# Supplementary material for: Theoretical analysis reveals a role for RAF conformational autoinhibition in paradoxical activation
Source: eLife. 2023 Oct 12;12:e82739. doi: 10.7554/eLife.82739 (PMC10627510; doi:10.7554/eLife.82739)
Supplement: Source code 1. — Contents include a folder that includes Mathematica notebooks that derive the analytic results. Contents also include a folder that includes Python notebooks that reproduce all of the numerical results. [file elife-82739-code1.zip]

Archive with 79 entries (74 files):
- Supplementary_code/Analytical_Validations_Mathematica_All_Models/
- Supplementary_code/Analytical_Validations_Mathematica_All_Models/Mathematica_AllModels.nb
- Supplementary_code/Analytical_Validations_Mathematica_All_Models/Mathematica_AllModels_FullFile.pdf
- Supplementary_code/Analytical_Validations_Mathematica_All_Models/Mathematica_AllModels_Index.pdf
- Supplementary_code/Analytical_Validations_Mathematica_All_Models/OpenBSD_License.txt
- Supplementary_code/Analytical_Validations_Mathematica_All_Models/README.txt
- Supplementary_code/RAF_PA_Mechanisms/
- Supplementary_code/RAF_PA_Mechanisms/.ipynb_checkpoints/
- Supplementary_code/RAF_PA_Mechanisms/.ipynb_checkpoints/Fit_Karoulia_SubModels-checkpoint.ipynb
- Supplementary_code/RAF_PA_Mechanisms/.ipynb_checkpoints/Fit_Karoulia_UnifiedModel-checkpoint.ipynb
- Supplementary_code/RAF_PA_Mechanisms/.ipynb_checkpoints/PA_Mechanisms_Visualize-checkpoint.ipynb
- Supplementary_code/RAF_PA_Mechanisms/__pycache__/
- Supplementary_code/RAF_PA_Mechanisms/__pycache__/modelfn.cpython-38.pyc
- Supplementary_code/RAF_PA_Mechanisms/Fit_Karoulia_SubModels.ipynb
- Supplementary_code/RAF_PA_Mechanisms/Fit_Karoulia_UnifiedModel.ipynb
- Supplementary_code/RAF_PA_Mechanisms/fitdata.py
- Supplementary_code/RAF_PA_Mechanisms/modelfn.py
- Supplementary_code/RAF_PA_Mechanisms/OpenBSD_License.txt
- Supplementary_code/RAF_PA_Mechanisms/PA_Mechanisms_Visualize.ipynb
- Supplementary_code/RAF_PA_Mechanisms/README.txt
- Supplementary_code/RAF_PA_Mechanisms/SKMEL2_Karoulia_0_9Dec21.gz
- Supplementary_code/RAF_PA_Mechanisms/SKMEL2_Karoulia_2_9Dec21.gz
- Supplementary_code/RAF_PA_Mechanisms/SKMEL2_Karoulia_ff0_normtp1_1Dec21.gz
- Supplementary_code/RAF_PA_Mechanisms/SKMEL2_Karoulia_ff2_normtp1_1Dec21.gz
- Supplementary_code/RAF_PA_Mechanisms/SKMEL2_Karoulia_ffCA_normtp1_1Dec21.gz
- Supplementary_code/RAF_PA_Mechanisms/SKMEL2_Karoulia_ffCADP_normtp1_1Dec21.gz
- Supplementary_code/RAF_PA_Mechanisms/SKMEL2_Karoulia_ffCANC_normtp1_1Dec21.gz
- Supplementary_code/RAF_PA_Mechanisms/SKMEL2_Karoulia_ffDP_normtp1_1Dec21.gz
- Supplementary_code/RAF_PA_Mechanisms/SKMEL2_Karoulia_ffDPNC_normtp1_1Dec21.gz
- Supplementary_code/RAF_PA_Mechanisms/SKMEL2_Karoulia_ffNC_normtp1_1Dec21.gz
- Supplementary_code/RAF_PA_Mechanisms/subModel_plots/
- Supplementary_code/RAF_PA_Mechanisms/subModel_plots/28pars.xlsx
- Supplementary_code/RAF_PA_Mechanisms/subModel_plots/28pars_DoseResponse.png
- Supplementary_code/RAF_PA_Mechanisms/subModel_plots/28pars_Kd_vs_f.png
- Supplementary_code/RAF_PA_Mechanisms/subModel_plots/28pars_normtp1_DoseResponse.png
- Supplementary_code/RAF_PA_Mechanisms/subModel_plots/28pars_normtp1_Kd_vs_f.png
- Supplementary_code/RAF_PA_Mechanisms/subModel_plots/28pars_normtp1_parameter_KA.png
- Supplementary_code/RAF_PA_Mechanisms/subModel_plots/28pars_normtp1_parameter_Kd_f_g.png
- Supplementary_code/RAF_PA_Mechanisms/subModel_plots/28pars_parameter_KA.png
- Supplementary_code/RAF_PA_Mechanisms/subModel_plots/28pars_parameter_Kd_f_g.png
- Supplementary_code/RAF_PA_Mechanisms/subModel_plots/30pars.xlsx
- Supplementary_code/RAF_PA_Mechanisms/subModel_plots/30pars_DoseResponse.png
- Supplementary_code/RAF_PA_Mechanisms/subModel_plots/30pars_Kd_vs_f.png
- Supplementary_code/RAF_PA_Mechanisms/subModel_plots/30pars_normtp1_DoseResponse.png
- Supplementary_code/RAF_PA_Mechanisms/subModel_plots/30pars_normtp1_Kd_vs_f.png
- Supplementary_code/RAF_PA_Mechanisms/subModel_plots/30pars_normtp1_parameter_KA.png
- Supplementary_code/RAF_PA_Mechanisms/subModel_plots/30pars_normtp1_parameter_Kd_f_g.png
- Supplementary_code/RAF_PA_Mechanisms/subModel_plots/30pars_parameter_KA.png
- Supplementary_code/RAF_PA_Mechanisms/subModel_plots/30pars_parameter_Kd_f_g.png
- Supplementary_code/RAF_PA_Mechanisms/subModel_plots/CA.xlsx
- Supplementary_code/RAF_PA_Mechanisms/subModel_plots/CA_DoseResponse.png
- Supplementary_code/RAF_PA_Mechanisms/subModel_plots/CA_Kd_vs_f.png
- Supplementary_code/RAF_PA_Mechanisms/subModel_plots/CA_parameter_KA.png
- Supplementary_code/RAF_PA_Mechanisms/subModel_plots/CA_parameter_Kd_f_g.png
- Supplementary_code/RAF_PA_Mechanisms/subModel_plots/CADP.xlsx
- Supplementary_code/RAF_PA_Mechanisms/subModel_plots/CADP_DoseResponse.png
- Supplementary_code/RAF_PA_Mechanisms/subModel_plots/CADP_Kd_vs_f.png
- Supplementary_code/RAF_PA_Mechanisms/subModel_plots/CADP_parameter_KA.png
- Supplementary_code/RAF_PA_Mechanisms/subModel_plots/CADP_parameter_Kd_f_g.png
- Supplementary_code/RAF_PA_Mechanisms/subModel_plots/CANC.xlsx
- Supplementary_code/RAF_PA_Mechanisms/subModel_plots/CANC_DoseResponse.png
- Supplementary_code/RAF_PA_Mechanisms/subModel_plots/CANC_Kd_vs_f.png
- Supplementary_code/RAF_PA_Mechanisms/subModel_plots/CANC_parameter_KA.png
- Supplementary_code/RAF_PA_Mechanisms/subModel_plots/CANC_parameter_Kd_f_g.png
- Supplementary_code/RAF_PA_Mechanisms/subModel_plots/DP.xlsx
- Supplementary_code/RAF_PA_Mechanisms/subModel_plots/DP_DoseResponse.png
- Supplementary_code/RAF_PA_Mechanisms/subModel_plots/DP_Kd_vs_f.png
- Supplementary_code/RAF_PA_Mechanisms/subModel_plots/DP_parameter_KA.png
- Supplementary_code/RAF_PA_Mechanisms/subModel_plots/DP_parameter_Kd_f_g.png
- Supplementary_code/RAF_PA_Mechanisms/subModel_plots/DPNC.xlsx
- Supplementary_code/RAF_PA_Mechanisms/subModel_plots/DPNC_DoseResponse.png
- Supplementary_code/RAF_PA_Mechanisms/subModel_plots/DPNC_Kd_vs_f.png
- Supplementary_code/RAF_PA_Mechanisms/subModel_plots/DPNC_parameter_KA.png
- Supplementary_code/RAF_PA_Mechanisms/subModel_plots/DPNC_parameter_Kd_f_g.png
- Supplementary_code/RAF_PA_Mechanisms/subModel_plots/NC.xlsx
- Supplementary_code/RAF_PA_Mechanisms/subModel_plots/NC_DoseResponse.png
- Supplementary_code/RAF_PA_Mechanisms/subModel_plots/NC_Kd_vs_f.png
- Supplementary_code/RAF_PA_Mechanisms/subModel_plots/NC_parameter_KA.png
- Supplementary_code/RAF_PA_Mechanisms/subModel_plots/NC_parameter_Kd_f_g.png
