# Supplementary material for: Theoretical analysis reveals a role for RAF conformational autoinhibition in paradoxical activation
Source: eLife. 2023 Oct 12;12:e82739. doi: 10.7554/eLife.82739 (PMC10627510; doi:10.7554/eLife.82739)
Supplement: Source code 1. — Contents include a folder that includes Mathematica notebooks that derive the analytic results. Contents also include a folder that includes Python notebooks that reproduce all of the numerical results. [file elife-82739-code1.zip › Supplementary_code/Analytical_Validations_Mathematica_All_Models/Mathematica_AllModels.nb]

(* Content-type: application/vnd.wolfram.mathematica *)

(*** Wolfram Notebook File ***)
(* http://www.wolfram.com/nb *)

(* CreatedBy='Mathematica 12.0' *)

(*CacheID: 234*)
(* Internal cache information:
NotebookFileLineBreakTest
NotebookFileLineBreakTest
NotebookDataPosition[       158,          7]
NotebookDataLength[    870135,      19728]
NotebookOptionsPosition[    828122,      19061]
NotebookOutlinePosition[    828710,      19083]
CellTagsIndexPosition[    828667,      19080]
WindowFrame->Normal*)

(* Beginning of Notebook Content *)
Notebook[{
Cell[" ", "Text",
 CellChangeTimes->{
  3.892838061691792*^9},ExpressionUUID->"3f2048e1-a330-4ae8-b6ee-\
fa9307b20e45"],

Cell[CellGroupData[{

Cell[BoxData[
 RowBox[{"$Version", " ", 
  RowBox[{"(*", 
   RowBox[{
   "Mathematica", " ", "version", " ", "used", " ", "to", " ", "generate", 
    " ", "this", " ", "file", " ", "on", " ", "April", " ", "14", " ", 
    "2023."}], "*)"}]}]], "Input",
 CellChangeTimes->{{3.7692734567819357`*^9, 3.7692735142255883`*^9}, {
  3.8905258336061263`*^9, 
  3.890525838747757*^9}},ExpressionUUID->"de37deb7-7626-43b7-8ac4-\
82899f29a343"],

Cell[BoxData["\<\"12.0.0 for Microsoft Windows (64-bit) (April 6, \
2019)\"\>"], "Output",
 CellChangeTimes->{3.8905258241930046`*^9},
 CellLabel->"Out[78]=",ExpressionUUID->"d1bc0aaf-984e-4ed7-9529-3d05b6619ff9"]
}, Open  ]],

Cell[CellGroupData[{

Cell["1. Distinct Mechanisms of PA", "Subtitle",
 CellChangeTimes->{{3.8448831596161394`*^9, 3.844883200949134*^9}, {
  3.8448836856030593`*^9, 
  3.844883694651808*^9}},ExpressionUUID->"a433517c-f554-4ea8-a67e-\
eaed72c059ba"],

Cell[BoxData[
 RowBox[{
  RowBox[{"baseparams", "=", 
   RowBox[{"{", 
    RowBox[{
     RowBox[{"KA", "\[Rule]", "10"}], ",", 
     RowBox[{"Kdim", "\[Rule]", "0.1"}], ",", 
     RowBox[{"RAF", "\[Rule]", "0.04"}], ",", 
     RowBox[{"f", "\[Rule]", "0.01"}], ",", 
     RowBox[{"g", "\[Rule]", "100"}]}], "}"}]}], ";", 
  RowBox[{"(*", 
   RowBox[{"units", ":", " ", 
    RowBox[{"\[Mu]M", " ", 
     RowBox[{"\[ForAll]", " ", 
      RowBox[{"params", " ", "but", " ", "KA"}]}]}]}], "*)"}]}]], "Input",
 CellChangeTimes->{{3.7694414514569345`*^9, 3.7694414573922005`*^9}, {
   3.76944149182374*^9, 3.7694415974588203`*^9}, {3.7694416321176305`*^9, 
   3.769441632249299*^9}, {3.7694416704143496`*^9, 3.7694416740412297`*^9}, {
   3.7694417649156733`*^9, 3.7694418207731805`*^9}, {3.7704935587940426`*^9, 
   3.770493559185046*^9}, {3.7760926345873213`*^9, 3.776092658119856*^9}, {
   3.812398856373369*^9, 3.8123988694120045`*^9}, {3.8134208055798473`*^9, 
   3.8134208340614614`*^9}, {3.8134254027165527`*^9, 
   3.8134254462935405`*^9}, {3.817824781117114*^9, 3.817824782536111*^9}, 
   3.832686108148877*^9, {3.8326901372255416`*^9, 3.832690139773032*^9}, 
   3.8326949727528095`*^9, 3.840204404995281*^9, {3.84020476888146*^9, 
   3.8402047800397406`*^9}, 3.8402093485772605`*^9, {3.840209451893335*^9, 
   3.8402095018970814`*^9}, {3.840560717615514*^9, 3.840560725518449*^9}, {
   3.8405622868680534`*^9, 3.840562294409857*^9}, {3.840563106169935*^9, 
   3.840563106888686*^9}, {3.840563249787462*^9, 3.840563251554287*^9}, 
   3.8405633638091836`*^9, {3.840563398312266*^9, 3.8405633990472946`*^9}, 
   3.8405634715003414`*^9, {3.8405635551506157`*^9, 3.8405635610469136`*^9}, {
   3.840563663967639*^9, 3.84056366492946*^9}, {3.840563948543414*^9, 
   3.840563982212055*^9}, {3.840564133611978*^9, 3.840564136169669*^9}, {
   3.8405642023669577`*^9, 3.8405642325875387`*^9}, {3.8405643673614454`*^9, 
   3.840564428258319*^9}, 3.8405644605934925`*^9, 3.8449452214467926`*^9, {
   3.8449453826719832`*^9, 3.8449453826876597`*^9}, 3.8449454621154766`*^9, 
   3.8449455753158655`*^9, 3.844964696943206*^9, {3.8449657887844553`*^9, 
   3.8449657888879595`*^9}, {3.8449662640966043`*^9, 
   3.8449662658314333`*^9}, {3.890503739023881*^9, 3.890503739117629*^9}, {
   3.8905255461286182`*^9, 3.8905255639982204`*^9}, {3.8905257195047464`*^9, 
   3.890525745728763*^9}},
 CellLabel->"In[1]:=",ExpressionUUID->"85be83ef-dee6-420b-b284-800acb342fd8"],

Cell[CellGroupData[{

Cell["Section 1.1. Dimer Potentiation (DP) Model", "Section",
 CellChangeTimes->{{3.76919880174008*^9, 3.7691988613532224`*^9}, 
   3.769273566954769*^9, {3.8402032805684576`*^9, 3.840203284256183*^9}, {
   3.8402033256104307`*^9, 3.8402033398969493`*^9}, {3.8448836707757597`*^9, 
   3.844883671015089*^9}, {3.852300140355068*^9, 
   3.8523001451705713`*^9}},ExpressionUUID->"8339e549-a61a-4bef-b426-\
1d8f9a6db9b3"],

Cell[BoxData[
 RowBox[{"Quit", "[", "]"}]], "Input",
 CellChangeTimes->{{3.769456144052461*^9, 3.7694561471807184`*^9}},
 CellLabel->"In[19]:=",ExpressionUUID->"f6703684-f41a-4cbb-ba18-db4410003c7e"],

Cell[CellGroupData[{

Cell["1.1.1. Analytic Solution to the model", "Subsubsection",
 CellChangeTimes->{{3.7692694154543457`*^9, 3.7692694289690504`*^9}, {
  3.769436772449255*^9, 3.769436772675357*^9}, {3.8324323477216988`*^9, 
  3.83243234796869*^9}, {3.8331596409988627`*^9, 3.8331596677817163`*^9}, {
  3.8449390771987324`*^9, 
  3.8449390774908333`*^9}},ExpressionUUID->"3ebbc829-ac63-4d88-b00e-\
2626264f778e"],

Cell["\<\
The assembled kinase state can dimerize (AA) or bind with  a drug (Ad). The \
kinase dimer (AA), upon drug administration can occur in either partly (AAd) \
or fully inhibited state (AdAd). The equilibrium state relationships and \
protein concentration conservation equations for both total RAF (RAF) and \
total drug (DTOT) are defined as follows.\
\>", "Text",
 CellChangeTimes->{{3.7692038930283422`*^9, 3.769204042191204*^9}, {
   3.7692041782201395`*^9, 3.769204211165009*^9}, {3.7692042428710303`*^9, 
   3.769204276661768*^9}, {3.7692675966867456`*^9, 3.769267724788076*^9}, 
   3.840204405025261*^9, {3.8906707135573874`*^9, 3.8906707334207544`*^9}, {
   3.8906728086058097`*^9, 
   3.8906728116494455`*^9}},ExpressionUUID->"cee0b026-1f77-4e18-9234-\
d634864d569f"],

Cell[CellGroupData[{

Cell[BoxData[{
 RowBox[{
  RowBox[{
   RowBox[{"vars", "=", 
    RowBox[{"{", 
     RowBox[{
     "a", ",", "A", ",", "d", ",", "AA", ",", "Ad", ",", "AAd", ",", "AdAd"}],
      "}"}]}], ";"}], 
  RowBox[{"(*", 
   RowBox[{"A", " ", "list", " ", "of", " ", "all", " ", "variables"}], 
   "*)"}]}], "\[IndentingNewLine]", 
 RowBox[{
  RowBox[{
   RowBox[{"rep1", "=", 
    RowBox[{
     RowBox[{"{", 
      RowBox[{
       RowBox[{"AA", "\[Rule]", 
        FractionBox[
         SuperscriptBox["A", "2"], "Kdim"]}], ",", 
       RowBox[{"AAd", "\[Rule]", 
        FractionBox[
         RowBox[{"2", " ", 
          SuperscriptBox["A", "2"], "d"}], 
         RowBox[{"f", " ", "Kdim", " ", "Kd"}]]}], ",", 
       RowBox[{"AdAd", "\[Rule]", 
        FractionBox[
         RowBox[{
          SuperscriptBox["A", "2"], 
          SuperscriptBox["d", "2"]}], 
         RowBox[{"f", " ", "g", " ", "Kdim", " ", 
          SuperscriptBox["Kd", "2"]}]]}], ",", 
       RowBox[{"Ad", "\[Rule]", 
        FractionBox[
         RowBox[{"A", " ", "d"}], "Kd"]}], ",", 
       RowBox[{"a", "\[Rule]", "0"}]}], "}"}], "/.", 
     RowBox[{"g", "\[Rule]", "1"}]}]}], ";"}], " ", 
  RowBox[{"(*", 
   RowBox[{
   "equations", " ", "derived", " ", "from", " ", "equilibrium", " ", 
    "relationships"}], "*)"}]}], "\[IndentingNewLine]", 
 RowBox[{
  RowBox[{
   RowBox[{"Consrv", "[", "eqns_", "]"}], ":=", 
   RowBox[{"{", 
    RowBox[{
     RowBox[{"Simplify", "[", 
      RowBox[{
       RowBox[{"eqns", "[", 
        RowBox[{"[", "1", "]"}], "]"}], "+", 
       RowBox[{"eqns", "[", 
        RowBox[{"[", "2", "]"}], "]"}], "+", 
       RowBox[{"eqns", "[", 
        RowBox[{"[", "5", "]"}], "]"}], "+", 
       RowBox[{"2", 
        RowBox[{"(", 
         RowBox[{
          RowBox[{"eqns", "[", 
           RowBox[{"[", "4", "]"}], "]"}], "+", 
          RowBox[{"eqns", "[", 
           RowBox[{"[", "6", "]"}], "]"}], "+", 
          RowBox[{"eqns", "[", 
           RowBox[{"[", "7", "]"}], "]"}]}], ")"}]}]}], "]"}], ",", 
     RowBox[{"Simplify", "[", 
      RowBox[{
       RowBox[{"eqns", "[", 
        RowBox[{"[", "3", "]"}], "]"}], "+", 
       RowBox[{"eqns", "[", 
        RowBox[{"[", "5", "]"}], "]"}], "+", 
       RowBox[{"eqns", "[", 
        RowBox[{"[", "6", "]"}], "]"}], "+", 
       RowBox[{"2", 
        RowBox[{"(", 
         RowBox[{"eqns", "[", 
          RowBox[{"[", "7", "]"}], "]"}], ")"}]}]}], "]"}]}], "}"}]}], 
  RowBox[{"(*", 
   RowBox[{
   "conservation", " ", "relations", " ", "for", " ", "RAF", " ", "and", " ", 
    "DTOT"}], "*)"}]}], "\[IndentingNewLine]", 
 RowBox[{"eqnsconsrv", "=", 
  RowBox[{"Simplify", "[", 
   RowBox[{"Thread", "[", 
    RowBox[{
     RowBox[{"Simplify", "[", 
      RowBox[{
       RowBox[{"Consrv", "[", "vars", "]"}], "/.", "rep1"}], "]"}], 
     "\[Equal]", 
     RowBox[{"{", 
      RowBox[{"RAF", ",", "DTOT"}], "}"}]}], "]"}], "]"}], " ", 
  RowBox[{"(*", 
   RowBox[{
    RowBox[{
    "Solve", " ", "the", " ", "conservation", " ", "equations", " ", 
     "simplifying", " ", "to", " ", "two", " ", "variables", " ", "RAF"}], 
    ",", " ", 
    RowBox[{
    "DTOT", " ", "using", " ", "the", " ", "equilibrium", " ", 
     "relationships", " ", "above"}]}], "*)"}]}]}], "Input",
 CellChangeTimes->{{3.7692042154998837`*^9, 3.7692042369245358`*^9}, {
   3.769204285127771*^9, 3.769204341657061*^9}, {3.769204538745946*^9, 
   3.769204548488737*^9}, {3.7692045887400646`*^9, 3.7692047475109215`*^9}, {
   3.769204807283332*^9, 3.7692048197677355`*^9}, {3.7692050383825026`*^9, 
   3.769205039460601*^9}, 3.7692678297233763`*^9, {3.769267866117442*^9, 
   3.769267932844144*^9}, 3.831920876102366*^9, {3.840203420465253*^9, 
   3.8402034244005575`*^9}, {3.8402034588172636`*^9, 3.840203493631587*^9}, {
   3.8402035590005283`*^9, 3.8402036105294175`*^9}, {3.840203640947667*^9, 
   3.840203652149537*^9}, 3.8402044050372953`*^9, 3.840205102933262*^9, {
   3.8402054346609364`*^9, 3.8402054383333316`*^9}, {3.8402059632575264`*^9, 
   3.840205973480773*^9}, 3.840556391205759*^9, 3.8405564336527853`*^9, {
   3.8906708579281583`*^9, 3.8906708978241186`*^9}},
 CellLabel->"In[1]:=",ExpressionUUID->"b27594b2-3328-4515-a770-ff8cf15cf958"],

Cell[BoxData[
 RowBox[{"{", 
  RowBox[{
   RowBox[{
    RowBox[{"A", " ", 
     RowBox[{"(", 
      RowBox[{"d", "+", "Kd", "+", 
       FractionBox[
        RowBox[{"2", " ", "A", " ", 
         RowBox[{"(", 
          RowBox[{
           SuperscriptBox["d", "2"], "+", 
           RowBox[{"2", " ", "d", " ", "Kd"}], "+", 
           RowBox[{"f", " ", 
            SuperscriptBox["Kd", "2"]}]}], ")"}]}], 
        RowBox[{"f", " ", "Kd", " ", "Kdim"}]]}], ")"}]}], "\[Equal]", 
    RowBox[{"Kd", " ", "RAF"}]}], ",", 
   RowBox[{
    RowBox[{"d", "+", 
     FractionBox[
      RowBox[{"A", " ", "d"}], "Kd"], "+", 
     FractionBox[
      RowBox[{"2", " ", 
       SuperscriptBox["A", "2"], " ", "d", " ", 
       RowBox[{"(", 
        RowBox[{"d", "+", "Kd"}], ")"}]}], 
      RowBox[{"f", " ", 
       SuperscriptBox["Kd", "2"], " ", "Kdim"}]]}], "\[Equal]", "DTOT"}]}], 
  "}"}]], "Output",
 CellChangeTimes->{
  3.84020358612233*^9, {3.8402036420185766`*^9, 3.840203652476896*^9}, 
   3.840205116437304*^9, 3.8402054388798523`*^9, {3.8402059636767764`*^9, 
   3.8402059789754367`*^9}, 3.840209726566143*^9, {3.8405562752292366`*^9, 
   3.840556287249528*^9}, 3.8405564210473747`*^9, 3.840556457725634*^9, 
   3.840556488652396*^9, 3.8405620386180143`*^9, 3.840563509793502*^9, 
   3.8405636766244116`*^9, 3.840564851321288*^9, 3.8405653652238607`*^9, 
   3.8406362932058015`*^9, 3.840645397059389*^9, 3.8407376748480854`*^9, 
   3.8449452735245705`*^9, 3.8449657420076237`*^9, 3.84496611588599*^9, 
   3.85230046765668*^9, 3.8905252857791996`*^9, 3.890670033012956*^9, 
   3.8906709131509695`*^9, 3.892838348809033*^9},
 CellLabel->"Out[4]=",ExpressionUUID->"5cc72e61-8a37-4fd7-9b84-c97c5c53783b"]
}, Open  ]],

Cell["\<\
A simultaneous solution to both the above conservation equations is unwieldy \
and hard to obtain. Instead, we find partial solutions for kinase protomers \
as a function of free drug and then free drug as a function of the total drug \
and the kinase protomers. The latter solution is used to construct d vs DTOT \
relationship and prove monotonocity thereof leading to a complete solution to \
PA existence problem.\
\>", "Text",
 CellChangeTimes->{{3.769268480156312*^9, 3.7692685358509054`*^9}, {
  3.769268566916627*^9, 3.7692686085566883`*^9}, {3.890670930747447*^9, 
  3.8906709591419477`*^9}},ExpressionUUID->"2251075d-d5de-49ef-bdae-\
29a0f5988bc4"],

Cell[CellGroupData[{

Cell[BoxData[{
 RowBox[{
  RowBox[{
   RowBox[{"SimplifyPars", "[", "x_", "]"}], ":=", 
   RowBox[{"Simplify", "[", 
    RowBox[{"x", ",", 
     RowBox[{"{", 
      RowBox[{
       RowBox[{"RAF", ">", "0"}], ",", 
       RowBox[{"DTOT", ">", "0"}], ",", 
       RowBox[{"Kd", ">", "0"}], ",", 
       RowBox[{"Kdim", ">", "0"}], ",", 
       RowBox[{"KA", ">", "0"}], ",", 
       RowBox[{"d", ">", "0"}], ",", 
       RowBox[{"f", ">", "0"}], ",", 
       RowBox[{"g", ">", "0"}], ",", 
       RowBox[{
        SubscriptBox["d", "rel"], ">", "0"}]}], "}"}]}], "]"}]}], 
  ";"}], "\[IndentingNewLine]", 
 RowBox[{
  RowBox[{"sol1A", "=", 
   RowBox[{
    RowBox[{"SimplifyPars", "[", 
     RowBox[{"Solve", "[", 
      RowBox[{
       RowBox[{"eqnsconsrv", "[", 
        RowBox[{"[", "1", "]"}], "]"}], ",", "A"}], "]"}], "]"}], "[", 
    RowBox[{"[", "2", "]"}], "]"}]}], "  ", 
  RowBox[{"(*", 
   RowBox[{"Second", " ", "solution", " ", "is", " ", "positive"}], 
   "*)"}]}], "\[IndentingNewLine]", 
 RowBox[{"sol1d", "=", 
  RowBox[{
   RowBox[{"SimplifyPars", "[", 
    RowBox[{"Solve", "[", 
     RowBox[{
      RowBox[{"eqnsconsrv", "[", 
       RowBox[{"[", "2", "]"}], "]"}], ",", "d"}], "]"}], "]"}], "[", 
   RowBox[{"[", "2", "]"}], "]"}], 
  RowBox[{"(*", 
   RowBox[{"Second", " ", "solution", " ", "is", " ", "positive"}], 
   "*)"}]}]}], "Input",
 CellChangeTimes->{{3.7692048471231923`*^9, 3.769204893862154*^9}, {
   3.76920497064507*^9, 3.7692050944975214`*^9}, {3.7692051323859997`*^9, 
   3.7692051514924307`*^9}, 3.7692052273412123`*^9, {3.769265303470145*^9, 
   3.7692653221119733`*^9}, {3.769265358603253*^9, 3.769265393912998*^9}, {
   3.7692654276106925`*^9, 3.769265462871611*^9}, {3.7692660477712846`*^9, 
   3.7692660513184977`*^9}, {3.7692663939422703`*^9, 
   3.7692664234293437`*^9}, {3.7692681049231358`*^9, 3.769268105891485*^9}, {
   3.7692682434167233`*^9, 3.7692682738420897`*^9}, {3.7692683203389816`*^9, 
   3.7692683654636745`*^9}, {3.769436803124284*^9, 3.7694368039228525`*^9}, {
   3.812208796618473*^9, 3.812208800884694*^9}, {3.8402036688763957`*^9, 
   3.840203717780062*^9}, 3.8402044050482736`*^9, {3.8402051298175573`*^9, 
   3.8402051928218875`*^9}, {3.8402052257640953`*^9, 
   3.8402052261410127`*^9}, {3.8402054456999483`*^9, 
   3.8402054760995655`*^9}, {3.8405561466886845`*^9, 3.840556169146513*^9}, {
   3.840564863635984*^9, 3.8405648665681925`*^9}},
 CellLabel->"In[5]:=",ExpressionUUID->"6c56d9b5-ff63-4ade-acb0-ddb5a27f4c02"],

Cell[BoxData[
 RowBox[{"{", 
  RowBox[{"A", "\[Rule]", 
   FractionBox[
    RowBox[{"Kd", " ", 
     RowBox[{"(", 
      RowBox[{
       RowBox[{
        RowBox[{"-", "d"}], " ", "f", " ", "Kdim"}], "-", 
       RowBox[{"f", " ", "Kd", " ", "Kdim"}], "+", 
       SqrtBox[
        RowBox[{"f", " ", "Kdim", " ", 
         RowBox[{"(", 
          RowBox[{
           RowBox[{"f", " ", 
            SuperscriptBox["Kd", "2"], " ", 
            RowBox[{"(", 
             RowBox[{"Kdim", "+", 
              RowBox[{"8", " ", "RAF"}]}], ")"}]}], "+", 
           RowBox[{
            SuperscriptBox["d", "2"], " ", 
            RowBox[{"(", 
             RowBox[{
              RowBox[{"f", " ", "Kdim"}], "+", 
              RowBox[{"8", " ", "RAF"}]}], ")"}]}], "+", 
           RowBox[{"2", " ", "d", " ", "Kd", " ", 
            RowBox[{"(", 
             RowBox[{
              RowBox[{"f", " ", "Kdim"}], "+", 
              RowBox[{"8", " ", "RAF"}]}], ")"}]}]}], ")"}]}]]}], ")"}]}], 
    RowBox[{"4", " ", 
     RowBox[{"(", 
      RowBox[{
       SuperscriptBox["d", "2"], "+", 
       RowBox[{"2", " ", "d", " ", "Kd"}], "+", 
       RowBox[{"f", " ", 
        SuperscriptBox["Kd", "2"]}]}], ")"}]}]]}], "}"}]], "Output",
 CellChangeTimes->{{3.840203686605233*^9, 3.8402037195899286`*^9}, {
   3.8402051251399913`*^9, 3.8402051578204355`*^9}, 3.840205193408192*^9, 
   3.8402052267579527`*^9, {3.840205441287237*^9, 3.8402054770072174`*^9}, 
   3.840209726835723*^9, {3.8405562755417376`*^9, 3.840556287530774*^9}, 
   3.840556421159231*^9, 3.840556457996581*^9, 3.840556488905675*^9, 
   3.840562038964306*^9, 3.840563510348503*^9, 3.840563678235159*^9, {
   3.8405648543911085`*^9, 3.840564867392606*^9}, 3.8405653655781393`*^9, 
   3.840636296424547*^9, 3.8406454035205173`*^9, 3.8407376752521524`*^9, 
   3.8449452739413815`*^9, 3.844965743902709*^9, 3.844966117692833*^9, 
   3.8523004707818375`*^9, 3.890525296947047*^9, 3.8906700341320043`*^9, 
   3.8906709606601872`*^9, 3.8928383501272917`*^9},
 CellLabel->"Out[6]=",ExpressionUUID->"7e3fba42-c9a3-4abf-ba3d-2dee47f246c8"],

Cell[BoxData[
 RowBox[{"{", 
  RowBox[{"d", "\[Rule]", 
   RowBox[{"-", 
    FractionBox[
     RowBox[{"Kd", " ", 
      RowBox[{"(", 
       RowBox[{
        RowBox[{"2", " ", 
         SuperscriptBox["A", "2"]}], "+", 
        RowBox[{"A", " ", "f", " ", "Kdim"}], "+", 
        RowBox[{"f", " ", "Kd", " ", "Kdim"}], "-", 
        SqrtBox[
         RowBox[{
          RowBox[{"8", " ", 
           SuperscriptBox["A", "2"], " ", "DTOT", " ", "f", " ", "Kdim"}], 
          "+", 
          SuperscriptBox[
           RowBox[{"(", 
            RowBox[{
             RowBox[{"2", " ", 
              SuperscriptBox["A", "2"]}], "+", 
             RowBox[{"A", " ", "f", " ", "Kdim"}], "+", 
             RowBox[{"f", " ", "Kd", " ", "Kdim"}]}], ")"}], "2"]}]]}], 
       ")"}]}], 
     RowBox[{"4", " ", 
      SuperscriptBox["A", "2"]}]]}]}], "}"}]], "Output",
 CellChangeTimes->{{3.840203686605233*^9, 3.8402037195899286`*^9}, {
   3.8402051251399913`*^9, 3.8402051578204355`*^9}, 3.840205193408192*^9, 
   3.8402052267579527`*^9, {3.840205441287237*^9, 3.8402054770072174`*^9}, 
   3.840209726835723*^9, {3.8405562755417376`*^9, 3.840556287530774*^9}, 
   3.840556421159231*^9, 3.840556457996581*^9, 3.840556488905675*^9, 
   3.840562038964306*^9, 3.840563510348503*^9, 3.840563678235159*^9, {
   3.8405648543911085`*^9, 3.840564867392606*^9}, 3.8405653655781393`*^9, 
   3.840636296424547*^9, 3.8406454035205173`*^9, 3.8407376752521524`*^9, 
   3.8449452739413815`*^9, 3.844965743902709*^9, 3.844966117692833*^9, 
   3.8523004707818375`*^9, 3.890525296947047*^9, 3.8906700341320043`*^9, 
   3.8906709606601872`*^9, 3.892838350472249*^9},
 CellLabel->"Out[7]=",ExpressionUUID->"5337e15a-07c5-432b-933c-468f7facc6ac"]
}, Open  ]],

Cell["\<\
We estimate the total activity by counting all of the drug-free protomers \
which occur within a partly active or fully active dimer. Substituting the \
above solution into the expression for Raf activity and dividing by total RAF \
concentration, we obtain the proportionate activity as a function of total \
drug and other parameters.\
\>", "Text",
 CellChangeTimes->{{3.7692051569956264`*^9, 3.7692052249831033`*^9}, {
   3.7692053058924074`*^9, 3.7692053326957016`*^9}, {3.7692665900295753`*^9, 
   3.7692665948921833`*^9}, 3.7692684645670233`*^9, {3.7692686287467785`*^9, 
   3.7692686294649706`*^9}},ExpressionUUID->"1f7f02c7-2bdf-4345-bfcb-\
5176b8813e31"],

Cell[CellGroupData[{

Cell[BoxData[{
 RowBox[{
  RowBox[{"RafActivity", "[", "vars_", "]"}], ":=", " ", 
  RowBox[{
   RowBox[{"2", " ", 
    RowBox[{"vars", "[", 
     RowBox[{"[", "4", "]"}], "]"}]}], " ", "+", " ", 
   RowBox[{"vars", "[", 
    RowBox[{"[", "6", "]"}], "]"}]}]}], "\[IndentingNewLine]", 
 RowBox[{
  RowBox[{"fnActiveRAFDS", "=", 
   RowBox[{"SimplifyPars", "[", 
    RowBox[{
     RowBox[{
      RowBox[{
       RowBox[{"RafActivity", "[", "vars", "]"}], "/", "RAF"}], "/.", 
      "rep1"}], "/.", "sol1A"}], "]"}]}], ";"}], "\[IndentingNewLine]", 
 RowBox[{
  RowBox[{"repratios", "=", 
   RowBox[{"{", 
    RowBox[{
     RowBox[{"RAF", "\[Rule]", 
      RowBox[{"Kdim", " ", 
       SubscriptBox["RAF", "rel"]}]}], ",", 
     RowBox[{"d", "\[Rule]", 
      RowBox[{"Kd", " ", 
       SubscriptBox["d", "rel"]}]}]}], "}"}]}], ";"}], "\[IndentingNewLine]", 
 RowBox[{"fnActiveRAFDS", "=", 
  RowBox[{"FullSimplify", "[", 
   RowBox[{
    RowBox[{"fnActiveRAFDS", "/.", "repratios"}], ",", 
    RowBox[{"{", 
     RowBox[{
      RowBox[{"Kd", ">", "0"}], ",", 
      RowBox[{"Kdim", ">", "0"}], ",", 
      RowBox[{"RAF", ">", "0"}]}], "}"}]}], "]"}]}], "\[IndentingNewLine]", 
 RowBox[{"fnActiveRAF2DS", "=", 
  RowBox[{"FullSimplify", "[", 
   RowBox[{
    RowBox[{
     RowBox[{"SimplifyPars", "[", 
      RowBox[{"fnActiveRAFDS", "//.", 
       RowBox[{"{", 
        RowBox[{
         SubscriptBox["RAF", "rel"], "\[Rule]", 
         FractionBox["E2d", 
          RowBox[{"8", " ", "f", 
           RowBox[{"(", 
            RowBox[{"f", "+", 
             RowBox[{"2", " ", 
              SubscriptBox["d", "rel"]}], "+", 
             SubsuperscriptBox["d", "rel", "2"]}], ")"}]}]]}], "}"}]}], "]"}],
      "/.", 
     RowBox[{
      SubscriptBox["d", "rel"], "\[Rule]", 
      RowBox[{"(", 
       RowBox[{
        RowBox[{"E1d", "/", "f"}], "-", "1"}], ")"}]}]}], ",", 
    RowBox[{"{", 
     RowBox[{
      RowBox[{"E1d", ">", "0"}], ",", 
      RowBox[{"E2", ">", "0"}], ",", 
      RowBox[{"f", ">", "0"}]}], "}"}]}], "]"}]}]}], "Input",
 CellChangeTimes->{{3.769205220141611*^9, 3.769205289672014*^9}, {
   3.769205345593025*^9, 3.769205353284094*^9}, {3.7692054655437536`*^9, 
   3.7692054685969486`*^9}, {3.769265526917851*^9, 3.7692655613369493`*^9}, {
   3.7692655940807266`*^9, 3.7692657331243925`*^9}, {3.7692657719746237`*^9, 
   3.769265864876149*^9}, {3.7692658997040854`*^9, 3.7692659006156936`*^9}, {
   3.769266749046686*^9, 3.769266750912019*^9}, {3.769268445259807*^9, 
   3.76926844899031*^9}, {3.769268639956765*^9, 3.769268644269384*^9}, {
   3.769268830483199*^9, 3.7692688709844255`*^9}, {3.7692689173114767`*^9, 
   3.769269038442933*^9}, {3.769269089183334*^9, 3.769269285211043*^9}, {
   3.7692695137259455`*^9, 3.7692695528466825`*^9}, {3.769269651781829*^9, 
   3.76926965421002*^9}, {3.7694368136077976`*^9, 3.7694368142564898`*^9}, {
   3.7694375986201754`*^9, 3.7694376029376187`*^9}, {3.7694382649841013`*^9, 
   3.769438269629182*^9}, {3.769439034726965*^9, 3.7694390745272303`*^9}, {
   3.812214333570692*^9, 3.812214391783123*^9}, {3.8123859575711336`*^9, 
   3.812386008423128*^9}, {3.8123860614959884`*^9, 3.8123861254690137`*^9}, 
   3.831474994890194*^9, {3.8319208702531366`*^9, 3.831920870955785*^9}, {
   3.8319211759273367`*^9, 3.8319211759273367`*^9}, {3.8319237689036894`*^9, 
   3.8319237970863533`*^9}, {3.831923844715188*^9, 3.831923850773985*^9}, {
   3.831924074308251*^9, 3.8319240757594156`*^9}, {3.840203742192509*^9, 
   3.8402039027208576`*^9}, {3.840203969207242*^9, 3.8402039799679236`*^9}, {
   3.840204018691835*^9, 3.840204049292286*^9}, {3.840205234479842*^9, 
   3.8402052512181773`*^9}, {3.8402052813074675`*^9, 
   3.8402052833819304`*^9}, {3.840205495743764*^9, 3.8402055000156975`*^9}, {
   3.8402055897309823`*^9, 3.840205627554854*^9}, {3.8402057065603113`*^9, 
   3.8402057100329475`*^9}, {3.840556071641519*^9, 3.8405560932890515`*^9}, {
   3.8405561746305532`*^9, 3.8405561819378624`*^9}, 3.8405564407531*^9, {
   3.8405621660058184`*^9, 3.840562166090156*^9}, {3.840564896955063*^9, 
   3.840564904082262*^9}, {3.8405649380506086`*^9, 3.840564967764183*^9}, {
   3.8405650012661114`*^9, 3.8405650034594035`*^9}, {3.84056504334383*^9, 
   3.8405650597415347`*^9}, {3.840565103743606*^9, 3.8405651228462515`*^9}, 
   3.84056522945516*^9, {3.840565267559388*^9, 3.840565294908468*^9}, {
   3.840565354861538*^9, 3.840565357568914*^9}, {3.8406364015929375`*^9, 
   3.8406364292536926`*^9}, {3.8406364820363007`*^9, 
   3.8406365608402567`*^9}, {3.8406366048650208`*^9, 
   3.8406366134151793`*^9}, {3.840636657576851*^9, 3.840636734106155*^9}, {
   3.8406368610005436`*^9, 3.8406368683948097`*^9}, {3.8448842247374153`*^9, 
   3.844884224753049*^9}, 3.852300530430927*^9, {3.85230057912403*^9, 
   3.85230058852695*^9}},
 CellLabel->"In[8]:=",ExpressionUUID->"82f29254-105e-4d43-a7bb-4589b92ba9fe"],

Cell[BoxData[
 FractionBox[
  RowBox[{
   RowBox[{"(", 
    RowBox[{"f", "+", 
     SubscriptBox["d", "rel"]}], ")"}], " ", 
   SuperscriptBox[
    RowBox[{"(", 
     RowBox[{"f", "+", 
      RowBox[{"f", " ", 
       SubscriptBox["d", "rel"]}], "-", 
      SqrtBox[
       RowBox[{"f", " ", 
        RowBox[{"(", 
         RowBox[{
          RowBox[{"f", " ", 
           SuperscriptBox[
            RowBox[{"(", 
             RowBox[{"1", "+", 
              SubscriptBox["d", "rel"]}], ")"}], "2"]}], "+", 
          RowBox[{"8", " ", 
           RowBox[{"(", 
            RowBox[{"f", "+", 
             RowBox[{
              SubscriptBox["d", "rel"], " ", 
              RowBox[{"(", 
               RowBox[{"2", "+", 
                SubscriptBox["d", "rel"]}], ")"}]}]}], ")"}], " ", 
           SubscriptBox["RAF", "rel"]}]}], ")"}]}]]}], ")"}], "2"]}], 
  RowBox[{"8", " ", "f", " ", 
   SuperscriptBox[
    RowBox[{"(", 
     RowBox[{"f", "+", 
      RowBox[{
       SubscriptBox["d", "rel"], " ", 
       RowBox[{"(", 
        RowBox[{"2", "+", 
         SubscriptBox["d", "rel"]}], ")"}]}]}], ")"}], "2"], " ", 
   SubscriptBox["RAF", "rel"]}]]], "Output",
 CellChangeTimes->{{3.840205619120756*^9, 3.8402056278711433`*^9}, 
   3.8402057110197525`*^9, 3.8402097278542595`*^9, {3.8405562764506893`*^9, 
   3.840556288343272*^9}, 3.840556421268607*^9, 3.8405564589335155`*^9, 
   3.8405564898274984`*^9, 3.84056204118886*^9, 3.840562167312905*^9, 
   3.840563511398162*^9, 3.8405636794161005`*^9, 3.8405648700338926`*^9, {
   3.8405649013194375`*^9, 3.84056490459939*^9}, {3.840564952918137*^9, 
   3.8405649684184604`*^9}, 3.840565004725614*^9, {3.8405650453682985`*^9, 
   3.840565060127614*^9}, 3.8405651286996*^9, {3.8405652297518377`*^9, 
   3.840565237055297*^9}, {3.840565268405302*^9, 3.8405652955955877`*^9}, 
   3.8405653662792654`*^9, 3.840636297893309*^9, {3.8406364042640295`*^9, 
   3.840636429699123*^9}, {3.8406365247780647`*^9, 3.8406365612653103`*^9}, {
   3.8406366054590173`*^9, 3.840636614208523*^9}, {3.840636657934595*^9, 
   3.8406367348446217`*^9}, {3.840636862184847*^9, 3.840636868937417*^9}, 
   3.840645406246716*^9, 3.8407376761970916`*^9, 3.844945274627756*^9, 
   3.8449657449846153`*^9, 3.844966122669734*^9, 3.852300474123487*^9, 
   3.852300589852606*^9, 3.8905253015963726`*^9, 3.890670040863874*^9, 
   3.8906709746864853`*^9, 3.892838352183034*^9},
 CellLabel->"Out[11]=",ExpressionUUID->"bb6110d6-91fa-47a2-b3e6-15ab737d7f76"],

Cell[BoxData[
 FractionBox[
  RowBox[{
   SuperscriptBox[
    RowBox[{"(", 
     RowBox[{"E1d", "-", 
      SqrtBox[
       RowBox[{
        SuperscriptBox["E1d", "2"], "+", "E2d"}]]}], ")"}], "2"], " ", "f", 
   " ", 
   RowBox[{"(", 
    RowBox[{"E1d", "+", 
     RowBox[{
      RowBox[{"(", 
       RowBox[{
        RowBox[{"-", "1"}], "+", "f"}], ")"}], " ", "f"}]}], ")"}]}], 
  RowBox[{"E2d", " ", 
   RowBox[{"(", 
    RowBox[{
     SuperscriptBox["E1d", "2"], "+", 
     RowBox[{
      RowBox[{"(", 
       RowBox[{
        RowBox[{"-", "1"}], "+", "f"}], ")"}], " ", 
      SuperscriptBox["f", "2"]}]}], ")"}]}]]], "Output",
 CellChangeTimes->{{3.840205619120756*^9, 3.8402056278711433`*^9}, 
   3.8402057110197525`*^9, 3.8402097278542595`*^9, {3.8405562764506893`*^9, 
   3.840556288343272*^9}, 3.840556421268607*^9, 3.8405564589335155`*^9, 
   3.8405564898274984`*^9, 3.84056204118886*^9, 3.840562167312905*^9, 
   3.840563511398162*^9, 3.8405636794161005`*^9, 3.8405648700338926`*^9, {
   3.8405649013194375`*^9, 3.84056490459939*^9}, {3.840564952918137*^9, 
   3.8405649684184604`*^9}, 3.840565004725614*^9, {3.8405650453682985`*^9, 
   3.840565060127614*^9}, 3.8405651286996*^9, {3.8405652297518377`*^9, 
   3.840565237055297*^9}, {3.840565268405302*^9, 3.8405652955955877`*^9}, 
   3.8405653662792654`*^9, 3.840636297893309*^9, {3.8406364042640295`*^9, 
   3.840636429699123*^9}, {3.8406365247780647`*^9, 3.8406365612653103`*^9}, {
   3.8406366054590173`*^9, 3.840636614208523*^9}, {3.840636657934595*^9, 
   3.8406367348446217`*^9}, {3.840636862184847*^9, 3.840636868937417*^9}, 
   3.840645406246716*^9, 3.8407376761970916`*^9, 3.844945274627756*^9, 
   3.8449657449846153`*^9, 3.844966122669734*^9, 3.852300474123487*^9, 
   3.852300589852606*^9, 3.8905253015963726`*^9, 3.890670040863874*^9, 
   3.8906709746864853`*^9, 3.8928383524026833`*^9},
 CellLabel->"Out[12]=",ExpressionUUID->"1e5d0f8e-faac-449d-b378-469d4797daf3"]
}, Open  ]],

Cell["\<\
Note that the above equations represent the total active RAF protomers in \
proportion to the total RAF kinase as a function of unbound drug (d). In \
order to analytically establish parameter values which correspond to \
activation of the kinase, we find the first derivative of the function \
fnActiveRAFDS and search for it\[CloseCurlyQuote]s zeroes in section 1.1.3. \
\>", "Text",
 CellChangeTimes->{{3.8314750261787057`*^9, 3.831475036190924*^9}, {
  3.8324318762945156`*^9, 3.832431882900982*^9}, {3.890671007739927*^9, 
  3.890671024521431*^9}, {3.8906710545564346`*^9, 
  3.8906710592512827`*^9}},ExpressionUUID->"51773d8e-ed7f-4ebd-8421-\
d1e8c1433dd1"],

Cell["\<\
First, we identify total RAF dimers and it\[CloseCurlyQuote]s proportion to \
active RAF dimers.\
\>", "Text",
 CellChangeTimes->{{3.8314750261787057`*^9, 3.831475036190924*^9}, {
  3.8324318762945156`*^9, 3.832431882900982*^9}, {3.890671007739927*^9, 
  3.890671024521431*^9}, {3.8906710545564346`*^9, 
  3.890671115721246*^9}},ExpressionUUID->"868df680-48c7-40dc-8e13-\
99cbca882402"],

Cell[CellGroupData[{

Cell[BoxData[{
 RowBox[{
  RowBox[{
   RowBox[{"RafDimers", "[", "eqns_", "]"}], ":=", 
   RowBox[{"(", 
    RowBox[{
     RowBox[{"eqns", "[", 
      RowBox[{"[", "4", "]"}], "]"}], "+", 
     RowBox[{"eqns", "[", 
      RowBox[{"[", "6", "]"}], "]"}], "+", 
     RowBox[{"eqns", "[", 
      RowBox[{"[", "7", "]"}], "]"}]}], ")"}]}], ";"}], "\[IndentingNewLine]", 
 RowBox[{"fnDimers", "=", 
  RowBox[{"FullSimplify", "[", 
   RowBox[{
    RowBox[{"SimplifyPars", "[", 
     RowBox[{
      RowBox[{"(", 
       RowBox[{
        RowBox[{
         RowBox[{
          RowBox[{"RafDimers", "[", "vars", "]"}], "/", "RAF"}], "/.", 
         "rep1"}], "/.", "sol1A"}], ")"}], "/.", "repratios"}], "]"}], ",", 
    RowBox[{"Kd", ">", "0"}]}], "]"}]}], "\[IndentingNewLine]", 
 RowBox[{"SimplifyPars", "[", 
  RowBox[{"fnDimers", "/", "fnActiveRAFDS"}], "]"}]}], "Input",
 CellChangeTimes->{{3.8319238615172873`*^9, 3.83192390513754*^9}, {
   3.831923943703373*^9, 3.8319239810051637`*^9}, {3.83192408057911*^9, 
   3.8319240873711205`*^9}, 3.84020440505526*^9, {3.840204452736744*^9, 
   3.840204473036141*^9}, {3.8402053445587087`*^9, 3.8402053629657197`*^9}, {
   3.8402060921947107`*^9, 3.840206097747354*^9}, {3.8405564461394444`*^9, 
   3.8405564711592712`*^9}, {3.840562187621331*^9, 3.8405622019040112`*^9}, 
   3.844884224753049*^9},
 CellLabel->"In[13]:=",ExpressionUUID->"885c8a21-7b55-471d-ba00-ead600613c39"],

Cell[BoxData[
 FractionBox[
  SuperscriptBox[
   RowBox[{"(", 
    RowBox[{"f", "+", 
     RowBox[{"f", " ", 
      SubscriptBox["d", "rel"]}], "-", 
     SqrtBox[
      RowBox[{"f", " ", 
       RowBox[{"(", 
        RowBox[{
         RowBox[{"f", " ", 
          SuperscriptBox[
           RowBox[{"(", 
            RowBox[{"1", "+", 
             SubscriptBox["d", "rel"]}], ")"}], "2"]}], "+", 
         RowBox[{"8", " ", 
          RowBox[{"(", 
           RowBox[{"f", "+", 
            RowBox[{
             SubscriptBox["d", "rel"], " ", 
             RowBox[{"(", 
              RowBox[{"2", "+", 
               SubscriptBox["d", "rel"]}], ")"}]}]}], ")"}], " ", 
          SubscriptBox["RAF", "rel"]}]}], ")"}]}]]}], ")"}], "2"], 
  RowBox[{"16", " ", "f", " ", 
   RowBox[{"(", 
    RowBox[{"f", "+", 
     RowBox[{
      SubscriptBox["d", "rel"], " ", 
      RowBox[{"(", 
       RowBox[{"2", "+", 
        SubscriptBox["d", "rel"]}], ")"}]}]}], ")"}], " ", 
   SubscriptBox["RAF", "rel"]}]]], "Output",
 CellChangeTimes->{
  3.8402044148348308`*^9, {3.8402044667788897`*^9, 3.8402044735186605`*^9}, {
   3.8402053377747016`*^9, 3.8402053639384937`*^9}, 3.8402061004365444`*^9, 
   3.84020973009111*^9, {3.840556277419983*^9, 3.840556290668762*^9}, 
   3.840556423700811*^9, {3.840556461451314*^9, 3.84055649270984*^9}, 
   3.84056204301275*^9, {3.8405621973801622`*^9, 3.8405622022899103`*^9}, 
   3.840563512944019*^9, 3.840563680886679*^9, 3.840565307311515*^9, 
   3.840565368072919*^9, 3.840636299002678*^9, 3.840636952551394*^9, 
   3.840645408705636*^9, 3.840737676971177*^9, 3.8449452752608213`*^9, 
   3.8449657457178173`*^9, 3.852300660412676*^9, 3.8905253051708713`*^9, 
   3.890670054676697*^9, 3.890671030384448*^9, 3.892838353673671*^9},
 CellLabel->"Out[14]=",ExpressionUUID->"ad04d51a-cc29-47cc-8115-b3827ef0f956"],

Cell[BoxData[
 FractionBox[
  RowBox[{"f", "+", 
   RowBox[{
    SubscriptBox["d", "rel"], " ", 
    RowBox[{"(", 
     RowBox[{"2", "+", 
      SubscriptBox["d", "rel"]}], ")"}]}]}], 
  RowBox[{"2", " ", 
   RowBox[{"(", 
    RowBox[{"f", "+", 
     SubscriptBox["d", "rel"]}], ")"}]}]]], "Output",
 CellChangeTimes->{
  3.8402044148348308`*^9, {3.8402044667788897`*^9, 3.8402044735186605`*^9}, {
   3.8402053377747016`*^9, 3.8402053639384937`*^9}, 3.8402061004365444`*^9, 
   3.84020973009111*^9, {3.840556277419983*^9, 3.840556290668762*^9}, 
   3.840556423700811*^9, {3.840556461451314*^9, 3.84055649270984*^9}, 
   3.84056204301275*^9, {3.8405621973801622`*^9, 3.8405622022899103`*^9}, 
   3.840563512944019*^9, 3.840563680886679*^9, 3.840565307311515*^9, 
   3.840565368072919*^9, 3.840636299002678*^9, 3.840636952551394*^9, 
   3.840645408705636*^9, 3.840737676971177*^9, 3.8449452752608213`*^9, 
   3.8449657457178173`*^9, 3.852300660412676*^9, 3.8905253051708713`*^9, 
   3.890670054676697*^9, 3.890671030384448*^9, 3.892838353673671*^9},
 CellLabel->"Out[15]=",ExpressionUUID->"fd93ad65-1120-4298-b85f-8eaaf911b561"]
}, Open  ]]
}, Closed]],

Cell[CellGroupData[{

Cell["1.1.2. Baseline Signaling (drug-free)", "Subsubsection",
 CellChangeTimes->{{3.812385908612563*^9, 3.812385920080598*^9}, {
  3.833159643863964*^9, 3.8331596657361794`*^9}, {3.844939079366455*^9, 
  3.8449390795295644`*^9}},ExpressionUUID->"74e2ad52-b3ff-4ee1-b099-\
cb44eae2345d"],

Cell[CellGroupData[{

Cell[BoxData[{
 RowBox[{"baselineActiveRAFDS", "=", 
  RowBox[{"SimplifyPars", "[", 
   RowBox[{"fnActiveRAFDS", "/.", 
    RowBox[{
     SubscriptBox["d", "rel"], "\[Rule]", "0"}]}], 
   "]"}]}], "\[IndentingNewLine]", 
 RowBox[{"FullSimplify", "[", 
  RowBox[{
   RowBox[{"D", "[", 
    RowBox[{"baselineActiveRAFDS", ",", 
     SubscriptBox["RAF", "rel"]}], "]"}], ",", 
   RowBox[{
    SubscriptBox["RAF", "rel"], ">", "0"}]}], "]"}]}], "Input",
 CellChangeTimes->{{3.8123859215610027`*^9, 3.812385936919848*^9}, {
   3.8123861495330424`*^9, 3.812386224346416*^9}, {3.812386278673541*^9, 
   3.812386294471064*^9}, {3.8123863259077187`*^9, 3.8123863683020535`*^9}, {
   3.8123864109056587`*^9, 3.8123864240308285`*^9}, {3.8319211091015835`*^9, 
   3.8319211176118765`*^9}, 3.8319211759429626`*^9, {3.8402045142905054`*^9, 
   3.8402045162565413`*^9}, {3.84020537431262*^9, 3.8402054253856096`*^9}, {
   3.8402061207889004`*^9, 3.8402062072782025`*^9}, {3.840565337235036*^9, 
   3.840565337614023*^9}, {3.8405653792647724`*^9, 3.840565384166542*^9}, 
   3.844884224753049*^9},
 CellLabel->"In[16]:=",ExpressionUUID->"865403cb-3294-412f-89b4-03418b4fce05"],

Cell[BoxData[
 FractionBox[
  SuperscriptBox[
   RowBox[{"(", 
    RowBox[{
     RowBox[{"-", "1"}], "+", 
     SqrtBox[
      RowBox[{"1", "+", 
       RowBox[{"8", " ", 
        SubscriptBox["RAF", "rel"]}]}]]}], ")"}], "2"], 
  RowBox[{"8", " ", 
   SubscriptBox["RAF", "rel"]}]]], "Output",
 CellChangeTimes->{
  3.840204516614089*^9, {3.84020537689568*^9, 3.8402053875436134`*^9}, {
   3.840206113972437*^9, 3.8402061265274963`*^9}, {3.84020616027526*^9, 
   3.8402062076542625`*^9}, 3.8405653402625895`*^9, 3.840565385330366*^9, 
   3.84063629919018*^9, 3.8406454251832085`*^9, 3.890525319426519*^9, 
   3.890670105189934*^9, 3.890671359572144*^9, 3.8928383876370726`*^9},
 CellLabel->"Out[16]=",ExpressionUUID->"14c9c3e3-a5a4-4d69-9b53-72b4190db019"],

Cell[BoxData[
 FractionBox[
  SuperscriptBox[
   RowBox[{"(", 
    RowBox[{
     RowBox[{"-", "1"}], "+", 
     SqrtBox[
      RowBox[{"1", "+", 
       RowBox[{"8", " ", 
        SubscriptBox["RAF", "rel"]}]}]]}], ")"}], "2"], 
  RowBox[{"8", " ", 
   SubsuperscriptBox["RAF", "rel", "2"], " ", 
   SqrtBox[
    RowBox[{"1", "+", 
     RowBox[{"8", " ", 
      SubscriptBox["RAF", "rel"]}]}]]}]]], "Output",
 CellChangeTimes->{
  3.840204516614089*^9, {3.84020537689568*^9, 3.8402053875436134`*^9}, {
   3.840206113972437*^9, 3.8402061265274963`*^9}, {3.84020616027526*^9, 
   3.8402062076542625`*^9}, 3.8405653402625895`*^9, 3.840565385330366*^9, 
   3.84063629919018*^9, 3.8406454251832085`*^9, 3.890525319426519*^9, 
   3.890670105189934*^9, 3.890671359572144*^9, 3.892838387715682*^9},
 CellLabel->"Out[17]=",ExpressionUUID->"e44a4934-4a23-4c3e-b2da-bc971044a0d2"]
}, Open  ]],

Cell[TextData[{
 "The derivative of baseline signaling relative to ",
 Cell[BoxData[
  FormBox[
   SubscriptBox["RAF", "rel"], TraditionalForm]],ExpressionUUID->
  "f3a138bf-45e7-48d3-a8d4-fa46a67f58b0"],
 " is a positive definite function. Therefore, baseline signaling is a \
monotonically proportionate to ",
 Cell[BoxData[
  FormBox[
   SubscriptBox["RAF", "rel"], TraditionalForm]],ExpressionUUID->
  "4cc0d701-42d2-45bb-ba40-ad61b0fc64d7"],
 ", which is in turn, monotonically proportionate to RAF concentration and \
monotonically inverse relationship to Kdim."
}], "Text",
 CellChangeTimes->{{3.8123862441533103`*^9, 3.812386274350785*^9}, {
  3.812386377540579*^9, 3.8123864833252983`*^9}, {3.840565407742777*^9, 
  3.840565441838941*^9}},ExpressionUUID->"48905c9e-1437-480a-a669-\
046d84cba7c5"],

Cell[TextData[{
 "Hence in the DS model, increasing ",
 Cell[BoxData[
  FormBox[
   RowBox[{
    SubscriptBox["RAF", "rel"], " "}], TraditionalForm]],ExpressionUUID->
  "5c8b8f78-9073-48f0-a2fb-3d7ff5de2cd6"],
 " increases baseline signaling. This is a simple analytic cross-check of \
expected behaviors in this model."
}], "Text",
 CellChangeTimes->{{3.8123862441533103`*^9, 3.812386274350785*^9}, {
   3.812386377540579*^9, 3.812386508943284*^9}, 3.831493576900573*^9, {
   3.840565448325954*^9, 3.8405654516410184`*^9}, {3.8906713814950824`*^9, 
   3.8906713961110954`*^9}},ExpressionUUID->"41655097-1be6-40db-a179-\
aac69eeabe24"]
}, Closed]],

Cell[CellGroupData[{

Cell["\<\
1.1.3. Conditions on parameter regions for activation in response to the drug\
\>", "Subsubsection",
 CellChangeTimes->{{3.769352693017748*^9, 3.7693527442245555`*^9}, 
   3.8319232589041615`*^9, {3.833159646729958*^9, 3.833159664629573*^9}, {
   3.844939080546801*^9, 
   3.844939080662428*^9}},ExpressionUUID->"0fe2acce-8a85-4b6e-a315-\
83eea93ccf3a"],

Cell[CellGroupData[{

Cell[BoxData[
 RowBox[{"dfn12", "=", 
  RowBox[{"SimplifyPars", "[", 
   RowBox[{"D", "[", 
    RowBox[{"fnActiveRAFDS", ",", 
     SubscriptBox["d", "rel"]}], "]"}], "]"}]}]], "Input",
 CellChangeTimes->{{3.755541810342499*^9, 3.7555418608619113`*^9}, {
   3.755541978622472*^9, 3.7555419807907124`*^9}, {3.7555571218326187`*^9, 
   3.7555571219456987`*^9}, {3.7556152697929463`*^9, 3.755615271368307*^9}, {
   3.755615528332312*^9, 3.7556155322520323`*^9}, {3.755615647889366*^9, 
   3.755615736790206*^9}, {3.7556192151498156`*^9, 3.7556192592915344`*^9}, {
   3.755619311851678*^9, 3.75561931599358*^9}, {3.7556396242742844`*^9, 
   3.755639637221635*^9}, {3.7590911604934464`*^9, 3.759091242876088*^9}, {
   3.759091274647378*^9, 3.759091275112709*^9}, 3.7646075097588253`*^9, {
   3.7692693888047943`*^9, 3.769269390671215*^9}, {3.7692695640617847`*^9, 
   3.7692696334602895`*^9}, {3.7692696651592636`*^9, 3.7692696859256325`*^9}, 
   3.769436826714548*^9, {3.8129938947361474`*^9, 3.8129939100528193`*^9}, 
   3.831920887884055*^9, 3.8319211759429626`*^9, 3.8402045504842486`*^9, {
   3.8405654709095154`*^9, 3.8405654709940224`*^9}, 3.844884224753049*^9},
 CellLabel->"In[18]:=",ExpressionUUID->"f6e18b61-0dca-45de-b934-eb117728eb8e"],

Cell[BoxData[
 RowBox[{
  FractionBox["1", 
   RowBox[{"8", " ", "f", " ", 
    SuperscriptBox[
     RowBox[{"(", 
      RowBox[{"f", "+", 
       RowBox[{
        SubscriptBox["d", "rel"], " ", 
        RowBox[{"(", 
         RowBox[{"2", "+", 
          SubscriptBox["d", "rel"]}], ")"}]}]}], ")"}], "3"], " ", 
    SubscriptBox["RAF", "rel"]}]], 
  RowBox[{
   RowBox[{"(", 
    RowBox[{"f", "+", 
     RowBox[{"f", " ", 
      SubscriptBox["d", "rel"]}], "-", 
     SqrtBox[
      RowBox[{"f", " ", 
       RowBox[{"(", 
        RowBox[{
         RowBox[{"f", " ", 
          SuperscriptBox[
           RowBox[{"(", 
            RowBox[{"1", "+", 
             SubscriptBox["d", "rel"]}], ")"}], "2"]}], "+", 
         RowBox[{"8", " ", 
          RowBox[{"(", 
           RowBox[{"f", "+", 
            RowBox[{
             SubscriptBox["d", "rel"], " ", 
             RowBox[{"(", 
              RowBox[{"2", "+", 
               SubscriptBox["d", "rel"]}], ")"}]}]}], ")"}], " ", 
          SubscriptBox["RAF", "rel"]}]}], ")"}]}]]}], ")"}], " ", 
   RowBox[{"(", 
    RowBox[{
     RowBox[{"2", " ", 
      RowBox[{"(", 
       RowBox[{"f", "+", 
        SubscriptBox["d", "rel"]}], ")"}], " ", 
      RowBox[{"(", 
       RowBox[{"f", "+", 
        RowBox[{
         SubscriptBox["d", "rel"], " ", 
         RowBox[{"(", 
          RowBox[{"2", "+", 
           SubscriptBox["d", "rel"]}], ")"}]}]}], ")"}], " ", 
      RowBox[{"(", 
       RowBox[{"f", "-", 
        FractionBox[
         RowBox[{"f", " ", 
          RowBox[{"(", 
           RowBox[{"1", "+", 
            SubscriptBox["d", "rel"]}], ")"}], " ", 
          RowBox[{"(", 
           RowBox[{"f", "+", 
            RowBox[{"8", " ", 
             SubscriptBox["RAF", "rel"]}]}], ")"}]}], 
         SqrtBox[
          RowBox[{"f", " ", 
           RowBox[{"(", 
            RowBox[{
             RowBox[{"f", " ", 
              SuperscriptBox[
               RowBox[{"(", 
                RowBox[{"1", "+", 
                 SubscriptBox["d", "rel"]}], ")"}], "2"]}], "+", 
             RowBox[{"8", " ", 
              RowBox[{"(", 
               RowBox[{"f", "+", 
                RowBox[{
                 SubscriptBox["d", "rel"], " ", 
                 RowBox[{"(", 
                  RowBox[{"2", "+", 
                   SubscriptBox["d", "rel"]}], ")"}]}]}], ")"}], " ", 
              SubscriptBox["RAF", "rel"]}]}], ")"}]}]]]}], ")"}]}], "-", 
     RowBox[{"4", " ", 
      RowBox[{"(", 
       RowBox[{"1", "+", 
        SubscriptBox["d", "rel"]}], ")"}], " ", 
      RowBox[{"(", 
       RowBox[{"f", "+", 
        SubscriptBox["d", "rel"]}], ")"}], " ", 
      RowBox[{"(", 
       RowBox[{"f", "+", 
        RowBox[{"f", " ", 
         SubscriptBox["d", "rel"]}], "-", 
        SqrtBox[
         RowBox[{"f", " ", 
          RowBox[{"(", 
           RowBox[{
            RowBox[{"f", " ", 
             SuperscriptBox[
              RowBox[{"(", 
               RowBox[{"1", "+", 
                SubscriptBox["d", "rel"]}], ")"}], "2"]}], "+", 
            RowBox[{"8", " ", 
             RowBox[{"(", 
              RowBox[{"f", "+", 
               RowBox[{
                SubscriptBox["d", "rel"], " ", 
                RowBox[{"(", 
                 RowBox[{"2", "+", 
                  SubscriptBox["d", "rel"]}], ")"}]}]}], ")"}], " ", 
             SubscriptBox["RAF", "rel"]}]}], ")"}]}]]}], ")"}]}], "+", 
     RowBox[{
      RowBox[{"(", 
       RowBox[{"f", "+", 
        RowBox[{
         SubscriptBox["d", "rel"], " ", 
         RowBox[{"(", 
          RowBox[{"2", "+", 
           SubscriptBox["d", "rel"]}], ")"}]}]}], ")"}], " ", 
      RowBox[{"(", 
       RowBox[{"f", "+", 
        RowBox[{"f", " ", 
         SubscriptBox["d", "rel"]}], "-", 
        SqrtBox[
         RowBox[{"f", " ", 
          RowBox[{"(", 
           RowBox[{
            RowBox[{"f", " ", 
             SuperscriptBox[
              RowBox[{"(", 
               RowBox[{"1", "+", 
                SubscriptBox["d", "rel"]}], ")"}], "2"]}], "+", 
            RowBox[{"8", " ", 
             RowBox[{"(", 
              RowBox[{"f", "+", 
               RowBox[{
                SubscriptBox["d", "rel"], " ", 
                RowBox[{"(", 
                 RowBox[{"2", "+", 
                  SubscriptBox["d", "rel"]}], ")"}]}]}], ")"}], " ", 
             SubscriptBox["RAF", "rel"]}]}], ")"}]}]]}], ")"}]}]}], 
    ")"}]}]}]], "Output",
 CellChangeTimes->{3.8928384016685677`*^9},
 CellLabel->"Out[18]=",ExpressionUUID->"c0f78e60-322f-4548-bd0a-1176a7531857"]
}, Open  ]],

Cell[CellGroupData[{

Cell[BoxData[
 RowBox[{"existPADS", "=", 
  RowBox[{"SimplifyPars", "[", 
   RowBox[{"Reduce", "[", 
    RowBox[{"dfn12", ">", "0"}], "]"}], "]"}]}]], "Input",
 CellChangeTimes->{{3.8406454416015234`*^9, 3.840645455094884*^9}, {
  3.840645527623123*^9, 3.840645548071183*^9}, {3.8406455793475046`*^9, 
  3.8406455802647233`*^9}, {3.840645730738617*^9, 3.8406457329731913`*^9}, {
  3.8406466256361165`*^9, 3.8406466256983*^9}},
 CellLabel->"In[20]:=",ExpressionUUID->"dd19bc0a-bd97-4a2e-90d5-7782d45fdfe4"],

Cell[BoxData[
 RowBox[{
  RowBox[{"(", 
   RowBox[{
    RowBox[{"0", "<", 
     SubscriptBox["RAF", "rel"], "<", 
     FractionBox[
      RowBox[{"f", " ", 
       RowBox[{"(", 
        RowBox[{
         RowBox[{"f", " ", 
          RowBox[{"(", 
           RowBox[{"3", "-", 
            RowBox[{"8", " ", "f"}], "+", 
            RowBox[{"4", " ", 
             SuperscriptBox["f", "2"]}]}], ")"}]}], "+", 
         RowBox[{
          RowBox[{"(", 
           RowBox[{"2", "-", 
            RowBox[{"6", " ", "f"}]}], ")"}], " ", 
          SubscriptBox["d", "rel"]}], "-", 
         RowBox[{
          RowBox[{"(", 
           RowBox[{"1", "+", "f", "+", 
            RowBox[{"4", " ", 
             SuperscriptBox["f", "2"]}]}], ")"}], " ", 
          SubsuperscriptBox["d", "rel", "2"]}], "-", 
         RowBox[{"4", " ", "f", " ", 
          SubsuperscriptBox["d", "rel", "3"]}], "-", 
         SubsuperscriptBox["d", "rel", "4"]}], ")"}]}], 
      RowBox[{"8", " ", 
       SuperscriptBox[
        RowBox[{"(", 
         RowBox[{"f", "+", 
          RowBox[{"2", " ", "f", " ", 
           SubscriptBox["d", "rel"]}], "+", 
          SubsuperscriptBox["d", "rel", "2"]}], ")"}], "2"]}]]}], "&&", 
    RowBox[{
     RowBox[{
      RowBox[{"2", " ", "f"}], "+", 
      SubscriptBox["d", "rel"]}], "<", "1"}], "&&", 
    RowBox[{
     SubscriptBox["d", "rel"], "\[LessEqual]", "1"}]}], ")"}], "||", 
  RowBox[{"(", 
   RowBox[{
    RowBox[{
     RowBox[{"-", 
      FractionBox[
       RowBox[{"f", " ", 
        SuperscriptBox[
         RowBox[{"(", 
          RowBox[{"1", "+", 
           SubscriptBox["d", "rel"]}], ")"}], "2"]}], 
       RowBox[{"8", " ", 
        RowBox[{"(", 
         RowBox[{"f", "+", 
          RowBox[{"2", " ", 
           SubscriptBox["d", "rel"]}], "+", 
          SubsuperscriptBox["d", "rel", "2"]}], ")"}]}]]}], "<", 
     SubscriptBox["RAF", "rel"], "<", "0"}], "&&", 
    RowBox[{"f", ">", "1"}]}], ")"}], "||", 
  RowBox[{"(", 
   RowBox[{
    RowBox[{
     FractionBox[
      RowBox[{"f", " ", 
       RowBox[{"(", 
        RowBox[{
         RowBox[{"f", " ", 
          RowBox[{"(", 
           RowBox[{"3", "-", 
            RowBox[{"8", " ", "f"}], "+", 
            RowBox[{"4", " ", 
             SuperscriptBox["f", "2"]}]}], ")"}]}], "+", 
         RowBox[{
          RowBox[{"(", 
           RowBox[{"2", "-", 
            RowBox[{"6", " ", "f"}]}], ")"}], " ", 
          SubscriptBox["d", "rel"]}], "-", 
         RowBox[{
          RowBox[{"(", 
           RowBox[{"1", "+", "f", "+", 
            RowBox[{"4", " ", 
             SuperscriptBox["f", "2"]}]}], ")"}], " ", 
          SubsuperscriptBox["d", "rel", "2"]}], "-", 
         RowBox[{"4", " ", "f", " ", 
          SubsuperscriptBox["d", "rel", "3"]}], "-", 
         SubsuperscriptBox["d", "rel", "4"]}], ")"}]}], 
      RowBox[{"8", " ", 
       SuperscriptBox[
        RowBox[{"(", 
         RowBox[{"f", "+", 
          RowBox[{"2", " ", "f", " ", 
           SubscriptBox["d", "rel"]}], "+", 
          SubsuperscriptBox["d", "rel", "2"]}], ")"}], "2"]}]], "<", 
     SubscriptBox["RAF", "rel"], "<", "0"}], "&&", 
    RowBox[{"f", "\[LessEqual]", "1"}], "&&", 
    RowBox[{"(", 
     RowBox[{
      RowBox[{
       SubscriptBox["d", "rel"], ">", "1"}], "||", 
      RowBox[{
       RowBox[{
        RowBox[{"2", " ", "f"}], "+", 
        SubscriptBox["d", "rel"]}], ">", "1"}]}], ")"}]}], ")"}]}]], "Output",
 CellChangeTimes->{{3.840645451202583*^9, 3.8406454743784385`*^9}, {
   3.8406455405860806`*^9, 3.840645584502401*^9}, 3.8406457387303486`*^9, 
   3.840646627375697*^9, 3.8905253591998916`*^9, {3.890671426018639*^9, 
   3.8906714408603563`*^9}, 3.89283846455672*^9},
 CellLabel->"Out[20]=",ExpressionUUID->"a0b5c974-5f8c-4be1-aacc-ed3ab5379200"]
}, Open  ]],

Cell["\<\
Conditions for positive derivative of active RAF relative to unbound drug are \
shown above. However, RAF concentration is a positive definite quantity.\
\>", "Text",
 CellChangeTimes->{{3.8406455159354043`*^9, 3.8406455226362214`*^9}, {
  3.840645586307036*^9, 3.8406455955655184`*^9}, {3.840645694674875*^9, 
  3.840645725719434*^9}, {3.8406457620525007`*^9, 3.840645769791148*^9}, {
  3.890671421662835*^9, 
  3.890671425002516*^9}},ExpressionUUID->"7f0c2200-0553-4b67-a494-\
c35cbd9bfaea"],

Cell[CellGroupData[{

Cell[BoxData[
 RowBox[{"existPADS", "=", 
  RowBox[{"Simplify", "[", 
   RowBox[{"existPADS", ",", 
    RowBox[{
     SubscriptBox["RAF", "rel"], ">", "0"}]}], "]"}]}]], "Input",
 CellChangeTimes->{{3.8406457392856026`*^9, 3.840645782502263*^9}, {
  3.8906714342447786`*^9, 3.89067143549606*^9}},
 CellLabel->"In[21]:=",ExpressionUUID->"c87db696-04c5-4ca6-b35f-ea9031104adb"],

Cell[BoxData[
 RowBox[{
  RowBox[{
   SubscriptBox["RAF", "rel"], "<", 
   FractionBox[
    RowBox[{"f", " ", 
     RowBox[{"(", 
      RowBox[{
       RowBox[{"f", " ", 
        RowBox[{"(", 
         RowBox[{"3", "-", 
          RowBox[{"8", " ", "f"}], "+", 
          RowBox[{"4", " ", 
           SuperscriptBox["f", "2"]}]}], ")"}]}], "+", 
       RowBox[{
        RowBox[{"(", 
         RowBox[{"2", "-", 
          RowBox[{"6", " ", "f"}]}], ")"}], " ", 
        SubscriptBox["d", "rel"]}], "-", 
       RowBox[{
        RowBox[{"(", 
         RowBox[{"1", "+", "f", "+", 
          RowBox[{"4", " ", 
           SuperscriptBox["f", "2"]}]}], ")"}], " ", 
        SubsuperscriptBox["d", "rel", "2"]}], "-", 
       RowBox[{"4", " ", "f", " ", 
        SubsuperscriptBox["d", "rel", "3"]}], "-", 
       SubsuperscriptBox["d", "rel", "4"]}], ")"}]}], 
    RowBox[{"8", " ", 
     SuperscriptBox[
      RowBox[{"(", 
       RowBox[{"f", "+", 
        RowBox[{"2", " ", "f", " ", 
         SubscriptBox["d", "rel"]}], "+", 
        SubsuperscriptBox["d", "rel", "2"]}], ")"}], "2"]}]]}], "&&", 
  RowBox[{
   RowBox[{
    RowBox[{"2", " ", "f"}], "+", 
    SubscriptBox["d", "rel"]}], "<", "1"}], "&&", 
  RowBox[{
   SubscriptBox["d", "rel"], "\[LessEqual]", "1"}]}]], "Output",
 CellChangeTimes->{
  3.840645752771097*^9, 3.840645784349844*^9, 3.840646629158352*^9, 
   3.8905253593219414`*^9, {3.890671426190538*^9, 3.8906714412577524`*^9}, 
   3.8928384648232317`*^9},
 CellLabel->"Out[21]=",ExpressionUUID->"83f562ba-8223-485f-a3fd-e42d8fdb22f9"]
}, Open  ]],

Cell["\<\
The above condition is realizable only when, the second and third conditions \
are true:  d<Kd(1-2f) and d<Kd. The latter condition is automatically true  \
when former one is. Further, the former condition can only be true when 2f<1, \
i.e. f<0.5 instead of f<1: which one would naively expect.\
\>", "Text",
 CellChangeTimes->{{3.8406457864258285`*^9, 3.8406459081496286`*^9}, {
  3.8406467104769263`*^9, 3.840646721580673*^9}, {3.890671544677163*^9, 
  3.8906715522648616`*^9}, {3.890671594147986*^9, 
  3.890671654906542*^9}},ExpressionUUID->"30791d99-5caf-4ac6-8203-\
6577e4585885"],

Cell["\<\
The first condition can only be True when the RHS is positive, since LHS is \
always so.\
\>", "Text",
 CellChangeTimes->{{3.8406457864258285`*^9, 3.8406459081496286`*^9}, {
  3.8406467104769263`*^9, 3.8406467396482663`*^9}, {3.8906715295255575`*^9, 
  3.890671538929841*^9}},ExpressionUUID->"fe89cd92-ca04-4900-a937-\
d08e9e99ea96"],

Cell[CellGroupData[{

Cell[BoxData[
 RowBox[{"existPADS2", "=", 
  RowBox[{"SimplifyPars", "[", 
   RowBox[{"Reduce", "[", 
    RowBox[{"(", 
     RowBox[{
      RowBox[{
       RowBox[{"existPADS", "[", 
        RowBox[{"[", "1", "]"}], "]"}], "[", 
       RowBox[{"[", "2", "]"}], "]"}], ">", "0"}], ")"}], "]"}], 
   "]"}]}]], "Input",
 CellChangeTimes->{{3.8406459097104216`*^9, 3.840646029538254*^9}},
 CellLabel->"In[24]:=",ExpressionUUID->"9195e0b1-cb56-4518-9f61-c36b36ae9f80"],

Cell[BoxData[
 RowBox[{
  RowBox[{"(", 
   RowBox[{
    RowBox[{
     RowBox[{
      RowBox[{"2", " ", "f"}], "+", 
      SubscriptBox["d", "rel"]}], "<", "1"}], "&&", 
    RowBox[{
     SubscriptBox["d", "rel"], "\[LessEqual]", "1"}]}], ")"}], "||", 
  RowBox[{"f", ">", 
   RowBox[{
    FractionBox["1", "4"], " ", 
    RowBox[{"(", 
     RowBox[{"3", "+", 
      SubscriptBox["d", "rel"], "+", 
      RowBox[{"2", " ", 
       SubsuperscriptBox["d", "rel", "2"]}], "+", 
      RowBox[{
       RowBox[{"(", 
        RowBox[{"1", "+", 
         SubscriptBox["d", "rel"]}], ")"}], " ", 
       SqrtBox[
        RowBox[{"9", "+", 
         RowBox[{"4", " ", 
          SubscriptBox["d", "rel"]}], "+", 
         RowBox[{"4", " ", 
          SubsuperscriptBox["d", "rel", "2"]}]}]]}]}], ")"}]}]}]}]], "Output",
 CellChangeTimes->{{3.840645915988125*^9, 3.8406460306558447`*^9}, 
   3.8406466326966677`*^9, 3.890525359437704*^9, 3.89067166437088*^9},
 CellLabel->"Out[24]=",ExpressionUUID->"58e57a75-6833-4145-942c-82065dc31446"]
}, Open  ]],

Cell["\<\
The first condition is identical to second and third conditions of existPADS \
which implies that f<0.5. The second alternate condition is f>3/4 + a \
positive number, which is a direct contradiction. Only one of these \
conditions can be satisfied. However, since the logic of existPADS equation \
is (A|B)&A the solution is A alone.\
\>", "Text",
 CellChangeTimes->{{3.8406461947838926`*^9, 3.8406462435219827`*^9}, {
  3.8906718068879848`*^9, 
  3.890671999313088*^9}},ExpressionUUID->"040c1850-bc86-4d71-8314-\
bc2dad28feee"],

Cell[CellGroupData[{

Cell[BoxData[
 RowBox[{"existPADS", "[", 
  RowBox[{"[", "2", "]"}], "]"}]], "Input",
 CellChangeTimes->{{3.840646590205721*^9, 3.840646591046356*^9}, {
  3.8906719886788006`*^9, 3.8906719888202977`*^9}},
 CellLabel->"In[26]:=",ExpressionUUID->"8bd4d828-2a2c-41d5-a0cf-3c35780a0d31"],

Cell[BoxData[
 RowBox[{
  RowBox[{
   RowBox[{"2", " ", "f"}], "+", 
   SubscriptBox["d", "rel"]}], "<", "1"}]], "Output",
 CellChangeTimes->{
  3.840646756354841*^9, 3.8905253598848147`*^9, {3.8906719827824116`*^9, 
   3.890671989194996*^9}},
 CellLabel->"Out[26]=",ExpressionUUID->"2cdbf8fc-1637-460b-a743-c1e0e5f1c240"]
}, Open  ]],

Cell[TextData[{
 "Hence we derive the above, necessary but not sufficient condition for PA. \
It also suggests that for sufficiently small concentration of RAF and \
sufficiently small f, there is a small enough concentration of drug for which \
PA will be observed within this model. \[LineSeparator]Also, since ",
 Cell[BoxData[
  FormBox[
   SubscriptBox["d", "rel"], TraditionalForm]],ExpressionUUID->
  "35faff34-992f-44e4-bd5b-f2146c70a6ac"],
 "<DTOT/Kd, ",
 Cell[BoxData[
  FormBox[
   RowBox[{
    RowBox[{"2", "f"}], "<", 
    RowBox[{"1", "-", 
     SubscriptBox["d", "rel"]}]}], TraditionalForm]],ExpressionUUID->
  "bee01298-6b9e-4c0f-9df6-676c51a361ad"],
 " is automatically satisfied if 2f<1-DTOT/Kd.\[LineSeparator]A corollary: \
with sufficiently high drug concentration, this condition cannot be \
satisfied. That is a validation that this model does not support motonic rise \
in activation in repsonse to the drug, eventually, the activity gets reduced."
}], "Text",
 CellChangeTimes->{{3.8406467613049736`*^9, 3.840646936909045*^9}, {
  3.840647717320901*^9, 3.84064779199535*^9}, {3.890672098734612*^9, 
  3.890672171426286*^9}},ExpressionUUID->"083ab68a-95f6-4477-9708-\
f781d792feab"],

Cell["\<\
Can PA exist even when above conditions are not satisfied? That is the first \
derivative of active RAF relative to drug is negative near zero drug but then \
becomes positive? And then negative again (since high drug conc have to go to \
zero)? - the possibility cannot be ruled out at this stage. This is why the \
conditions are necessary but not sufficient.\
\>", "Text",
 CellChangeTimes->{{3.840648878693261*^9, 3.8406490237229977`*^9}, {
  3.8906722466155577`*^9, 
  3.8906722694926634`*^9}},ExpressionUUID->"63379602-4ce2-43f2-bc46-\
53ae78521334"]
}, Closed]],

Cell[CellGroupData[{

Cell["\<\
1.1.4. Monotonic relationship between unbound (d) and total (DTOT) drug \
concentrations\
\>", "Subsubsection",
 CellChangeTimes->{{3.7692694343293085`*^9, 3.76926946891394*^9}, 
   3.7692701230017385`*^9, {3.769436773797412*^9, 3.7694367744539824`*^9}, 
   3.8319232632660522`*^9, {3.833159649860316*^9, 3.8331596633192616`*^9}, {
   3.8449390816181946`*^9, 
   3.8449390817028*^9}},ExpressionUUID->"74e2a222-c776-4787-ac90-\
c0ce9cfa9513"],

Cell["\<\
For some of the conclusions with regards to PA to hold, the relationship \
between unbount and total drug has to be monotonic.\
\>", "Text",
 CellChangeTimes->{{3.8906723003575497`*^9, 
  3.890672367990926*^9}},ExpressionUUID->"b6694f68-5f92-44d1-8d1b-\
e64ea9ac20f6"],

Cell[CellGroupData[{

Cell[BoxData[
 RowBox[{"eqnsconsrv", "[", 
  RowBox[{"[", "2", "]"}], "]"}]], "Input",
 CellChangeTimes->{{3.8406493185496225`*^9, 3.8406493229729967`*^9}},
 CellLabel->"In[27]:=",ExpressionUUID->"8ef732bd-85cb-446e-a7f5-ddf2aec74a77"],

Cell[BoxData[
 RowBox[{
  RowBox[{"d", "+", 
   FractionBox[
    RowBox[{"A", " ", "d"}], "Kd"], "+", 
   FractionBox[
    RowBox[{"2", " ", 
     SuperscriptBox["A", "2"], " ", "d", " ", 
     RowBox[{"(", 
      RowBox[{"d", "+", "Kd"}], ")"}]}], 
    RowBox[{"f", " ", 
     SuperscriptBox["Kd", "2"], " ", "Kdim"}]]}], "\[Equal]", 
  "DTOT"}]], "Output",
 CellChangeTimes->{{3.8406493203772135`*^9, 3.8406493232503595`*^9}, 
   3.8905253629152417`*^9, 3.890672283095463*^9},
 CellLabel->"Out[27]=",ExpressionUUID->"92269618-d152-4d09-83db-e78c895b8b36"]
}, Open  ]],

Cell["\<\
The derivative of the function DTOT relative to d is the sum of the \
derivative of different terms within the second equation in expression above. \
Among these the derivative of the first term is 1. And the derivative of the \
second and third term are shown as non-negative functions of unbound drug d, \
below.\
\>", "Text",
 CellChangeTimes->{{3.8320850810009933`*^9, 3.8320851682942505`*^9}, {
  3.8406493515681677`*^9, 
  3.8406493647694645`*^9}},ExpressionUUID->"57b21d77-b8d9-4e30-95d7-\
d008271a1e57"],

Cell[CellGroupData[{

Cell[BoxData[{
 RowBox[{
  RowBox[{"sd11", "=", 
   RowBox[{"FullSimplify", "[", 
    RowBox[{"SimplifyPars", "[", 
     RowBox[{"D", "[", 
      RowBox[{
       RowBox[{
        RowBox[{"A", "*", "d"}], "/.", "sol1A"}], ",", "d"}], "]"}], "]"}], 
    "]"}]}], ";"}], "\[IndentingNewLine]", 
 RowBox[{
  RowBox[{"rd11", "=", 
   RowBox[{"Reduce", "[", 
    RowBox[{"sd11", "<", "0"}], "]"}]}], ";"}], "\[IndentingNewLine]", 
 RowBox[{"SimplifyPars", "[", "rd11", "]"}]}], "Input",
 CellChangeTimes->{{3.8122086851987505`*^9, 3.8122087636088495`*^9}, {
   3.81220882189242*^9, 3.8122088231982927`*^9}, {3.8122089909630337`*^9, 
   3.8122090336547427`*^9}, {3.812209082801958*^9, 3.8122090860600348`*^9}, {
   3.8122091691400814`*^9, 3.8122091833622427`*^9}, {3.8122097087961717`*^9, 
   3.812209716555067*^9}, 3.840204651633864*^9, {3.8406490428350587`*^9, 
   3.8406490754211674`*^9}, {3.840649109957098*^9, 3.8406491183726187`*^9}},
 CellLabel->"In[31]:=",ExpressionUUID->"341ebc5c-9ee4-40ee-9a09-fb54e34dd28a"],

Cell[BoxData["False"], "Output",
 CellChangeTimes->{
  3.840204662010409*^9, 3.840206479673562*^9, {3.840649038833641*^9, 
   3.8406490791421223`*^9}, {3.8406491113870277`*^9, 3.840649120376279*^9}, 
   3.890525379683055*^9, 3.890672295103896*^9, 3.8906723779848394`*^9},
 CellLabel->"Out[33]=",ExpressionUUID->"ee35e12e-cc4e-4d62-822d-76b9791fea21"]
}, Open  ]],

Cell["The first component is positive definite.", "Text",
 CellChangeTimes->{{3.890672407765128*^9, 
  3.8906724180578847`*^9}},ExpressionUUID->"8a0e952d-db16-470f-81d6-\
ba07185cf988"],

Cell[CellGroupData[{

Cell[BoxData[
 RowBox[{"sd12", "=", 
  RowBox[{"SimplifyPars", "[", 
   RowBox[{"D", "[", 
    RowBox[{
     RowBox[{"Simplify", "[", 
      RowBox[{
       RowBox[{
        SuperscriptBox["A", "2"], " ", "d", " ", 
        RowBox[{"(", 
         RowBox[{"d", "+", "Kd"}], ")"}]}], "/.", "sol1A"}], "]"}], ",", 
     "d"}], "]"}], "]"}]}]], "Input",
 CellChangeTimes->{{3.8122086851987505`*^9, 3.8122087636088495`*^9}, {
   3.81220882189242*^9, 3.8122088231982927`*^9}, {3.8122089909630337`*^9, 
   3.8122090336547427`*^9}, {3.812209082801958*^9, 3.8122090860600348`*^9}, {
   3.8122091691400814`*^9, 3.8122091833622427`*^9}, {3.8122097087961717`*^9, 
   3.8122097406433277`*^9}, {3.812209825300347*^9, 3.8122098312563896`*^9}, {
   3.812209894920068*^9, 3.812209908923931*^9}, {3.812210163614968*^9, 
   3.8122102029627514`*^9}, 3.8129943016148033`*^9, {3.832085249170616*^9, 
   3.832085251410651*^9}, {3.8320853702376328`*^9, 3.8320853722836037`*^9}, {
   3.832085440475006*^9, 3.8320854515514917`*^9}, {3.8406491281449385`*^9, 
   3.8406491378230104`*^9}},
 CellLabel->"In[34]:=",ExpressionUUID->"49ecb16e-6066-4ef7-9cfa-aad45f9a87b9"],

Cell[BoxData[
 RowBox[{
  FractionBox["1", 
   RowBox[{"16", " ", 
    SuperscriptBox[
     RowBox[{"(", 
      RowBox[{
       SuperscriptBox["d", "2"], "+", 
       RowBox[{"2", " ", "d", " ", "Kd"}], "+", 
       RowBox[{"f", " ", 
        SuperscriptBox["Kd", "2"]}]}], ")"}], "3"]}]], 
  RowBox[{
   SuperscriptBox["Kd", "2"], " ", 
   RowBox[{"(", 
    RowBox[{
     RowBox[{"d", " ", "f", " ", "Kdim"}], "+", 
     RowBox[{"f", " ", "Kd", " ", "Kdim"}], "-", 
     SqrtBox[
      RowBox[{"f", " ", "Kdim", " ", 
       RowBox[{"(", 
        RowBox[{
         RowBox[{"f", " ", 
          SuperscriptBox["Kd", "2"], " ", 
          RowBox[{"(", 
           RowBox[{"Kdim", "+", 
            RowBox[{"8", " ", "RAF"}]}], ")"}]}], "+", 
         RowBox[{
          SuperscriptBox["d", "2"], " ", 
          RowBox[{"(", 
           RowBox[{
            RowBox[{"f", " ", "Kdim"}], "+", 
            RowBox[{"8", " ", "RAF"}]}], ")"}]}], "+", 
         RowBox[{"2", " ", "d", " ", "Kd", " ", 
          RowBox[{"(", 
           RowBox[{
            RowBox[{"f", " ", "Kdim"}], "+", 
            RowBox[{"8", " ", "RAF"}]}], ")"}]}]}], ")"}]}]]}], ")"}], " ", 
   RowBox[{"(", 
    RowBox[{
     RowBox[{"2", " ", "d", " ", 
      RowBox[{"(", 
       RowBox[{"d", "+", "Kd"}], ")"}], " ", 
      RowBox[{"(", 
       RowBox[{
        SuperscriptBox["d", "2"], "+", 
        RowBox[{"2", " ", "d", " ", "Kd"}], "+", 
        RowBox[{"f", " ", 
         SuperscriptBox["Kd", "2"]}]}], ")"}], " ", 
      RowBox[{"(", 
       RowBox[{
        RowBox[{"f", " ", "Kdim"}], "-", 
        FractionBox[
         RowBox[{"f", " ", 
          RowBox[{"(", 
           RowBox[{"d", "+", "Kd"}], ")"}], " ", "Kdim", " ", 
          RowBox[{"(", 
           RowBox[{
            RowBox[{"f", " ", "Kdim"}], "+", 
            RowBox[{"8", " ", "RAF"}]}], ")"}]}], 
         SqrtBox[
          RowBox[{"f", " ", "Kdim", " ", 
           RowBox[{"(", 
            RowBox[{
             RowBox[{"f", " ", 
              SuperscriptBox["Kd", "2"], " ", 
              RowBox[{"(", 
               RowBox[{"Kdim", "+", 
                RowBox[{"8", " ", "RAF"}]}], ")"}]}], "+", 
             RowBox[{
              SuperscriptBox["d", "2"], " ", 
              RowBox[{"(", 
               RowBox[{
                RowBox[{"f", " ", "Kdim"}], "+", 
                RowBox[{"8", " ", "RAF"}]}], ")"}]}], "+", 
             RowBox[{"2", " ", "d", " ", "Kd", " ", 
              RowBox[{"(", 
               RowBox[{
                RowBox[{"f", " ", "Kdim"}], "+", 
                RowBox[{"8", " ", "RAF"}]}], ")"}]}]}], ")"}]}]]]}], ")"}]}], 
     "-", 
     RowBox[{"4", " ", "d", " ", 
      SuperscriptBox[
       RowBox[{"(", 
        RowBox[{"d", "+", "Kd"}], ")"}], "2"], " ", 
      RowBox[{"(", 
       RowBox[{
        RowBox[{"d", " ", "f", " ", "Kdim"}], "+", 
        RowBox[{"f", " ", "Kd", " ", "Kdim"}], "-", 
        SqrtBox[
         RowBox[{"f", " ", "Kdim", " ", 
          RowBox[{"(", 
           RowBox[{
            RowBox[{"f", " ", 
             SuperscriptBox["Kd", "2"], " ", 
             RowBox[{"(", 
              RowBox[{"Kdim", "+", 
               RowBox[{"8", " ", "RAF"}]}], ")"}]}], "+", 
            RowBox[{
             SuperscriptBox["d", "2"], " ", 
             RowBox[{"(", 
              RowBox[{
               RowBox[{"f", " ", "Kdim"}], "+", 
               RowBox[{"8", " ", "RAF"}]}], ")"}]}], "+", 
            RowBox[{"2", " ", "d", " ", "Kd", " ", 
             RowBox[{"(", 
              RowBox[{
               RowBox[{"f", " ", "Kdim"}], "+", 
               RowBox[{"8", " ", "RAF"}]}], ")"}]}]}], ")"}]}]]}], ")"}]}], 
     "+", 
     RowBox[{"d", " ", 
      RowBox[{"(", 
       RowBox[{
        SuperscriptBox["d", "2"], "+", 
        RowBox[{"2", " ", "d", " ", "Kd"}], "+", 
        RowBox[{"f", " ", 
         SuperscriptBox["Kd", "2"]}]}], ")"}], " ", 
      RowBox[{"(", 
       RowBox[{
        RowBox[{"d", " ", "f", " ", "Kdim"}], "+", 
        RowBox[{"f", " ", "Kd", " ", "Kdim"}], "-", 
        SqrtBox[
         RowBox[{"f", " ", "Kdim", " ", 
          RowBox[{"(", 
           RowBox[{
            RowBox[{"f", " ", 
             SuperscriptBox["Kd", "2"], " ", 
             RowBox[{"(", 
              RowBox[{"Kdim", "+", 
               RowBox[{"8", " ", "RAF"}]}], ")"}]}], "+", 
            RowBox[{
             SuperscriptBox["d", "2"], " ", 
             RowBox[{"(", 
              RowBox[{
               RowBox[{"f", " ", "Kdim"}], "+", 
               RowBox[{"8", " ", "RAF"}]}], ")"}]}], "+", 
            RowBox[{"2", " ", "d", " ", "Kd", " ", 
             RowBox[{"(", 
              RowBox[{
               RowBox[{"f", " ", "Kdim"}], "+", 
               RowBox[{"8", " ", "RAF"}]}], ")"}]}]}], ")"}]}]]}], ")"}]}], 
     "+", 
     RowBox[{
      RowBox[{"(", 
       RowBox[{"d", "+", "Kd"}], ")"}], " ", 
      RowBox[{"(", 
       RowBox[{
        SuperscriptBox["d", "2"], "+", 
        RowBox[{"2", " ", "d", " ", "Kd"}], "+", 
        RowBox[{"f", " ", 
         SuperscriptBox["Kd", "2"]}]}], ")"}], " ", 
      RowBox[{"(", 
       RowBox[{
        RowBox[{"d", " ", "f", " ", "Kdim"}], "+", 
        RowBox[{"f", " ", "Kd", " ", "Kdim"}], "-", 
        SqrtBox[
         RowBox[{"f", " ", "Kdim", " ", 
          RowBox[{"(", 
           RowBox[{
            RowBox[{"f", " ", 
             SuperscriptBox["Kd", "2"], " ", 
             RowBox[{"(", 
              RowBox[{"Kdim", "+", 
               RowBox[{"8", " ", "RAF"}]}], ")"}]}], "+", 
            RowBox[{
             SuperscriptBox["d", "2"], " ", 
             RowBox[{"(", 
              RowBox[{
               RowBox[{"f", " ", "Kdim"}], "+", 
               RowBox[{"8", " ", "RAF"}]}], ")"}]}], "+", 
            RowBox[{"2", " ", "d", " ", "Kd", " ", 
             RowBox[{"(", 
              RowBox[{
               RowBox[{"f", " ", "Kdim"}], "+", 
               RowBox[{"8", " ", "RAF"}]}], ")"}]}]}], ")"}]}]]}], ")"}]}]}], 
    ")"}]}]}]], "Output",
 CellChangeTimes->{3.8406491382272882`*^9, 3.8905253821543784`*^9, 
  3.8906724266430035`*^9},
 CellLabel->"Out[34]=",ExpressionUUID->"6a2a4d41-9063-450d-b10e-586d18261a16"]
}, Open  ]],

Cell["\<\
Note that the first non-trivial product term in this expression is negative \
definite. This is because the term inside the square root is always greater \
than the term outside. So we focus on the second, larger term.\
\>", "Text",
 CellChangeTimes->{{3.832085456271301*^9, 3.8320855058848753`*^9}, {
  3.890672457082588*^9, 
  3.8906724781691875`*^9}},ExpressionUUID->"d6628e93-9b95-4723-b10e-\
8654ea9d5959"],

Cell[CellGroupData[{

Cell[BoxData[{
 RowBox[{
  RowBox[{"sd121", "=", 
   RowBox[{"FullSimplify", "[", 
    RowBox[{"sd12", "[", 
     RowBox[{"[", 
      RowBox[{"-", "1"}], "]"}], "]"}], "]"}]}], ";"}], "\[IndentingNewLine]", 
 RowBox[{
  RowBox[{"rd12", "=", 
   RowBox[{"Reduce", "[", 
    RowBox[{"sd121", ">", "0"}], "]"}]}], ";"}], "\[IndentingNewLine]", 
 RowBox[{"SimplifyPars", "[", "rd12", "]"}]}], "Input",
 CellChangeTimes->{{3.8320855104825225`*^9, 3.832085576939461*^9}, 
   3.8320856157697144`*^9, {3.832085673481617*^9, 3.832085684156937*^9}, {
   3.8406492934872203`*^9, 3.840649294199462*^9}},
 CellLabel->"In[35]:=",ExpressionUUID->"b495ae07-b582-422d-801e-a90de1868dea"],

Cell[BoxData["False"], "Output",
 CellChangeTimes->{{3.8406492925583153`*^9, 3.8406493056123333`*^9}, 
   3.8905254234492273`*^9, 3.8906725021263943`*^9},
 CellLabel->"Out[37]=",ExpressionUUID->"dd55b333-6d78-4bb3-a6db-bfcd131f1a6d"]
}, Open  ]],

Cell["\<\
Since the expression sd121 is never positive. Also, the coefficient to sd121 \
in sd12 is negative definite as stated above. Therefore the full expression \
sd12 which a product of the two is non negative for all positive values of \
the parameters.\
\>", "Text",
 CellChangeTimes->{{3.8122105874811697`*^9, 3.81221063342614*^9}, {
  3.812210677776366*^9, 3.8122107441216927`*^9}, {3.8122111211023817`*^9, 
  3.812211189353238*^9}, {3.832085645561462*^9, 3.8320857371734977`*^9}, {
  3.8406494312123423`*^9, 3.8406494964348993`*^9}, {3.8906725032232275`*^9, 
  3.890672511403341*^9}},ExpressionUUID->"c740681e-cf82-47e5-91a7-\
e7a3c012d834"],

Cell["DTOT=d+sd11+sd12", "Text",
 CellChangeTimes->{{3.8122105874811697`*^9, 3.81221063342614*^9}, {
  3.812210677776366*^9, 3.8122107441216927`*^9}, {3.8122111211023817`*^9, 
  3.812211207502667*^9}},ExpressionUUID->"80f5c64f-6d66-40ec-b0de-\
08dc0da31ea2"],

Cell["\<\
Since all three expressions on RHS are non-negative derivatives as a function \
of unbound drug - the total drug has a non-negative derivative. Therefore, \
DTOT(d) is monotonically positive/increasing function.\[LineSeparator]We \
exemplify this point numerically with an example set of parameters in the \
plot below.\
\>", "Text",
 CellChangeTimes->{{3.8122105874811697`*^9, 3.81221063342614*^9}, {
  3.812210677776366*^9, 3.8122107441216927`*^9}, {3.8122111211023817`*^9, 
  3.8122112898940353`*^9}, {3.832085750901709*^9, 3.8320858105658555`*^9}, {
  3.890672544017391*^9, 
  3.8906725497225866`*^9}},ExpressionUUID->"7643025b-c049-4a17-be9c-\
4af9f64d3160"],

Cell[CellGroupData[{

Cell[BoxData[
 RowBox[{"fnDTOT", "=", 
  RowBox[{"SimplifyPars", "[", 
   RowBox[{
    RowBox[{
     RowBox[{
      RowBox[{"eqnsconsrv", "[", 
       RowBox[{"[", "2", "]"}], "]"}], "[", 
      RowBox[{"[", "1", "]"}], "]"}], "/.", "rep1"}], "/.", "sol1A"}], 
   "]"}]}]], "Input",
 CellChangeTimes->{{3.7585572574558153`*^9, 3.7585573278649125`*^9}, {
   3.759595163226753*^9, 3.7595951983626966`*^9}, {3.759600640284622*^9, 
   3.7596006451030445`*^9}, 3.7646075104463263`*^9, {3.7646202269105544`*^9, 
   3.764620227426238*^9}, {3.7692714662387505`*^9, 3.7692714835925064`*^9}, {
   3.76927153667768*^9, 3.769271545331811*^9}, 3.769436866848941*^9, 
   3.840206492524761*^9, {3.8406495109769974`*^9, 3.8406495537697053`*^9}},
 CellLabel->"In[38]:=",ExpressionUUID->"efb92fb1-1aec-4c64-9a11-756d08a0386b"],

Cell[BoxData[
 RowBox[{"d", "+", 
  FractionBox[
   RowBox[{"d", " ", 
    RowBox[{"(", 
     RowBox[{"d", "+", "Kd"}], ")"}], " ", 
    SuperscriptBox[
     RowBox[{"(", 
      RowBox[{
       RowBox[{"d", " ", "f", " ", "Kdim"}], "+", 
       RowBox[{"f", " ", "Kd", " ", "Kdim"}], "-", 
       SqrtBox[
        RowBox[{"f", " ", "Kdim", " ", 
         RowBox[{"(", 
          RowBox[{
           RowBox[{"f", " ", 
            SuperscriptBox["Kd", "2"], " ", 
            RowBox[{"(", 
             RowBox[{"Kdim", "+", 
              RowBox[{"8", " ", "RAF"}]}], ")"}]}], "+", 
           RowBox[{
            SuperscriptBox["d", "2"], " ", 
            RowBox[{"(", 
             RowBox[{
              RowBox[{"f", " ", "Kdim"}], "+", 
              RowBox[{"8", " ", "RAF"}]}], ")"}]}], "+", 
           RowBox[{"2", " ", "d", " ", "Kd", " ", 
            RowBox[{"(", 
             RowBox[{
              RowBox[{"f", " ", "Kdim"}], "+", 
              RowBox[{"8", " ", "RAF"}]}], ")"}]}]}], ")"}]}]]}], ")"}], 
     "2"]}], 
   RowBox[{"8", " ", "f", " ", 
    SuperscriptBox[
     RowBox[{"(", 
      RowBox[{
       SuperscriptBox["d", "2"], "+", 
       RowBox[{"2", " ", "d", " ", "Kd"}], "+", 
       RowBox[{"f", " ", 
        SuperscriptBox["Kd", "2"]}]}], ")"}], "2"], " ", "Kdim"}]], "+", 
  FractionBox[
   RowBox[{"d", " ", 
    RowBox[{"(", 
     RowBox[{
      RowBox[{
       RowBox[{"-", "d"}], " ", "f", " ", "Kdim"}], "-", 
      RowBox[{"f", " ", "Kd", " ", "Kdim"}], "+", 
      SqrtBox[
       RowBox[{"f", " ", "Kdim", " ", 
        RowBox[{"(", 
         RowBox[{
          RowBox[{"f", " ", 
           SuperscriptBox["Kd", "2"], " ", 
           RowBox[{"(", 
            RowBox[{"Kdim", "+", 
             RowBox[{"8", " ", "RAF"}]}], ")"}]}], "+", 
          RowBox[{
           SuperscriptBox["d", "2"], " ", 
           RowBox[{"(", 
            RowBox[{
             RowBox[{"f", " ", "Kdim"}], "+", 
             RowBox[{"8", " ", "RAF"}]}], ")"}]}], "+", 
          RowBox[{"2", " ", "d", " ", "Kd", " ", 
           RowBox[{"(", 
            RowBox[{
             RowBox[{"f", " ", "Kdim"}], "+", 
             RowBox[{"8", " ", "RAF"}]}], ")"}]}]}], ")"}]}]]}], ")"}]}], 
   RowBox[{"4", " ", 
    RowBox[{"(", 
     RowBox[{
      SuperscriptBox["d", "2"], "+", 
      RowBox[{"2", " ", "d", " ", "Kd"}], "+", 
      RowBox[{"f", " ", 
       SuperscriptBox["Kd", "2"]}]}], ")"}]}]]}]], "Output",
 CellChangeTimes->{{3.8406495156370397`*^9, 3.8406495540664597`*^9}, 
   3.890525424096425*^9, 3.8906725283519897`*^9},
 CellLabel->"Out[38]=",ExpressionUUID->"c8cacd6d-1f51-4e7c-a9a0-7ebe9974b203"]
}, Open  ]],

Cell[CellGroupData[{

Cell[BoxData[{
 RowBox[{
  RowBox[{
   RowBox[{"Sty", "[", "x_", "]"}], ":=", 
   RowBox[{"Style", "[", 
    RowBox[{"x", ",", "20", ",", 
     RowBox[{"FontFamily", "\[Rule]", "\"\<Arial\>\""}]}], "]"}]}], 
  ";"}], "\[IndentingNewLine]", 
 RowBox[{
  RowBox[{"KTarr", "=", 
   RowBox[{"{", 
    RowBox[{
     RowBox[{"1.", " ", 
      SuperscriptBox["10", 
       RowBox[{"-", "6"}]]}], ",", 
     RowBox[{"1.", " ", 
      SuperscriptBox["10", 
       RowBox[{"-", "7"}]]}], ",", 
     RowBox[{"1.", " ", 
      SuperscriptBox["10", 
       RowBox[{"-", "8"}]]}]}], "}"}]}], ";"}], "\[IndentingNewLine]", 
 RowBox[{
  RowBox[{"kdarr", "=", 
   RowBox[{"{", 
    RowBox[{
     RowBox[{"Kd", "\[Rule]", " ", 
      RowBox[{"1.", " ", 
       SuperscriptBox["10", 
        RowBox[{"-", "7"}]]}]}], " ", ",", 
     RowBox[{"Kd", "\[Rule]", " ", 
      RowBox[{"1.", " ", 
       SuperscriptBox["10", 
        RowBox[{"-", "9"}]]}]}]}], "}"}]}], ";"}], "\[IndentingNewLine]", 
 RowBox[{
  RowBox[{"pltfn", "=", 
   RowBox[{
    RowBox[{"Flatten", "[", 
     RowBox[{"Table", "[", 
      RowBox[{
       RowBox[{"fnDTOT", "/.", "kd"}], ",", 
       RowBox[{"{", 
        RowBox[{"kd", ",", "kdarr"}], "}"}], ",", 
       RowBox[{"{", 
        RowBox[{"RAF", ",", "KTarr"}], "}"}]}], "]"}], "]"}], "/.", 
    "baseparams"}]}], ";"}], "\[IndentingNewLine]", 
 RowBox[{
  RowBox[{"ps", "=", 
   RowBox[{"{", 
    RowBox[{"Blue", ",", "Green", ",", 
     RowBox[{"Directive", "[", 
      RowBox[{"Red", ",", "Thick"}], "]"}], ",", 
     RowBox[{"Directive", "[", 
      RowBox[{"Blue", ",", "Dashed"}], "]"}], ",", 
     RowBox[{"Directive", "[", 
      RowBox[{"Green", ",", "Dashed"}], "]"}], ",", 
     RowBox[{"Directive", "[", 
      RowBox[{"Red", ",", "Dashed", ",", "Thick"}], "]"}]}], "}"}]}], 
  ";"}], "\[IndentingNewLine]", 
 RowBox[{"LogLogPlot", "[", 
  RowBox[{"pltfn", ",", 
   RowBox[{"{", 
    RowBox[{"d", ",", 
     SuperscriptBox["10", 
      RowBox[{"-", "9"}]], ",", 
     SuperscriptBox["10", 
      RowBox[{"-", "5"}]]}], "}"}], ",", 
   RowBox[{"Frame", "\[Rule]", "True"}], ",", 
   RowBox[{"FrameTicksStyle", "\[Rule]", "20"}], ",", 
   RowBox[{"PlotStyle", "\[Rule]", "ps"}], ",", 
   RowBox[{"PlotLegends", "\[Rule]", 
    RowBox[{"Placed", "[", 
     RowBox[{
      RowBox[{"LineLegend", "[", " ", 
       RowBox[{
        RowBox[{"{", 
         RowBox[{"Blue", ",", "Green", ",", 
          RowBox[{"Directive", "[", 
           RowBox[{"Red", ",", "Thick"}], "]"}]}], "}"}], ",", 
        RowBox[{"Sty", "/@", "KTarr"}], ",", 
        RowBox[{"LegendLabel", "\[Rule]", 
         RowBox[{"Sty", "[", "\"\<RAF(M)\>\"", "]"}]}], ",", 
        RowBox[{"LegendFunction", "\[Rule]", "Panel"}], ",", 
        RowBox[{"LabelStyle", "\[Rule]", "12"}]}], "]"}], ",", 
      RowBox[{"{", 
       RowBox[{"Right", ",", "Bottom"}], "}"}]}], "]"}]}], ",", 
   RowBox[{"FrameLabel", "\[Rule]", 
    RowBox[{"(", 
     RowBox[{"Sty", "/@", 
      RowBox[{"{", 
       RowBox[{
       "\"\<Unbound Drug [d] (M)\>\"", ",", "\"\<Total Drug [DTOT] (M)\>\""}],
        "}"}]}], ")"}]}], ",", 
   RowBox[{"ImageSize", "\[Rule]", 
    RowBox[{"{", "500", "}"}]}], ",", 
   RowBox[{"FrameStyle", "\[Rule]", 
    RowBox[{"Thickness", "[", "0.004", "]"}]}], ",", 
   RowBox[{"PlotLabel", "\[Rule]", 
    RowBox[{
    "Sty", "[", 
     "\"\<\!\(\*SubscriptBox[\(K\), \(d\)]\): \[LongDash]100nM  - -1nM \
\!\(\*SubscriptBox[\(K\), \(A\)]\):10\>\"", "]"}]}]}], 
  RowBox[{"(*", 
   RowBox[{"N", "[", 
    RowBox[{"TableForm", "[", 
     RowBox[{"parset01", ",", 
      RowBox[{"TableDirections", "\[Rule]", "Row"}]}], "]"}], "]"}], "*)"}], 
  "]"}]}], "Input",
 CellChangeTimes->{
  3.7585573502790737`*^9, {3.758557416662918*^9, 3.758557417800726*^9}, {
   3.7585574593029137`*^9, 3.75855752487545*^9}, {3.75855757528645*^9, 
   3.758557667757551*^9}, {3.758563426348437*^9, 3.7585634495480337`*^9}, 
   3.7590891396170406`*^9, {3.7596006546458197`*^9, 3.7596006554774103`*^9}, {
   3.7596011740167646`*^9, 3.75960122809816*^9}, {3.759601636287717*^9, 
   3.7596016621483*^9}, 3.7646075104932013`*^9, {3.7646203458456097`*^9, 
   3.764620454737575*^9}, {3.7646854996493673`*^9, 3.7646855037115173`*^9}, {
   3.7646859794921045`*^9, 3.7646860158481245`*^9}, {3.764686073184255*^9, 
   3.7646861544838943`*^9}, {3.764686211793691*^9, 3.7646862572125545`*^9}, {
   3.7646862904244523`*^9, 3.764686405427883*^9}, {3.7646864687285037`*^9, 
   3.7646865180442343`*^9}, {3.764686572759493*^9, 3.7646866878734045`*^9}, {
   3.764686719694611*^9, 3.7646867785222187`*^9}, {3.764686812610632*^9, 
   3.764686838179757*^9}, {3.7646868689586616`*^9, 3.7646868700991297`*^9}, {
   3.7646869951421323`*^9, 3.7646870070846577`*^9}, 3.764687038631254*^9, {
   3.766864949929313*^9, 3.7668649867287836`*^9}, {3.766865028396298*^9, 
   3.766865051889716*^9}, {3.7668656601959724`*^9, 3.766865718566044*^9}, {
   3.7668667541434526`*^9, 3.7668669007405806`*^9}, {3.7692715532102327`*^9, 
   3.7692715605764265`*^9}, {3.769271606645773*^9, 3.769271608832777*^9}, {
   3.7692716587496634`*^9, 3.7692716848105907`*^9}, {3.832168622315541*^9, 
   3.8321686610862274`*^9}, 3.8402044051998596`*^9, {3.840204677480768*^9, 
   3.8402046829517097`*^9}, {3.84064956027425*^9, 3.8406495873354588`*^9}, {
   3.8406496288792133`*^9, 3.840649655902847*^9}, {3.8905255144084764`*^9, 
   3.8905255329221826`*^9}},
 CellLabel->"In[39]:=",ExpressionUUID->"5a15040c-b22f-44b8-98c0-7d06e7c097a0"],

Cell[BoxData[
 TagBox[
  GraphicsBox[{{{{}, {}, 
      TagBox[
       {RGBColor[0, 0, 1], AbsoluteThickness[1.6], Opacity[1.], 
        LineBox[CompressedData["
1:eJwVj3tUjHkAhiMZSRrhREeI5vvNN9fv+2baQm51rBpJq6YJlUuSKcSmjrC2
TjVtV87u1kkuSy5bWyTdW9aLsWitVLqX2hYRNV1UyGHbP57z/vm8j+2OsI1B
E42MjNaP8//+eW1SP6lQ4swWn1NCNYe0lL7qfeVKFLjpyQFvDprdTQUlZUrc
sAsqqfDi8GpBfphLqRKePJenqo0cTI97GQKKlGjSJizcu4GD+97svvQrSgy/
HxoqdONQS6/qNc5WYixBl+K0gkNH9pGejiQllOcNZWrC4cMJ3foiXyVi0oIt
7wyz4PJ3/dNMK9HNJVT+fJ+F6Pm18jdjCpzf5jt7fxYLuznH38+pUsBGo6q5
oGXhFOWsPXlKgekDgVtUTix8GhKd7bUKjITdnhRkxkLuuWzrDQcFnP2T/Qpb
GVCjt/MzTBXgpL9cjCtgsCCrbUdKI4dHXbXclGgGX4U8cqvP4TD4k+Kt0JvB
NA110PQIh3dLE8N/pRk8XzmLt2m86/DkHP6O93K0qBurxqzHu8VLSkcvylEb
LButeMXigkvuao27HIkZhl2BZSzythzz3T0qQ8BgPG9bIovoReFa1W8y2Kuu
8Q9pWBhXD/AVm2QQVReo/hWyuJx0mS/gy2Dr6dKrHWEwUrp2nbVeisbeVXWt
egZFN2mP6qNS5JXP7DmXwYAn9TXsXy5FzPeHtTE7Gbj2qwqXfZIgIrx0bok9
g8L408Zn70hAx/mZP+UxWO3vpbVKleCmrbRuXr4c/u1PLtj4SLAzfV2vwwY5
XnssdNQKJLCY8GNTYo8Mz4ZGoiYOieF4OV91PUGGZNf+2KC7Ypy5dGB+jFgG
2cNwf+tMMSafCbiruy9FzYOcg+VaMfL6hh9yIVL4G8W9Vq8Qozpqu6ZkuhSX
rur8BTPFGPn0rmRfngSiYo28t0uETS1c5GMPCf6qvTF3cbEIKMjkBfWIoV/c
wxiOiRDYkfPxfIoYS3xMBIkqEeJdUw+WMGKE1jU4amaJkJd78taXRyJYzYKA
a6BhHuS5pz9MBMc2Q81QJo1v58h7rMxECOUnbzT3ouFj0tU3O4fGg5i8ewNT
aUS6r1RXrqPhHZveV6YXIitZn5LeLYTlhLiAtAghPtq9E1glCfGmNLTejBai
eXR0TZhMiNqp332payX4/c5ih89VBL36LHV9PEFz94dExT6Cz0n9s28pCDbf
S1em7yE43VjT4s4RtGWzHSMhBIcMxdEtDEGnv1ZZGUxwzLkqbFhK8LKu6dmq
7QR3g5XttJBg8FaZwsObQARTk9R5BNMyI9p3LyV4wcbylpsQpEXM+KHKkcDt
XKfFfWMCC68rnMSB4HpVzJjnRALL6S8SDOM/jrbWH935hcLcOG8uctyTKiqk
kz5QoPYrEmIXElTKopc96aWQs76afTGfoH3NhmjftxRocWjb1zYEdoKo3M4e
CpKX2exUawKxxaLc/m4KnJ9l24mZBPdqcrZadFEoXnJVNziDwPSU7GFGJwV7
KxXrzScotcm0mt9BwbE2RmdlTuDrsjlQ0kahssCGjTIjKH/8dFtRCwWn1IrW
FlMCv+eRLkubKfwRotY5TSF4tusbs9uNFFa6DjBnJxP8zUaUr22g8B/FYFmD

         "]]},
       Annotation[#, "Charting`Private`Tag$20465#1"]& ], 
      TagBox[
       {RGBColor[0, 1, 0], AbsoluteThickness[1.6], Opacity[1.], 
        LineBox[CompressedData["
1:eJwVjns41Xccx4k5GbmdROm++J673w0VT6yaW2lWLmtKySWXogxL2sqSS3SP
pCydaR3PIW06kUrv7s+s8jzK7WTTTRcct52cxGxnf3ye1/N+Pe/neX/mbUpa
HT3JwMAgQH//895F40FyhUN4d8tN7WQOBwv6mxLrOJRly/M99Dk0tr1aVctB
q7MNyeJxeDunMmnZZQ4Zi/7u45twMD20ZiC8hsOA7fH5rBGHlVvl/YVVHIb8
2qq2/8OiWeilMZJzUChUPgNDLLrkGT1d+zlsO5Ne3qdmMXo4O6Dmaw7S9xZx
/AoWTGXM8w4hh8A9DtUndrIQvbpY1zvGQhrS62AXwGKB/aEP9o0sSjMbupod
WHikL407eYpFmtOSX4c1DEJa85a6xLE46mKRtf4aA+dA9w3X3FhY5SSPtucz
cNLdrCwyZfGD0fKyW+EM5pR0bipoY/Du/EzvaTIGrvEP/FoUDBq8L7e+MGBg
HuqUYprB4NlEllvLExqvPKfy1voxcFBOsgk/R0Md3NY4NoPBxhLLkcR0Gs2b
Zborb2mUfzWR4+lPI69oICaylobqtjgwYSaN8OF9vI15NEpSHWOFwxRc/C9a
7Qilseve3ZDuOxRETdX+LwU0is7YxHCnKMwLXKaJG6FgUJxifT6RQpvG6/FT
fa8h0toqbxkFZR2/p6yIApVr2tfqQCFz9864zCgKAfGr38pfOCP128vTVS4U
Vpbnjpkdd4Ywa92UJzwK/ruY+iM+zrg+T/p4ZqUzEo7r3Me1MkQVrtC4femM
s7l9O4wVMlgaHm3P65EhstR9SWyQDAt/qfT/LUeGFcNnFrQZylB6bvvsTLEM
403fvxZdksKkNPx29n0pdI1XfSZtkELZ//53Jl6K+tC5lpkWUjSlR4Sq9Kys
qdh7oEGCkXGtKlEpwZ6xaW3FMRKsVTNpj1ZJMPhHwo3NfAlQXcyL7hFjyRFG
xqsTI7JL8fFsgRgPn+afLI8QY5/vgRQVJUZWvm6cZy6GsuLkjX8fiHDs6nO+
+wURpkQHbhlMEqEsrGp/d7AIyfbOPXZmIthtCTod916IkE9e9NsqhPAM8uEb
FwmRttIzuH6FEK/MEix/9BCiJP9OQeEbAaLflWh1agE+LtA62u0XQJn8Xd/e
3QJ06HRfJMkEqDr2s1eBowBXb33mNtFIUFMaJii/TdDxZjSPTSRoGvRrMYsl
+OZuIVe4hcDPUbgpOYagU053jcQTvA5f3NseRfBsfRxXv5ngc9+JoXMRev+4
/S8vPT8EhTV7hhEM36hlVwURCA27niWvIjAvTv0zdjGB9/IA31aO4GCqdW7j
QoJdMY82erAElmuqGIkbwfiMjlQ5TWBj0Z0zoPcvLxQWJsoIpmcFMWlSgl4f
rdJEQOC0jc3ZO5fAJCPH1dWBQBHQRHfPJrh+os3+9HT9rjih03sWwaPlap2h
PYHktZz+dAbBaKBh5cOpBMw6m87DfIKUFgdNlAXBpUUXsoetCdIdvVWN5gQu
dv50kBWBrdp1J2VGsLA5M9tuCoHV4tSPYzyC+upZdLreH7l7XxVhQuBx4MpT
tSmBYVrP1vvGBA3xwdkek/V/13bNlxoRePoOUT/pe5rhiidHDQn+A1j/V0M=

         "]]},
       Annotation[#, "Charting`Private`Tag$20465#2"]& ], 
      TagBox[
       {RGBColor[1, 0, 0], Thickness[Large], Opacity[1.], 
        LineBox[CompressedData["
1:eJwVz3kw1nkABvBa8SZJugiRan3f+/1dotWuN6rNmV13pxyJeumia2Z3jKJX
kmn3pWMVbzJ2KaZyJOVZWTtsk6LD+6ZsCe0rREWFbX/7xzOfef55Zh7HyMTv
Y76YNGmSH5//bSyf8oZc5zDZaErueD6HrMyBloRqDv8EeBZ48j10W3tZRRWH
vOr8kozzHF45lCZ6VnLoNq+E9TkOpicCBzdd5TDm7/eaO8vBV6Ud0FziYJ+s
9FJpOLSKlP1GWg4XqPs2z9QcOrWHDJ0ZHPK5TEfs5vAxO83vahgHEuSQq1Vy
YEq3PteJOCgOzpmnt+Qgflle3TfGQrA2qfxzF4sl1ic+WDezKByMPr36Covl
BzziTp9lsaH11OWuVBYhj9QeznEsLGNjCgu/Y6EIcNtc68IioyJpV+hCFk6j
v5fmmLJoSAi1jRxm4HCmIzLzMYOj7TuHNGCwNP6O18NiBtpH9eGLTzKYHuq0
1/QQgx8Xjby7GM3gpfscQbgXg/p63w9hLAN98OPmMRsGjU/Hc2ONGbTGykev
v6LxzE/XU9pGQ50zuDWqioZXytPZg1oam4aPCCLUNE4EZHkeT6Lh7F0+c38o
jVmUkItfSUPcUubdJaRhrlHVFsyj4Rjg2R83QmGpfn+ybTeFx/3KticNFGJt
zQKzr1EoqZ5tyM+hkLJ535WQdN4fD8alRFOoayzKXR9CIWlP5fwKZwpOLrhZ
LKQgOrzB/IGAQvRPum9vjSpw01HWZleqQN/zmqasHAWiNT79LmsV8HnvFnXf
TQGLySfb1QY51IFhiyJ1crgWlXpfSZfjwW3nsPP75ci7uMs+RSJHpe2Q49f2
cpjkbbqd9qcMBn2GxqJWhpKB901MvAzaYw0TyggZWg5sCa2YIcPbfWcu2JjI
MDL+riKhRAqh4a6xfaEU4Xom+a6/FHfdJnqPrZECZacEMQYJGlxnmjt2SxDV
WfypIFOC10bvDeKjEhxZc3xvBSWBoH1VcZ9UgpJfT9d9viNGfkJ/4qMmMcxj
Ana8SRSjbmL9ytUqMXZbKwxWZmJkaRdTL6aKEWL8YmBusQjJUaoB9yJeX/fg
Gh8Rarv+2qPwFuHMsYZMTa8QGdHR4/49Qnxa8u5LqwwhSm/6dBurhdCNjq5K
lAtxxzdhXC0T4kb9Ypd/mwlcCoablLy63o9qNoEgZe6EnUZFsO4PDafZQdBv
M7ZqdDtBh5buHIknKMvVJITz/r0xjquJJfAQFtxawNvT1v5MuYUgd8hmXVEE
wXBdFesfRPDNPf0PVYEE008lPd32FcEvZlkpumUEWUmWR5tdCWwbfzvnxmsR
eImRuhBIbVQ38pYSzJrRnT7IEly+2PV2C+/8w0FMsozgUsf5CIOUwGknm566
kCC7Jls05kBQ7NdCd9sTuHmTFRt5RZLtHasXENyrjA2rs+N3e7T0NBuCh1Tv
kdT5BMyGWR3Zswn0Xb0dZrzXll1OG7Yk6Mt9MKTidbbypoNmEpi4qkzuWRC4
tqakWZkTbFdekP88naCmbAF9wIyAE6/wGJlGsPz49Sd6U/6PUWZwGO+t+OC0
5VMJNpsd3lYjIHBfM0SdMyFYlCo6ZMf7H8KDWLU=
         "]]},
       Annotation[#, "Charting`Private`Tag$20465#3"]& ], 
      TagBox[
       {RGBColor[0, 0, 1], AbsoluteThickness[1.6], Opacity[1.], 
        Dashing[{Small, Small}], LineBox[CompressedData["
1:eJwVkWs0lHkAxl2TlW5WGlHEvv+Zed+5z6xJNl13US5nI9pTLomMWpRyknPK
lExjiVORlK10Wa0pTjFR0lNN7XJqnUMuTaSLcLRDVOSSdvbDc54Pz4ff75zH
dUvizzFmJiYm/sb8348qLN6TGimO75/YyDbn4Wj2QGNCtRQ+qzbRiWY8hMa1
l1fdlGKxW6i31pSHvkWaxFVaKV7dZwnWmPBgnbt+MPyGFOkndLzYLwzW/Voy
kH9ViskYqz8qRxk0cZYbzEukOFIUkX7oXwZdJWn9XVlS2AsM/n2tDMbyMv1v
hElhWlYwlV/GQKyJffWMI8W0+HSbaBUDbndF9bsJCZJVzH7tNgbu83M/z2+Q
YEH1NbNIXwZeqSsVp05LIPc1Lc4VMtjQql4pU0jAv9a5y53FQBC0NKLWQwLH
HPU5f0sG1Og9TYG1BA88eWd8P9FYVNSxJbtNDH5M2TK/Hhrfxz/2bSkVo3dM
xpHpacwIpXZbp4lxR/SF091Io9v7W6uNvmIQVm2LyyMa+pC2hglHMar37vzo
XEejaRt/tKZPhFGtZVqkloa6YDA2+qYIpbYJbfvLaYQPH7aKVIswvc9xMuMK
DZlfxey9oSIkhQXHBl2gwW0s93vDFmHZnPVThcU0XINWGRQjQhxTWnz46SSN
NsPy5uc6IZxCk8br8miUVdv1nysQou5ifQo7i4bywD6FcqsQeuslrSsO0tiT
rGVVyYRIbVlt9SGVBidjk+1TKyGuGKrttUk07rjymp00AqQs8e8Ux9DYmr/W
4BEogDhrILk+jMYs02Pt6n4+QgJjGZEvDflljd91FR+1Lk6m4R40ii/tXKik
+TC/3dfCuNOYVhz+IPMvHqbL47fKZhj9Bj7Vi+N5iA5TvMkZ5qIxNSq0aiYP
1cXDNTatXIxMfqxKMP5+IdKycPYNLjbqxSn/BDCojL7MjjvKBcoLrWL6aajU
l6xZW7iI7iodP59NY+q9cnOwlIvDPjm7q4Q0fE4EHg4y56Lsyqm7Xx9zcd9O
bp1Xz4FtTNCO94lceCY/Ue3L5WDXfEG/gw0XpR9W3+Ov42CD5esB+1IO2Mef
asYtOUhZ5x1yay0HuiFdp909Nop+02Xn97Lh7HJgx9guNsbdP37nkMVGrHKp
n4Cw8Wx0dE0in42MH7zG0/QEt++7eUw1ENTO657qziB41jumliQQVEzGNdtJ
CH55mC/N30GgOGt/pkRE0FEi6hqJJ5D/vWa1SEjwcrNCemsbwconByUBPIKe
5vYXy6MI5p3W5GYSguG7NyUBwcb9ujpoaAHBjMI9nXGeBLvP96SXWxAc3TPn
SIOcIF3gFuVpTjBr/VUx42HkyKPdHpoSzJ35VjVo9KiMWBqgn6LAyggWpxg5
dYkKb/MxClSSRHXIhcAkOOtcoIFCqX+j6O1CgmM6iz/b31Hg0Ns7fnQm+Mqq
Kojqp8D0lIi+cSSwazRzTO6lIN40tyPPjmCiO6LhxCsKlUuuZQ7PMe7eJwed
XlKQOfiJgmcTcH2KPl98QUHepMx0sCVwOOuvrXxO4Va5syjVhmBkaPF2Lz0F
r5ya53prAsMXWwtdO4W6+JBMr+kE1/muyrVtFLx9hoS/TyNo7kl43dRC4T8h
r1Gq
         "]]},
       Annotation[#, "Charting`Private`Tag$20465#4"]& ], 
      TagBox[
       {RGBColor[0, 1, 0], AbsoluteThickness[1.6], Opacity[1.], 
        Dashing[{Small, Small}], LineBox[CompressedData["
1:eJwVkH1QDHgcxu0VXdeLXmTLkTrx2/f97UuXaC4nuu0FzfV2krpItKXl2B1x
M6ajiF4cNoVMbSPRsnnZXk89R3I66ihkLRVJcm10KWKu2/vjO888n3lmnvk+
nusU32/4bMqUKSvM97+2VFm+IXVShPfWlRW2UuTlmNrTaqWgA8rIRWYfvalL
p6+Rwj94DTHeohiYq1UEVEvBZ5/iepi9dX74cNxlKT6V9uvP3qQI3awxqc9L
EWRS/nWtmeIee8mQhUaK+15+znZNFN2aXYPdB6Qg4Q5xjCsUHw5lrbj8gxRx
ToHejcUUYm1S7yO2FE4Kk+WHAxScvqra1x8lIEzJ+5idFF6u+e9dWyXg/dF1
lyen8Etfmlx0QoKiC2HqsliKqAfZS72TJYi2JQ2qVRTCsMXxv/lIwPA89md7
AMWC8d+1BdYSdDSUkx5firnHjetyHoqRVnQQvUKKr+W3g+5XiGHMt/jFgVDY
Ri/Ybr1LjIvWfSUX3Sn6/GdYrQ4So7ttrEbnQmGIfNj6cZYYLyJci7+yM/+7
UTBeNyDCz72WSpUFRXbBcNL6GhG2lXspS0aEiBvJtPoxWwTZq5B3zKdCeAdX
OeyIFiEmseT0iRtCcNp1wc9ZIij6P5V+qxXCMyxgKHmMwvFO25pTuUI8HFrS
8di869D0/XdfpwhRWes8WFJAUZznHGySCZGxe2dyRiLFsrDOnk53IZTbqt30
3hQVe43PUv4RgL031q7TiuLuDr/5A80CXPXkd8w293yjMoZO5AqQqA4Z8lkl
RPyWyVW/RgkwnXG4K3tQgKBtFgb3mQIsLNcGX9onwJEt5+pO3uOj+PRW9wyu
ANzV+knXQ3xMK467nnWTj3UM9enEZXxUmt7dEsv58B533HFugof29IRovT0f
PUEpvu06HsY+jerTKnloYzr8zYjlYbVBrGpbyUPMYU2tzoYH6AqtNgxy0bZV
rim4xMX67oqJ0hwuTh4bYDeu5SJTlrtdT7kIjO8YXGTNReXZoqbJ2xxknmk4
K9NyYLchLPWNggMX9p23eyI4+MlVOMi04SC9LLxaNcpG1NRnJpcKNq7LLh6N
VbOhCvWPrA9h48HV1Fc2fmwcP9ico37JAmMyRXLGwMKE1+h85gEW3HMbNoXs
ZuHR+PhyhYAF37RL6YnzWWi4Ns/n31aC/MjNltnXCR69/JAtSSMYlBUa3m8k
iLmhlqpTCTikNjM+icCoEXWPyQmcZht4LYkEPWuTpfXmnOMTqjiSQNDf0fV0
iVlNizOa+WsIRppqJCsjCKYeS7iSsJLAtlD5ZNMiggfPAxtbpAR5Ssf9rQsJ
QnyPDvMkBNPDz4t5PgRVNwLmHBGZe+xf7Bs282pT5+Z4AYHb3gixik+gHLPv
GycEC7ZI9u3xIOiLjSKsLwkqVrSLXrgTHBS7eeS5EbC5KcbAOQQZb+Quo0wC
Xr9G9MUsgivTWt41zSAQxzoZDzkTfBdWnhttb+a+F7JGHAkkXF7KVVsCb2aw
KMKBADujls+zIVh4LyOLaUeQOrNs2GRFUK+bI0o382Zta1PENAK/3LrHBmsC
fmhpTr0lQaM8Msvvc4LSo+woDwsCf9lbesqcc/VKmp3FIPgPX4ZTvA==
         "]]},
       Annotation[#, "Charting`Private`Tag$20465#5"]& ], 
      TagBox[
       {RGBColor[1, 0, 0], Thickness[Large], Opacity[1.], 
        Dashing[{Small, Small}], LineBox[CompressedData["
1:eJwV0ns0lHkYB3CVEoVue5CEo/rNfeZ9ZxipTemyIa1damrDdqOMWwkbna2j
mDFW6VQcl21asxUOUjGFlr612kotResWTaHGThmSSNd994/nfM7zff54znPO
47w95vvQiSYmJn5M/e9fF02HSLUEtX4HXyUYaRzLMDZFV0kgSR16b8H0st3t
5dqrEvSF5DmdGaDR71gas/KKBOTjgUu3X9EwzwwYDKmQQBh9q9/uJY11URpj
VpkEci8U3tTTaGYvH5ikkeD0U7l04TMaOs0Bgy5dAiPX6R3vEY3x4wq/ik0S
TDxmv55XTYMuDXvWwZbAXN6rFhbQ4PRdrHr5QQyveS3X8tNpLLDNfGfbIEYr
cU/ri6WxNNErPDdfjL7NlQ/EwTQ2tqq8XMPF2GQfr25dTUPov+THP6RidM5S
9lwS0Fg0dqM021yMsi1ipdqWhmNe1/aMNhpmQ9sc275QcJPf9/6niMbZ/FBD
sZ7CdNmiOPMDNMLaLWV3Gin0ec4x2+xNY77CtNL7MoXODW0NH+bS8FpQNomf
TaF5l2Csup/CjYDAKWPxFFTZg2E7rlJ4tcrjXGYghZDhVLOtKgo/eeaOt4op
uPpcnLFfRqFx2LaxwooCp6ncp5dFIcrYyz9lEMHZf+VA+KgIs9XdNaM3RGgb
WN7yuF6EiuZC+bUcEUqqZht+yxbhXvqMz/y9IiQfSgpP3ilCtMGnYdlqEeL3
XbHTuoqQ80YbusVeBHZKkOUjM2be8K6F3StErTO/ZV6pEJ5xtvcWKoXYmeU7
IP1WiMiwlFGOSAjrCSfaVQYBqssj2rofCOB+vtTnslKAwiRVcUSsAKfP7Z2f
zBUgqDgsqthOgCmnQ/5U3ObDrTcz7l4VHyXGt3dpOR935mj0PcF8NCVuk2mt
+Dha2Gy6w5SP0Y8j2ugSHu538Q/+q+Fhcyed0Lieh7T8/W7l3/CA8hyzUAMX
SS31nml9XOzQFb0vyOBi2Emmr1Nykbr2aJxWxMV37W4TzvC4KCnOvf7lPgeq
8ZN1BXc5sAz1jxyK4UCqaXV1juIg1lZosJnGwT7pocE7UznYOLnH+FURGwJv
XYHgPBsJ6zw31PiycUFj7u/iw0beL/UZWXoWFu0R1Kx5wcL7BSMLbdJZaPR1
cDFRsdAxNrY6RsDCw6Tx16l8Fq7ddJF+biAIyrCyWMbYoR9XiaMJnjz8mzoZ
RfDDrSxJViSBm6ku+G0EQZeG0o3KCU7VK1UyxqfB4ZKaXQSHPAt09owvWtqf
LN9G0Lzik+LsVoLh61fF6wMJEqsKbmoDCKbnxHfv9iCYMPnhYNtigmPxM9Ma
3Jn8015rD0brgDKaJyUoTqsU/OpGMMvquXJQTJh/cYzcymiXEkgn8AkmH8zq
6ecR5k6x8ogTwc8JXnXjjgRFfk3U8/kEHo2O7VsY2dyIrjUOBNdDfn9dO4+A
90JDWcwlWOWrdjlsR0AHzeo6PpvAQhBxxIKxcvEFxfBMgq/Zh/MiGV1tfKjA
GQS1uSsuNVoTuDcnK2wsCdQjNd0nphPUlDtQidMIEiLi34xYECw9Wv2405xA
sadjqoyxTr5BsXQqQay33qHajMBz7WuRegqzZ8kZ2p7xP05eXck=
         "]]},
       Annotation[#, "Charting`Private`Tag$20465#6"]& ]}, {}}, InsetBox[
     TemplateBox[{
      StyleBox["1.`*^-6", 20, FontFamily -> "Arial", StripOnInput -> False],
       StyleBox["1.`*^-7", 20, FontFamily -> "Arial", StripOnInput -> False],
       StyleBox["1.`*^-8", 20, FontFamily -> "Arial", StripOnInput -> False]},
      "LineLegend",
      DisplayFunction->(FormBox[
        PanelBox[
         StyleBox[
          StyleBox[
           PaneBox[
            TagBox[
             GridBox[{{
                StyleBox[
                 StyleBox[
                 "\"RAF(M)\"", 20, FontFamily -> "Arial", StripOnInput -> 
                  False], {FontSize -> 12, FontFamily -> "Arial"}, 
                 StripOnInput -> False]}, {
                TagBox[
                 GridBox[{{
                    TagBox[
                    GridBox[{{
                    GraphicsBox[{{
                    Directive[
                    EdgeForm[
                    Directive[
                    Opacity[0.3], 
                    GrayLevel[0]]], 
                    PointSize[0.5], 
                    AbsoluteThickness[1.6], 
                    RGBColor[0, 0, 1]], {
                    LineBox[{{0, 10}, {20, 10}}]}}, {
                    Directive[
                    EdgeForm[
                    Directive[
                    Opacity[0.3], 
                    GrayLevel[0]]], 
                    PointSize[0.5], 
                    AbsoluteThickness[1.6], 
                    RGBColor[0, 0, 1]], {}}}, AspectRatio -> Full, 
                    ImageSize -> {20, 10}, PlotRangePadding -> None, 
                    ImagePadding -> Automatic, 
                    BaselinePosition -> (Scaled[0.038000000000000006`] -> 
                    Baseline)], #}, {
                    GraphicsBox[{{
                    Directive[
                    EdgeForm[
                    Directive[
                    Opacity[0.3], 
                    GrayLevel[0]]], 
                    PointSize[0.5], 
                    AbsoluteThickness[1.6], 
                    RGBColor[0, 1, 0]], {
                    LineBox[{{0, 10}, {20, 10}}]}}, {
                    Directive[
                    EdgeForm[
                    Directive[
                    Opacity[0.3], 
                    GrayLevel[0]]], 
                    PointSize[0.5], 
                    AbsoluteThickness[1.6], 
                    RGBColor[0, 1, 0]], {}}}, AspectRatio -> Full, 
                    ImageSize -> {20, 10}, PlotRangePadding -> None, 
                    ImagePadding -> Automatic, 
                    BaselinePosition -> (Scaled[0.038000000000000006`] -> 
                    Baseline)], #2}, {
                    GraphicsBox[{{
                    Directive[
                    EdgeForm[
                    Directive[
                    Opacity[0.3], 
                    GrayLevel[0]]], 
                    PointSize[0.5], 
                    AbsoluteThickness[1.6], 
                    RGBColor[1, 0, 0], 
                    Thickness[Large]], {
                    LineBox[{{0, 10}, {20, 10}}]}}, {
                    Directive[
                    EdgeForm[
                    Directive[
                    Opacity[0.3], 
                    GrayLevel[0]]], 
                    PointSize[0.5], 
                    AbsoluteThickness[1.6], 
                    RGBColor[1, 0, 0], 
                    Thickness[Large]], {}}}, AspectRatio -> Full, 
                    ImageSize -> {20, 10}, PlotRangePadding -> None, 
                    ImagePadding -> Automatic, 
                    BaselinePosition -> (Scaled[0.038000000000000006`] -> 
                    Baseline)], #3}}, 
                    GridBoxAlignment -> {
                    "Columns" -> {Center, Left}, "Rows" -> {{Baseline}}}, 
                    AutoDelete -> False, 
                    GridBoxDividers -> {
                    "Columns" -> {{False}}, "Rows" -> {{False}}}, 
                    GridBoxItemSize -> {
                    "Columns" -> {{All}}, "Rows" -> {{All}}}, 
                    GridBoxSpacings -> {
                    "Columns" -> {{0.5}}, "Rows" -> {{0.8}}}], "Grid"]}}, 
                  GridBoxAlignment -> {
                   "Columns" -> {{Left}}, "Rows" -> {{Top}}}, AutoDelete -> 
                  False, GridBoxItemSize -> {
                   "Columns" -> {{Automatic}}, "Rows" -> {{Automatic}}}, 
                  GridBoxSpacings -> {"Columns" -> {{1}}, "Rows" -> {{0}}}], 
                 "Grid"]}}, GridBoxAlignment -> {"Columns" -> {{Center}}}, 
              AutoDelete -> False, 
              GridBoxItemSize -> {
               "Columns" -> {{Automatic}}, "Rows" -> {{Automatic}}}, 
              GridBoxSpacings -> {
               "Columns" -> {{Automatic}}, "Rows" -> {{Automatic}}}], "Grid"],
             Alignment -> Left, AppearanceElements -> None, ImageSizeAction -> 
            "ResizeToFit"], LineIndent -> 0, StripOnInput -> False], {
          FontSize -> 12, FontFamily -> "Arial"}, StripOnInput -> False], 
         Background -> Automatic, ContentPadding -> True, 
         FrameMargins -> {{5, 5}, {5, 5}}], TraditionalForm]& ),
      Editable->True,
      InterpretationFunction:>(RowBox[{"LineLegend", "[", 
         RowBox[{
           RowBox[{"{", 
             RowBox[{
               InterpretationBox[
                ButtonBox[
                 TooltipBox[
                  GraphicsBox[{{
                    GrayLevel[0], 
                    RectangleBox[{0, 0}]}, {
                    GrayLevel[0], 
                    RectangleBox[{1, -1}]}, {
                    RGBColor[0, 0, 1], 
                    RectangleBox[{0, -1}, {2, 1}]}}, DefaultBaseStyle -> 
                   "ColorSwatchGraphics", AspectRatio -> 1, Frame -> True, 
                   FrameStyle -> RGBColor[0., 0., 0.6666666666666666], 
                   FrameTicks -> None, PlotRangePadding -> None, ImageSize -> 
                   Dynamic[{
                    Automatic, 1.35 CurrentValue["FontCapHeight"]/
                    AbsoluteCurrentValue[Magnification]}]], 
                  StyleBox[
                   RowBox[{"RGBColor", "[", 
                    RowBox[{"0", ",", "0", ",", "1"}], "]"}], NumberMarks -> 
                   False]], Appearance -> None, BaseStyle -> {}, 
                 BaselinePosition -> Baseline, DefaultBaseStyle -> {}, 
                 ButtonFunction :> With[{Typeset`box$ = EvaluationBox[]}, 
                   If[
                    Not[
                    AbsoluteCurrentValue["Deployed"]], 
                    SelectionMove[Typeset`box$, All, Expression]; 
                    FrontEnd`Private`$ColorSelectorInitialAlpha = 1; 
                    FrontEnd`Private`$ColorSelectorInitialColor = 
                    RGBColor[0, 0, 1]; 
                    FrontEnd`Private`$ColorSelectorUseMakeBoxes = True; 
                    MathLink`CallFrontEnd[
                    FrontEnd`AttachCell[Typeset`box$, 
                    FrontEndResource["RGBColorValueSelector"], {
                    0, {Left, Bottom}}, {Left, Top}, 
                    "ClosingActions" -> {
                    "SelectionDeparture", "ParentChanged", 
                    "EvaluatorQuit"}]]]], BaseStyle -> Inherited, Evaluator -> 
                 Automatic, Method -> "Preemptive"], 
                RGBColor[0, 0, 1], Editable -> False, Selectable -> False], 
               ",", 
               InterpretationBox[
                ButtonBox[
                 TooltipBox[
                  GraphicsBox[{{
                    GrayLevel[0], 
                    RectangleBox[{0, 0}]}, {
                    GrayLevel[0], 
                    RectangleBox[{1, -1}]}, {
                    RGBColor[0, 1, 0], 
                    RectangleBox[{0, -1}, {2, 1}]}}, DefaultBaseStyle -> 
                   "ColorSwatchGraphics", AspectRatio -> 1, Frame -> True, 
                   FrameStyle -> RGBColor[0., 0.6666666666666666, 0.], 
                   FrameTicks -> None, PlotRangePadding -> None, ImageSize -> 
                   Dynamic[{
                    Automatic, 1.35 CurrentValue["FontCapHeight"]/
                    AbsoluteCurrentValue[Magnification]}]], 
                  StyleBox[
                   RowBox[{"RGBColor", "[", 
                    RowBox[{"0", ",", "1", ",", "0"}], "]"}], NumberMarks -> 
                   False]], Appearance -> None, BaseStyle -> {}, 
                 BaselinePosition -> Baseline, DefaultBaseStyle -> {}, 
                 ButtonFunction :> With[{Typeset`box$ = EvaluationBox[]}, 
                   If[
                    Not[
                    AbsoluteCurrentValue["Deployed"]], 
                    SelectionMove[Typeset`box$, All, Expression]; 
                    FrontEnd`Private`$ColorSelectorInitialAlpha = 1; 
                    FrontEnd`Private`$ColorSelectorInitialColor = 
                    RGBColor[0, 1, 0]; 
                    FrontEnd`Private`$ColorSelectorUseMakeBoxes = True; 
                    MathLink`CallFrontEnd[
                    FrontEnd`AttachCell[Typeset`box$, 
                    FrontEndResource["RGBColorValueSelector"], {
                    0, {Left, Bottom}}, {Left, Top}, 
                    "ClosingActions" -> {
                    "SelectionDeparture", "ParentChanged", 
                    "EvaluatorQuit"}]]]], BaseStyle -> Inherited, Evaluator -> 
                 Automatic, Method -> "Preemptive"], 
                RGBColor[0, 1, 0], Editable -> False, Selectable -> False], 
               ",", 
               RowBox[{"Directive", "[", 
                 RowBox[{
                   InterpretationBox[
                    ButtonBox[
                    TooltipBox[
                    GraphicsBox[{{
                    GrayLevel[0], 
                    RectangleBox[{0, 0}]}, {
                    GrayLevel[0], 
                    RectangleBox[{1, -1}]}, {
                    RGBColor[1, 0, 0], 
                    RectangleBox[{0, -1}, {2, 1}]}}, DefaultBaseStyle -> 
                    "ColorSwatchGraphics", AspectRatio -> 1, Frame -> True, 
                    FrameStyle -> RGBColor[0.6666666666666666, 0., 0.], 
                    FrameTicks -> None, PlotRangePadding -> None, ImageSize -> 
                    Dynamic[{
                    Automatic, 1.35 CurrentValue["FontCapHeight"]/
                    AbsoluteCurrentValue[Magnification]}]], 
                    StyleBox[
                    RowBox[{"RGBColor", "[", 
                    RowBox[{"1", ",", "0", ",", "0"}], "]"}], NumberMarks -> 
                    False]], Appearance -> None, BaseStyle -> {}, 
                    BaselinePosition -> Baseline, DefaultBaseStyle -> {}, 
                    ButtonFunction :> With[{Typeset`box$ = EvaluationBox[]}, 
                    If[
                    Not[
                    AbsoluteCurrentValue["Deployed"]], 
                    SelectionMove[Typeset`box$, All, Expression]; 
                    FrontEnd`Private`$ColorSelectorInitialAlpha = 1; 
                    FrontEnd`Private`$ColorSelectorInitialColor = 
                    RGBColor[1, 0, 0]; 
                    FrontEnd`Private`$ColorSelectorUseMakeBoxes = True; 
                    MathLink`CallFrontEnd[
                    FrontEnd`AttachCell[Typeset`box$, 
                    FrontEndResource["RGBColorValueSelector"], {
                    0, {Left, Bottom}}, {Left, Top}, 
                    "ClosingActions" -> {
                    "SelectionDeparture", "ParentChanged", 
                    "EvaluatorQuit"}]]]], BaseStyle -> Inherited, Evaluator -> 
                    Automatic, Method -> "Preemptive"], 
                    RGBColor[1, 0, 0], Editable -> False, Selectable -> 
                    False], ",", 
                   RowBox[{"Thickness", "[", "Large", "]"}]}], "]"}]}], "}"}],
            ",", 
           RowBox[{"{", 
             RowBox[{#, ",", #2, ",", #3}], "}"}], ",", 
           RowBox[{"LabelStyle", "\[Rule]", "12"}], ",", 
           RowBox[{"LegendFunction", "\[Rule]", "Panel"}], ",", 
           RowBox[{"LegendLabel", "\[Rule]", 
             StyleBox[
             "\"RAF(M)\"", 20, FontFamily -> "Arial", StripOnInput -> 
              False]}], ",", 
           RowBox[{"LegendLayout", "\[Rule]", "\"Column\""}]}], "]"}]& )], 
     Scaled[{0.99, 0.01}], ImageScaled[{1, 0}],
     BaseStyle->{FontSize -> Larger},
     FormatType->StandardForm]},
   AspectRatio->NCache[GoldenRatio^(-1), 0.6180339887498948],
   Axes->{True, True},
   AxesLabel->{None, None},
   AxesOrigin->{-20.72326583694641, -20.628854216079166`},
   BaseStyle->{FontFamily -> "Times"},
   CoordinatesToolOptions:>{"DisplayFunction" -> ({
       Exp[
        Part[#, 1]], 
       Exp[
        Part[#, 2]]}& ), "CopiedValueFunction" -> ({
       Exp[
        Part[#, 1]], 
       Exp[
        Part[#, 2]]}& )},
   DisplayFunction->Identity,
   Frame->{{True, True}, {True, True}},
   FrameLabel->{{
      FormBox[
       StyleBox[
       "\"Total Drug [DTOT] (M)\"", 20, FontFamily -> "Arial", StripOnInput -> 
        False], TraditionalForm], None}, {
      FormBox[
       StyleBox[
       "\"Unbound Drug [d] (M)\"", 20, FontFamily -> "Arial", StripOnInput -> 
        False], TraditionalForm], None}},
   FrameStyle->Thickness[0.004],
   FrameTicks->FrontEndValueCache[{{Quiet[
        Charting`ScaledTicks[{Log, Exp}][#, #2, {6, 6}]]& , 
       Charting`ScaledFrameTicks[{Log, Exp}]}, {Quiet[
        Charting`ScaledTicks[{Log, Exp}][#, #2, {6, 6}]]& , 
       Charting`ScaledFrameTicks[{Log, Exp}]}}, {{{{-20.72326583694641, 
         FormBox[
          TemplateBox[{"10", 
            RowBox[{"-", "9"}]}, "Superscript", SyntaxForm -> SuperscriptBox],
           TraditionalForm], {0.01, 0.}, {
          AbsoluteThickness[0.1]}}, {-18.420680743952367`, 
         FormBox[
          TemplateBox[{"10", 
            RowBox[{"-", "8"}]}, "Superscript", SyntaxForm -> SuperscriptBox],
           TraditionalForm], {0.01, 0.}, {
          AbsoluteThickness[0.1]}}, {-16.11809565095832, 
         FormBox[
          TemplateBox[{"10", 
            RowBox[{"-", "7"}]}, "Superscript", SyntaxForm -> SuperscriptBox],
           TraditionalForm], {0.01, 0.}, {
          AbsoluteThickness[0.1]}}, {-13.815510557964274`, 
         FormBox[
          TemplateBox[{"10", 
            RowBox[{"-", "6"}]}, "Superscript", SyntaxForm -> SuperscriptBox],
           TraditionalForm], {0.01, 0.}, {
          AbsoluteThickness[0.1]}}, {-11.512925464970229`, 
         FormBox[
          TemplateBox[{"10", 
            RowBox[{"-", "5"}]}, "Superscript", SyntaxForm -> SuperscriptBox],
           TraditionalForm], {0.01, 0.}, {
          AbsoluteThickness[0.1]}}, {-23.025850929940457`, 
         FormBox[
          TemplateBox[{0., 0.}, "Spacer2"], TraditionalForm], {0.005, 0.}, {
          AbsoluteThickness[0.1]}}, {-22.33270374938051, 
         FormBox[
          TemplateBox[{0., 0.}, "Spacer2"], TraditionalForm], {0.005, 0.}, {
          AbsoluteThickness[0.1]}}, {-21.927238641272346`, 
         FormBox[
          TemplateBox[{0., 0.}, "Spacer2"], TraditionalForm], {0.005, 0.}, {
          AbsoluteThickness[0.1]}}, {-21.639556568820566`, 
         FormBox[
          TemplateBox[{0., 0.}, "Spacer2"], TraditionalForm], {0.005, 0.}, {
          AbsoluteThickness[0.1]}}, {-21.416413017506358`, 
         FormBox[
          TemplateBox[{0., 0.}, "Spacer2"], TraditionalForm], {0.005, 0.}, {
          AbsoluteThickness[0.1]}}, {-21.234091460712403`, 
         FormBox[
          TemplateBox[{0., 0.}, "Spacer2"], TraditionalForm], {0.005, 0.}, {
          AbsoluteThickness[0.1]}}, {-21.079940780885142`, 
         FormBox[
          TemplateBox[{0., 0.}, "Spacer2"], TraditionalForm], {0.005, 0.}, {
          AbsoluteThickness[0.1]}}, {-20.94640938826062, 
         FormBox[
          TemplateBox[{0., 0.}, "Spacer2"], TraditionalForm], {0.005, 0.}, {
          AbsoluteThickness[0.1]}}, {-20.82862635260424, 
         FormBox[
          TemplateBox[{0., 0.}, "Spacer2"], TraditionalForm], {0.005, 0.}, {
          AbsoluteThickness[0.1]}}, {-20.030118656386467`, 
         FormBox[
          TemplateBox[{0., 0.}, "Spacer2"], TraditionalForm], {0.005, 0.}, {
          AbsoluteThickness[0.1]}}, {-19.624653548278303`, 
         FormBox[
          TemplateBox[{0., 0.}, "Spacer2"], TraditionalForm], {0.005, 0.}, {
          AbsoluteThickness[0.1]}}, {-19.33697147582652, 
         FormBox[
          TemplateBox[{0., 0.}, "Spacer2"], TraditionalForm], {0.005, 0.}, {
          AbsoluteThickness[0.1]}}, {-19.11382792451231, 
         FormBox[
          TemplateBox[{0., 0.}, "Spacer2"], TraditionalForm], {0.005, 0.}, {
          AbsoluteThickness[0.1]}}, {-18.931506367718356`, 
         FormBox[
          TemplateBox[{0., 0.}, "Spacer2"], TraditionalForm], {0.005, 0.}, {
          AbsoluteThickness[0.1]}}, {-18.7773556878911, 
         FormBox[
          TemplateBox[{0., 0.}, "Spacer2"], TraditionalForm], {0.005, 0.}, {
          AbsoluteThickness[0.1]}}, {-18.643824295266576`, 
         FormBox[
          TemplateBox[{0., 0.}, "Spacer2"], TraditionalForm], {0.005, 0.}, {
          AbsoluteThickness[0.1]}}, {-18.526041259610192`, 
         FormBox[
          TemplateBox[{0., 0.}, "Spacer2"], TraditionalForm], {0.005, 0.}, {
          AbsoluteThickness[0.1]}}, {-17.72753356339242, 
         FormBox[
          TemplateBox[{0., 0.}, "Spacer2"], TraditionalForm], {0.005, 0.}, {
          AbsoluteThickness[0.1]}}, {-17.322068455284256`, 
         FormBox[
          TemplateBox[{0., 0.}, "Spacer2"], TraditionalForm], {0.005, 0.}, {
          AbsoluteThickness[0.1]}}, {-17.034386382832476`, 
         FormBox[
          TemplateBox[{0., 0.}, "Spacer2"], TraditionalForm], {0.005, 0.}, {
          AbsoluteThickness[0.1]}}, {-16.811242831518264`, 
         FormBox[
          TemplateBox[{0., 0.}, "Spacer2"], TraditionalForm], {0.005, 0.}, {
          AbsoluteThickness[0.1]}}, {-16.62892127472431, 
         FormBox[
          TemplateBox[{0., 0.}, "Spacer2"], TraditionalForm], {0.005, 0.}, {
          AbsoluteThickness[0.1]}}, {-16.474770594897052`, 
         FormBox[
          TemplateBox[{0., 0.}, "Spacer2"], TraditionalForm], {0.005, 0.}, {
          AbsoluteThickness[0.1]}}, {-16.34123920227253, 
         FormBox[
          TemplateBox[{0., 0.}, "Spacer2"], TraditionalForm], {0.005, 0.}, {
          AbsoluteThickness[0.1]}}, {-16.223456166616145`, 
         FormBox[
          TemplateBox[{0., 0.}, "Spacer2"], TraditionalForm], {0.005, 0.}, {
          AbsoluteThickness[0.1]}}, {-15.424948470398375`, 
         FormBox[
          TemplateBox[{0., 0.}, "Spacer2"], TraditionalForm], {0.005, 0.}, {
          AbsoluteThickness[0.1]}}, {-15.01948336229021, 
         FormBox[
          TemplateBox[{0., 0.}, "Spacer2"], TraditionalForm], {0.005, 0.}, {
          AbsoluteThickness[0.1]}}, {-14.73180128983843, 
         FormBox[
          TemplateBox[{0., 0.}, "Spacer2"], TraditionalForm], {0.005, 0.}, {
          AbsoluteThickness[0.1]}}, {-14.508657738524219`, 
         FormBox[
          TemplateBox[{0., 0.}, "Spacer2"], TraditionalForm], {0.005, 0.}, {
          AbsoluteThickness[0.1]}}, {-14.326336181730264`, 
         FormBox[
          TemplateBox[{0., 0.}, "Spacer2"], TraditionalForm], {0.005, 0.}, {
          AbsoluteThickness[0.1]}}, {-14.172185501903007`, 
         FormBox[
          TemplateBox[{0., 0.}, "Spacer2"], TraditionalForm], {0.005, 0.}, {
          AbsoluteThickness[0.1]}}, {-14.038654109278484`, 
         FormBox[
          TemplateBox[{0., 0.}, "Spacer2"], TraditionalForm], {0.005, 0.}, {
          AbsoluteThickness[0.1]}}, {-13.9208710736221, 
         FormBox[
          TemplateBox[{0., 0.}, "Spacer2"], TraditionalForm], {0.005, 0.}, {
          AbsoluteThickness[0.1]}}, {-13.122363377404328`, 
         FormBox[
          TemplateBox[{0., 0.}, "Spacer2"], TraditionalForm], {0.005, 0.}, {
          AbsoluteThickness[0.1]}}, {-12.716898269296165`, 
         FormBox[
          TemplateBox[{0., 0.}, "Spacer2"], TraditionalForm], {0.005, 0.}, {
          AbsoluteThickness[0.1]}}, {-12.429216196844383`, 
         FormBox[
          TemplateBox[{0., 0.}, "Spacer2"], TraditionalForm], {0.005, 0.}, {
          AbsoluteThickness[0.1]}}, {-12.206072645530174`, 
         FormBox[
          TemplateBox[{0., 0.}, "Spacer2"], TraditionalForm], {0.005, 0.}, {
          AbsoluteThickness[0.1]}}, {-12.02375108873622, 
         FormBox[
          TemplateBox[{0., 0.}, "Spacer2"], TraditionalForm], {0.005, 0.}, {
          AbsoluteThickness[0.1]}}, {-11.86960040890896, 
         FormBox[
          TemplateBox[{0., 0.}, "Spacer2"], TraditionalForm], {0.005, 0.}, {
          AbsoluteThickness[0.1]}}, {-11.736069016284437`, 
         FormBox[
          TemplateBox[{0., 0.}, "Spacer2"], TraditionalForm], {0.005, 0.}, {
          AbsoluteThickness[0.1]}}, {-11.618285980628055`, 
         FormBox[
          TemplateBox[{0., 0.}, "Spacer2"], TraditionalForm], {0.005, 0.}, {
          AbsoluteThickness[0.1]}}, {-10.819778284410283`, 
         FormBox[
          TemplateBox[{0., 0.}, "Spacer2"], TraditionalForm], {0.005, 0.}, {
          AbsoluteThickness[0.1]}}, {-10.41431317630212, 
         FormBox[
          TemplateBox[{0., 0.}, "Spacer2"], TraditionalForm], {0.005, 0.}, {
          AbsoluteThickness[0.1]}}, {-10.126631103850338`, 
         FormBox[
          TemplateBox[{0., 0.}, "Spacer2"], TraditionalForm], {0.005, 0.}, {
          AbsoluteThickness[0.1]}}, {-9.903487552536127, 
         FormBox[
          TemplateBox[{0., 0.}, "Spacer2"], TraditionalForm], {0.005, 0.}, {
          AbsoluteThickness[0.1]}}, {-9.721165995742174, 
         FormBox[
          TemplateBox[{0., 0.}, "Spacer2"], TraditionalForm], {0.005, 0.}, {
          AbsoluteThickness[0.1]}}, {-9.567015315914915, 
         FormBox[
          TemplateBox[{0., 0.}, "Spacer2"], TraditionalForm], {0.005, 0.}, {
          AbsoluteThickness[0.1]}}, {-9.433483923290392, 
         FormBox[
          TemplateBox[{0., 0.}, "Spacer2"], TraditionalForm], {0.005, 0.}, {
          AbsoluteThickness[0.1]}}, {-9.315700887634009, 
         FormBox[
          TemplateBox[{0., 0.}, "Spacer2"], TraditionalForm], {0.005, 0.}, {
          AbsoluteThickness[0.1]}}, {-9.210340371976182, 
         FormBox[
          TemplateBox[{0., 0.}, "Spacer2"], TraditionalForm], {0.005, 0.}, {
          AbsoluteThickness[0.1]}}}, {{-20.72326583694641, 
         FormBox[
          TemplateBox[{0., 0.}, "Spacer2"], TraditionalForm], {0.01, 0.}, {
          AbsoluteThickness[0.1]}}, {-18.420680743952367`, 
         FormBox[
          TemplateBox[{0., 0.}, "Spacer2"], TraditionalForm], {0.01, 0.}, {
          AbsoluteThickness[0.1]}}, {-16.11809565095832, 
         FormBox[
          TemplateBox[{0., 0.}, "Spacer2"], TraditionalForm], {0.01, 0.}, {
          AbsoluteThickness[0.1]}}, {-13.815510557964274`, 
         FormBox[
          TemplateBox[{0., 0.}, "Spacer2"], TraditionalForm], {0.01, 0.}, {
          AbsoluteThickness[0.1]}}, {-11.512925464970229`, 
         FormBox[
          TemplateBox[{0., 0.}, "Spacer2"], TraditionalForm], {0.01, 0.}, {
          AbsoluteThickness[0.1]}}, {-23.025850929940457`, 
         FormBox[
          TemplateBox[{0., 0.}, "Spacer2"], TraditionalForm], {0.005, 0.}, {
          AbsoluteThickness[0.1]}}, {-22.33270374938051, 
         FormBox[
          TemplateBox[{0., 0.}, "Spacer2"], TraditionalForm], {0.005, 0.}, {
          AbsoluteThickness[0.1]}}, {-21.927238641272346`, 
         FormBox[
          TemplateBox[{0., 0.}, "Spacer2"], TraditionalForm], {0.005, 0.}, {
          AbsoluteThickness[0.1]}}, {-21.639556568820566`, 
         FormBox[
          TemplateBox[{0., 0.}, "Spacer2"], TraditionalForm], {0.005, 0.}, {
          AbsoluteThickness[0.1]}}, {-21.416413017506358`, 
         FormBox[
          TemplateBox[{0., 0.}, "Spacer2"], TraditionalForm], {0.005, 0.}, {
          AbsoluteThickness[0.1]}}, {-21.234091460712403`, 
         FormBox[
          TemplateBox[{0., 0.}, "Spacer2"], TraditionalForm], {0.005, 0.}, {
          AbsoluteThickness[0.1]}}, {-21.079940780885142`, 
         FormBox[
          TemplateBox[{0., 0.}, "Spacer2"], TraditionalForm], {0.005, 0.}, {
          AbsoluteThickness[0.1]}}, {-20.94640938826062, 
         FormBox[
          TemplateBox[{0., 0.}, "Spacer2"], TraditionalForm], {0.005, 0.}, {
          AbsoluteThickness[0.1]}}, {-20.82862635260424, 
         FormBox[
          TemplateBox[{0., 0.}, "Spacer2"], TraditionalForm], {0.005, 0.}, {
          AbsoluteThickness[0.1]}}, {-20.030118656386467`, 
         FormBox[
          TemplateBox[{0., 0.}, "Spacer2"], TraditionalForm], {0.005, 0.}, {
          AbsoluteThickness[0.1]}}, {-19.624653548278303`, 
         FormBox[
          TemplateBox[{0., 0.}, "Spacer2"], TraditionalForm], {0.005, 0.}, {
          AbsoluteThickness[0.1]}}, {-19.33697147582652, 
         FormBox[
          TemplateBox[{0., 0.}, "Spacer2"], TraditionalForm], {0.005, 0.}, {
          AbsoluteThickness[0.1]}}, {-19.11382792451231, 
         FormBox[
          TemplateBox[{0., 0.}, "Spacer2"], TraditionalForm], {0.005, 0.}, {
          AbsoluteThickness[0.1]}}, {-18.931506367718356`, 
         FormBox[
          TemplateBox[{0., 0.}, "Spacer2"], TraditionalForm], {0.005, 0.}, {
          AbsoluteThickness[0.1]}}, {-18.7773556878911, 
         FormBox[
          TemplateBox[{0., 0.}, "Spacer2"], TraditionalForm], {0.005, 0.}, {
          AbsoluteThickness[0.1]}}, {-18.643824295266576`, 
         FormBox[
          TemplateBox[{0., 0.}, "Spacer2"], TraditionalForm], {0.005, 0.}, {
          AbsoluteThickness[0.1]}}, {-18.526041259610192`, 
         FormBox[
          TemplateBox[{0., 0.}, "Spacer2"], TraditionalForm], {0.005, 0.}, {
          AbsoluteThickness[0.1]}}, {-17.72753356339242, 
         FormBox[
          TemplateBox[{0., 0.}, "Spacer2"], TraditionalForm], {0.005, 0.}, {
          AbsoluteThickness[0.1]}}, {-17.322068455284256`, 
         FormBox[
          TemplateBox[{0., 0.}, "Spacer2"], TraditionalForm], {0.005, 0.}, {
          AbsoluteThickness[0.1]}}, {-17.034386382832476`, 
         FormBox[
          TemplateBox[{0., 0.}, "Spacer2"], TraditionalForm], {0.005, 0.}, {
          AbsoluteThickness[0.1]}}, {-16.811242831518264`, 
         FormBox[
          TemplateBox[{0., 0.}, "Spacer2"], TraditionalForm], {0.005, 0.}, {
          AbsoluteThickness[0.1]}}, {-16.62892127472431, 
         FormBox[
          TemplateBox[{0., 0.}, "Spacer2"], TraditionalForm], {0.005, 0.}, {
          AbsoluteThickness[0.1]}}, {-16.474770594897052`, 
         FormBox[
          TemplateBox[{0., 0.}, "Spacer2"], TraditionalForm], {0.005, 0.}, {
          AbsoluteThickness[0.1]}}, {-16.34123920227253, 
         FormBox[
          TemplateBox[{0., 0.}, "Spacer2"], TraditionalForm], {0.005, 0.}, {
          AbsoluteThickness[0.1]}}, {-16.223456166616145`, 
         FormBox[
          TemplateBox[{0., 0.}, "Spacer2"], TraditionalForm], {0.005, 0.}, {
          AbsoluteThickness[0.1]}}, {-15.424948470398375`, 
         FormBox[
          TemplateBox[{0., 0.}, "Spacer2"], TraditionalForm], {0.005, 0.}, {
          AbsoluteThickness[0.1]}}, {-15.01948336229021, 
         FormBox[
          TemplateBox[{0., 0.}, "Spacer2"], TraditionalForm], {0.005, 0.}, {
          AbsoluteThickness[0.1]}}, {-14.73180128983843, 
         FormBox[
          TemplateBox[{0., 0.}, "Spacer2"], TraditionalForm], {0.005, 0.}, {
          AbsoluteThickness[0.1]}}, {-14.508657738524219`, 
         FormBox[
          TemplateBox[{0., 0.}, "Spacer2"], TraditionalForm], {0.005, 0.}, {
          AbsoluteThickness[0.1]}}, {-14.326336181730264`, 
         FormBox[
          TemplateBox[{0., 0.}, "Spacer2"], TraditionalForm], {0.005, 0.}, {
          AbsoluteThickness[0.1]}}, {-14.172185501903007`, 
         FormBox[
          TemplateBox[{0., 0.}, "Spacer2"], TraditionalForm], {0.005, 0.}, {
          AbsoluteThickness[0.1]}}, {-14.038654109278484`, 
         FormBox[
          TemplateBox[{0., 0.}, "Spacer2"], TraditionalForm], {0.005, 0.}, {
          AbsoluteThickness[0.1]}}, {-13.9208710736221, 
         FormBox[
          TemplateBox[{0., 0.}, "Spacer2"], TraditionalForm], {0.005, 0.}, {
          AbsoluteThickness[0.1]}}, {-13.122363377404328`, 
         FormBox[
          TemplateBox[{0., 0.}, "Spacer2"], TraditionalForm], {0.005, 0.}, {
          AbsoluteThickness[0.1]}}, {-12.716898269296165`, 
         FormBox[
          TemplateBox[{0., 0.}, "Spacer2"], TraditionalForm], {0.005, 0.}, {
          AbsoluteThickness[0.1]}}, {-12.429216196844383`, 
         FormBox[
          TemplateBox[{0., 0.}, "Spacer2"], TraditionalForm], {0.005, 0.}, {
          AbsoluteThickness[0.1]}}, {-12.206072645530174`, 
         FormBox[
          TemplateBox[{0., 0.}, "Spacer2"], TraditionalForm], {0.005, 0.}, {
          AbsoluteThickness[0.1]}}, {-12.02375108873622, 
         FormBox[
          TemplateBox[{0., 0.}, "Spacer2"], TraditionalForm], {0.005, 0.}, {
          AbsoluteThickness[0.1]}}, {-11.86960040890896, 
         FormBox[
          TemplateBox[{0., 0.}, "Spacer2"], TraditionalForm], {0.005, 0.}, {
          AbsoluteThickness[0.1]}}, {-11.736069016284437`, 
         FormBox[
          TemplateBox[{0., 0.}, "Spacer2"], TraditionalForm], {0.005, 0.}, {
          AbsoluteThickness[0.1]}}, {-11.618285980628055`, 
         FormBox[
          TemplateBox[{0., 0.}, "Spacer2"], TraditionalForm], {0.005, 0.}, {
          AbsoluteThickness[0.1]}}, {-10.819778284410283`, 
         FormBox[
          TemplateBox[{0., 0.}, "Spacer2"], TraditionalForm], {0.005, 0.}, {
          AbsoluteThickness[0.1]}}, {-10.41431317630212, 
         FormBox[
          TemplateBox[{0., 0.}, "Spacer2"], TraditionalForm], {0.005, 0.}, {
          AbsoluteThickness[0.1]}}, {-10.126631103850338`, 
         FormBox[
          TemplateBox[{0., 0.}, "Spacer2"], TraditionalForm], {0.005, 0.}, {
          AbsoluteThickness[0.1]}}, {-9.903487552536127, 
         FormBox[
          TemplateBox[{0., 0.}, "Spacer2"], TraditionalForm], {0.005, 0.}, {
          AbsoluteThickness[0.1]}}, {-9.721165995742174, 
         FormBox[
          TemplateBox[{0., 0.}, "Spacer2"], TraditionalForm], {0.005, 0.}, {
          AbsoluteThickness[0.1]}}, {-9.567015315914915, 
         FormBox[
          TemplateBox[{0., 0.}, "Spacer2"], TraditionalForm], {0.005, 0.}, {
          AbsoluteThickness[0.1]}}, {-9.433483923290392, 
         FormBox[
          TemplateBox[{0., 0.}, "Spacer2"], TraditionalForm], {0.005, 0.}, {
          AbsoluteThickness[0.1]}}, {-9.315700887634009, 
         FormBox[
          TemplateBox[{0., 0.}, "Spacer2"], TraditionalForm], {0.005, 0.}, {
          AbsoluteThickness[0.1]}}, {-9.210340371976182, 
         FormBox[
          TemplateBox[{0., 0.}, "Spacer2"], TraditionalForm], {0.005, 0.}, {
          AbsoluteThickness[0.1]}}}}, {{{-20.72326583694641, 
         FormBox[
          TemplateBox[{"10", 
            RowBox[{"-", "9"}]}, "Superscript", SyntaxForm -> SuperscriptBox],
           TraditionalForm], {0.01, 0.}, {
          AbsoluteThickness[0.1]}}, {-18.420680743952367`, 
         FormBox[
          TemplateBox[{"10", 
            RowBox[{"-", "8"}]}, "Superscript", SyntaxForm -> SuperscriptBox],
           TraditionalForm], {0.01, 0.}, {
          AbsoluteThickness[0.1]}}, {-16.11809565095832, 
         FormBox[
          TemplateBox[{"10", 
            RowBox[{"-", "7"}]}, "Superscript", SyntaxForm -> SuperscriptBox],
           TraditionalForm], {0.01, 0.}, {
          AbsoluteThickness[0.1]}}, {-13.815510557964274`, 
         FormBox[
          TemplateBox[{"10", 
            RowBox[{"-", "6"}]}, "Superscript", SyntaxForm -> SuperscriptBox],
           TraditionalForm], {0.01, 0.}, {
          AbsoluteThickness[0.1]}}, {-11.512925464970229`, 
         FormBox[
          TemplateBox[{"10", 
            RowBox[{"-", "5"}]}, "Superscript", SyntaxForm -> SuperscriptBox],
           TraditionalForm], {0.01, 0.}, {
          AbsoluteThickness[0.1]}}, {-23.025850929940457`, 
         FormBox[
          TemplateBox[{0., 0.}, "Spacer2"], TraditionalForm], {0.005, 0.}, {
          AbsoluteThickness[0.1]}}, {-22.33270374938051, 
         FormBox[
          TemplateBox[{0., 0.}, "Spacer2"], TraditionalForm], {0.005, 0.}, {
          AbsoluteThickness[0.1]}}, {-21.927238641272346`, 
         FormBox[
          TemplateBox[{0., 0.}, "Spacer2"], TraditionalForm], {0.005, 0.}, {
          AbsoluteThickness[0.1]}}, {-21.639556568820566`, 
         FormBox[
          TemplateBox[{0., 0.}, "Spacer2"], TraditionalForm], {0.005, 0.}, {
          AbsoluteThickness[0.1]}}, {-21.416413017506358`, 
         FormBox[
          TemplateBox[{0., 0.}, "Spacer2"], TraditionalForm], {0.005, 0.}, {
          AbsoluteThickness[0.1]}}, {-21.234091460712403`, 
         FormBox[
          TemplateBox[{0., 0.}, "Spacer2"], TraditionalForm], {0.005, 0.}, {
          AbsoluteThickness[0.1]}}, {-21.079940780885142`, 
         FormBox[
          TemplateBox[{0., 0.}, "Spacer2"], TraditionalForm], {0.005, 0.}, {
          AbsoluteThickness[0.1]}}, {-20.94640938826062, 
         FormBox[
          TemplateBox[{0., 0.}, "Spacer2"], TraditionalForm], {0.005, 0.}, {
          AbsoluteThickness[0.1]}}, {-20.82862635260424, 
         FormBox[
          TemplateBox[{0., 0.}, "Spacer2"], TraditionalForm], {0.005, 0.}, {
          AbsoluteThickness[0.1]}}, {-20.030118656386467`, 
         FormBox[
          TemplateBox[{0., 0.}, "Spacer2"], TraditionalForm], {0.005, 0.}, {
          AbsoluteThickness[0.1]}}, {-19.624653548278303`, 
         FormBox[
          TemplateBox[{0., 0.}, "Spacer2"], TraditionalForm], {0.005, 0.}, {
          AbsoluteThickness[0.1]}}, {-19.33697147582652, 
         FormBox[
          TemplateBox[{0., 0.}, "Spacer2"], TraditionalForm], {0.005, 0.}, {
          AbsoluteThickness[0.1]}}, {-19.11382792451231, 
         FormBox[
          TemplateBox[{0., 0.}, "Spacer2"], TraditionalForm], {0.005, 0.}, {
          AbsoluteThickness[0.1]}}, {-18.931506367718356`, 
         FormBox[
          TemplateBox[{0., 0.}, "Spacer2"], TraditionalForm], {0.005, 0.}, {
          AbsoluteThickness[0.1]}}, {-18.7773556878911, 
         FormBox[
          TemplateBox[{0., 0.}, "Spacer2"], TraditionalForm], {0.005, 0.}, {
          AbsoluteThickness[0.1]}}, {-18.643824295266576`, 
         FormBox[
          TemplateBox[{0., 0.}, "Spacer2"], TraditionalForm], {0.005, 0.}, {
          AbsoluteThickness[0.1]}}, {-18.526041259610192`, 
         FormBox[
          TemplateBox[{0., 0.}, "Spacer2"], TraditionalForm], {0.005, 0.}, {
          AbsoluteThickness[0.1]}}, {-17.72753356339242, 
         FormBox[
          TemplateBox[{0., 0.}, "Spacer2"], TraditionalForm], {0.005, 0.}, {
          AbsoluteThickness[0.1]}}, {-17.322068455284256`, 
         FormBox[
          TemplateBox[{0., 0.}, "Spacer2"], TraditionalForm], {0.005, 0.}, {
          AbsoluteThickness[0.1]}}, {-17.034386382832476`, 
         FormBox[
          TemplateBox[{0., 0.}, "Spacer2"], TraditionalForm], {0.005, 0.}, {
          AbsoluteThickness[0.1]}}, {-16.811242831518264`, 
         FormBox[
          TemplateBox[{0., 0.}, "Spacer2"], TraditionalForm], {0.005, 0.}, {
          AbsoluteThickness[0.1]}}, {-16.62892127472431, 
         FormBox[
          TemplateBox[{0., 0.}, "Spacer2"], TraditionalForm], {0.005, 0.}, {
          AbsoluteThickness[0.1]}}, {-16.474770594897052`, 
         FormBox[
          TemplateBox[{0., 0.}, "Spacer2"], TraditionalForm], {0.005, 0.}, {
          AbsoluteThickness[0.1]}}, {-16.34123920227253, 
         FormBox[
          TemplateBox[{0., 0.}, "Spacer2"], TraditionalForm], {0.005, 0.}, {
          AbsoluteThickness[0.1]}}, {-16.223456166616145`, 
         FormBox[
          TemplateBox[{0., 0.}, "Spacer2"], TraditionalForm], {0.005, 0.}, {
          AbsoluteThickness[0.1]}}, {-15.424948470398375`, 
         FormBox[
          TemplateBox[{0., 0.}, "Spacer2"], TraditionalForm], {0.005, 0.}, {
          AbsoluteThickness[0.1]}}, {-15.01948336229021, 
         FormBox[
          TemplateBox[{0., 0.}, "Spacer2"], TraditionalForm], {0.005, 0.}, {
          AbsoluteThickness[0.1]}}, {-14.73180128983843, 
         FormBox[
          TemplateBox[{0., 0.}, "Spacer2"], TraditionalForm], {0.005, 0.}, {
          AbsoluteThickness[0.1]}}, {-14.508657738524219`, 
         FormBox[
          TemplateBox[{0., 0.}, "Spacer2"], TraditionalForm], {0.005, 0.}, {
          AbsoluteThickness[0.1]}}, {-14.326336181730264`, 
         FormBox[
          TemplateBox[{0., 0.}, "Spacer2"], TraditionalForm], {0.005, 0.}, {
          AbsoluteThickness[0.1]}}, {-14.172185501903007`, 
         FormBox[
          TemplateBox[{0., 0.}, "Spacer2"], TraditionalForm], {0.005, 0.}, {
          AbsoluteThickness[0.1]}}, {-14.038654109278484`, 
         FormBox[
          TemplateBox[{0., 0.}, "Spacer2"], TraditionalForm], {0.005, 0.}, {
          AbsoluteThickness[0.1]}}, {-13.9208710736221, 
         FormBox[
          TemplateBox[{0., 0.}, "Spacer2"], TraditionalForm], {0.005, 0.}, {
          AbsoluteThickness[0.1]}}, {-13.122363377404328`, 
         FormBox[
          TemplateBox[{0., 0.}, "Spacer2"], TraditionalForm], {0.005, 0.}, {
          AbsoluteThickness[0.1]}}, {-12.716898269296165`, 
         FormBox[
          TemplateBox[{0., 0.}, "Spacer2"], TraditionalForm], {0.005, 0.}, {
          AbsoluteThickness[0.1]}}, {-12.429216196844383`, 
         FormBox[
          TemplateBox[{0., 0.}, "Spacer2"], TraditionalForm], {0.005, 0.}, {
          AbsoluteThickness[0.1]}}, {-12.206072645530174`, 
         FormBox[
          TemplateBox[{0., 0.}, "Spacer2"], TraditionalForm], {0.005, 0.}, {
          AbsoluteThickness[0.1]}}, {-12.02375108873622, 
         FormBox[
          TemplateBox[{0., 0.}, "Spacer2"], TraditionalForm], {0.005, 0.}, {
          AbsoluteThickness[0.1]}}, {-11.86960040890896, 
         FormBox[
          TemplateBox[{0., 0.}, "Spacer2"], TraditionalForm], {0.005, 0.}, {
          AbsoluteThickness[0.1]}}, {-11.736069016284437`, 
         FormBox[
          TemplateBox[{0., 0.}, "Spacer2"], TraditionalForm], {0.005, 0.}, {
          AbsoluteThickness[0.1]}}, {-11.618285980628055`, 
         FormBox[
          TemplateBox[{0., 0.}, "Spacer2"], TraditionalForm], {0.005, 0.}, {
          AbsoluteThickness[0.1]}}, {-10.819778284410283`, 
         FormBox[
          TemplateBox[{0., 0.}, "Spacer2"], TraditionalForm], {0.005, 0.}, {
          AbsoluteThickness[0.1]}}, {-10.41431317630212, 
         FormBox[
          TemplateBox[{0., 0.}, "Spacer2"], TraditionalForm], {0.005, 0.}, {
          AbsoluteThickness[0.1]}}, {-10.126631103850338`, 
         FormBox[
          TemplateBox[{0., 0.}, "Spacer2"], TraditionalForm], {0.005, 0.}, {
          AbsoluteThickness[0.1]}}, {-9.903487552536127, 
         FormBox[
          TemplateBox[{0., 0.}, "Spacer2"], TraditionalForm], {0.005, 0.}, {
          AbsoluteThickness[0.1]}}, {-9.721165995742174, 
         FormBox[
          TemplateBox[{0., 0.}, "Spacer2"], TraditionalForm], {0.005, 0.}, {
          AbsoluteThickness[0.1]}}, {-9.567015315914915, 
         FormBox[
          TemplateBox[{0., 0.}, "Spacer2"], TraditionalForm], {0.005, 0.}, {
          AbsoluteThickness[0.1]}}, {-9.433483923290392, 
         FormBox[
          TemplateBox[{0., 0.}, "Spacer2"], TraditionalForm], {0.005, 0.}, {
          AbsoluteThickness[0.1]}}, {-9.315700887634009, 
         FormBox[
          TemplateBox[{0., 0.}, "Spacer2"], TraditionalForm], {0.005, 0.}, {
          AbsoluteThickness[0.1]}}, {-9.210340371976182, 
         FormBox[
          TemplateBox[{0., 0.}, "Spacer2"], TraditionalForm], {0.005, 0.}, {
          AbsoluteThickness[0.1]}}}, {{-20.72326583694641, 
         FormBox[
          TemplateBox[{0., 0.}, "Spacer2"], TraditionalForm], {0.01, 0.}, {
          AbsoluteThickness[0.1]}}, {-18.420680743952367`, 
         FormBox[
          TemplateBox[{0., 0.}, "Spacer2"], TraditionalForm], {0.01, 0.}, {
          AbsoluteThickness[0.1]}}, {-16.11809565095832, 
         FormBox[
          TemplateBox[{0., 0.}, "Spacer2"], TraditionalForm], {0.01, 0.}, {
          AbsoluteThickness[0.1]}}, {-13.815510557964274`, 
         FormBox[
          TemplateBox[{0., 0.}, "Spacer2"], TraditionalForm], {0.01, 0.}, {
          AbsoluteThickness[0.1]}}, {-11.512925464970229`, 
         FormBox[
          TemplateBox[{0., 0.}, "Spacer2"], TraditionalForm], {0.01, 0.}, {
          AbsoluteThickness[0.1]}}, {-23.025850929940457`, 
         FormBox[
          TemplateBox[{0., 0.}, "Spacer2"], TraditionalForm], {0.005, 0.}, {
          AbsoluteThickness[0.1]}}, {-22.33270374938051, 
         FormBox[
          TemplateBox[{0., 0.}, "Spacer2"], TraditionalForm], {0.005, 0.}, {
          AbsoluteThickness[0.1]}}, {-21.927238641272346`, 
         FormBox[
          TemplateBox[{0., 0.}, "Spacer2"], TraditionalForm], {0.005, 0.}, {
          AbsoluteThickness[0.1]}}, {-21.639556568820566`, 
         FormBox[
          TemplateBox[{0., 0.}, "Spacer2"], TraditionalForm], {0.005, 0.}, {
          AbsoluteThickness[0.1]}}, {-21.416413017506358`, 
         FormBox[
          TemplateBox[{0., 0.}, "Spacer2"], TraditionalForm], {0.005, 0.}, {
          AbsoluteThickness[0.1]}}, {-21.234091460712403`, 
         FormBox[
          TemplateBox[{0., 0.}, "Spacer2"], TraditionalForm], {0.005, 0.}, {
          AbsoluteThickness[0.1]}}, {-21.079940780885142`, 
         FormBox[
          TemplateBox[{0., 0.}, "Spacer2"], TraditionalForm], {0.005, 0.}, {
          AbsoluteThickness[0.1]}}, {-20.94640938826062, 
         FormBox[
          TemplateBox[{0., 0.}, "Spacer2"], TraditionalForm], {0.005, 0.}, {
          AbsoluteThickness[0.1]}}, {-20.82862635260424, 
         FormBox[
          TemplateBox[{0., 0.}, "Spacer2"], TraditionalForm], {0.005, 0.}, {
          AbsoluteThickness[0.1]}}, {-20.030118656386467`, 
         FormBox[
          TemplateBox[{0., 0.}, "Spacer2"], TraditionalForm], {0.005, 0.}, {
          AbsoluteThickness[0.1]}}, {-19.624653548278303`, 
         FormBox[
          TemplateBox[{0., 0.}, "Spacer2"], TraditionalForm], {0.005, 0.}, {
          AbsoluteThickness[0.1]}}, {-19.33697147582652, 
         FormBox[
          TemplateBox[{0., 0.}, "Spacer2"], TraditionalForm], {0.005, 0.}, {
          AbsoluteThickness[0.1]}}, {-19.11382792451231, 
         FormBox[
          TemplateBox[{0., 0.}, "Spacer2"], TraditionalForm], {0.005, 0.}, {
          AbsoluteThickness[0.1]}}, {-18.931506367718356`, 
         FormBox[
          TemplateBox[{0., 0.}, "Spacer2"], TraditionalForm], {0.005, 0.}, {
          AbsoluteThickness[0.1]}}, {-18.7773556878911, 
         FormBox[
          TemplateBox[{0., 0.}, "Spacer2"], TraditionalForm], {0.005, 0.}, {
          AbsoluteThickness[0.1]}}, {-18.643824295266576`, 
         FormBox[
          TemplateBox[{0., 0.}, "Spacer2"], TraditionalForm], {0.005, 0.}, {
          AbsoluteThickness[0.1]}}, {-18.526041259610192`, 
         FormBox[
          TemplateBox[{0., 0.}, "Spacer2"], TraditionalForm], {0.005, 0.}, {
          AbsoluteThickness[0.1]}}, {-17.72753356339242, 
         FormBox[
          TemplateBox[{0., 0.}, "Spacer2"], TraditionalForm], {0.005, 0.}, {
          AbsoluteThickness[0.1]}}, {-17.322068455284256`, 
         FormBox[
          TemplateBox[{0., 0.}, "Spacer2"], TraditionalForm], {0.005, 0.}, {
          AbsoluteThickness[0.1]}}, {-17.034386382832476`, 
         FormBox[
          TemplateBox[{0., 0.}, "Spacer2"], TraditionalForm], {0.005, 0.}, {
          AbsoluteThickness[0.1]}}, {-16.811242831518264`, 
         FormBox[
          TemplateBox[{0., 0.}, "Spacer2"], TraditionalForm], {0.005, 0.}, {
          AbsoluteThickness[0.1]}}, {-16.62892127472431, 
         FormBox[
          TemplateBox[{0., 0.}, "Spacer2"], TraditionalForm], {0.005, 0.}, {
          AbsoluteThickness[0.1]}}, {-16.474770594897052`, 
         FormBox[
          TemplateBox[{0., 0.}, "Spacer2"], TraditionalForm], {0.005, 0.}, {
          AbsoluteThickness[0.1]}}, {-16.34123920227253, 
         FormBox[
          TemplateBox[{0., 0.}, "Spacer2"], TraditionalForm], {0.005, 0.}, {
          AbsoluteThickness[0.1]}}, {-16.223456166616145`, 
         FormBox[
          TemplateBox[{0., 0.}, "Spacer2"], TraditionalForm], {0.005, 0.}, {
          AbsoluteThickness[0.1]}}, {-15.424948470398375`, 
         FormBox[
          TemplateBox[{0., 0.}, "Spacer2"], TraditionalForm], {0.005, 0.}, {
          AbsoluteThickness[0.1]}}, {-15.01948336229021, 
         FormBox[
          TemplateBox[{0., 0.}, "Spacer2"], TraditionalForm], {0.005, 0.}, {
          AbsoluteThickness[0.1]}}, {-14.73180128983843, 
         FormBox[
          TemplateBox[{0., 0.}, "Spacer2"], TraditionalForm], {0.005, 0.}, {
          AbsoluteThickness[0.1]}}, {-14.508657738524219`, 
         FormBox[
          TemplateBox[{0., 0.}, "Spacer2"], TraditionalForm], {0.005, 0.}, {
          AbsoluteThickness[0.1]}}, {-14.326336181730264`, 
         FormBox[
          TemplateBox[{0., 0.}, "Spacer2"], TraditionalForm], {0.005, 0.}, {
          AbsoluteThickness[0.1]}}, {-14.172185501903007`, 
         FormBox[
          TemplateBox[{0., 0.}, "Spacer2"], TraditionalForm], {0.005, 0.}, {
          AbsoluteThickness[0.1]}}, {-14.038654109278484`, 
         FormBox[
          TemplateBox[{0., 0.}, "Spacer2"], TraditionalForm], {0.005, 0.}, {
          AbsoluteThickness[0.1]}}, {-13.9208710736221, 
         FormBox[
          TemplateBox[{0., 0.}, "Spacer2"], TraditionalForm], {0.005, 0.}, {
          AbsoluteThickness[0.1]}}, {-13.122363377404328`, 
         FormBox[
          TemplateBox[{0., 0.}, "Spacer2"], TraditionalForm], {0.005, 0.}, {
          AbsoluteThickness[0.1]}}, {-12.716898269296165`, 
         FormBox[
          TemplateBox[{0., 0.}, "Spacer2"], TraditionalForm], {0.005, 0.}, {
          AbsoluteThickness[0.1]}}, {-12.429216196844383`, 
         FormBox[
          TemplateBox[{0., 0.}, "Spacer2"], TraditionalForm], {0.005, 0.}, {
          AbsoluteThickness[0.1]}}, {-12.206072645530174`, 
         FormBox[
          TemplateBox[{0., 0.}, "Spacer2"], TraditionalForm], {0.005, 0.}, {
          AbsoluteThickness[0.1]}}, {-12.02375108873622, 
         FormBox[
          TemplateBox[{0., 0.}, "Spacer2"], TraditionalForm], {0.005, 0.}, {
          AbsoluteThickness[0.1]}}, {-11.86960040890896, 
         FormBox[
          TemplateBox[{0., 0.}, "Spacer2"], TraditionalForm], {0.005, 0.}, {
          AbsoluteThickness[0.1]}}, {-11.736069016284437`, 
         FormBox[
          TemplateBox[{0., 0.}, "Spacer2"], TraditionalForm], {0.005, 0.}, {
          AbsoluteThickness[0.1]}}, {-11.618285980628055`, 
         FormBox[
          TemplateBox[{0., 0.}, "Spacer2"], TraditionalForm], {0.005, 0.}, {
          AbsoluteThickness[0.1]}}, {-10.819778284410283`, 
         FormBox[
          TemplateBox[{0., 0.}, "Spacer2"], TraditionalForm], {0.005, 0.}, {
          AbsoluteThickness[0.1]}}, {-10.41431317630212, 
         FormBox[
          TemplateBox[{0., 0.}, "Spacer2"], TraditionalForm], {0.005, 0.}, {
          AbsoluteThickness[0.1]}}, {-10.126631103850338`, 
         FormBox[
          TemplateBox[{0., 0.}, "Spacer2"], TraditionalForm], {0.005, 0.}, {
          AbsoluteThickness[0.1]}}, {-9.903487552536127, 
         FormBox[
          TemplateBox[{0., 0.}, "Spacer2"], TraditionalForm], {0.005, 0.}, {
          AbsoluteThickness[0.1]}}, {-9.721165995742174, 
         FormBox[
          TemplateBox[{0., 0.}, "Spacer2"], TraditionalForm], {0.005, 0.}, {
          AbsoluteThickness[0.1]}}, {-9.567015315914915, 
         FormBox[
          TemplateBox[{0., 0.}, "Spacer2"], TraditionalForm], {0.005, 0.}, {
          AbsoluteThickness[0.1]}}, {-9.433483923290392, 
         FormBox[
          TemplateBox[{0., 0.}, "Spacer2"], TraditionalForm], {0.005, 0.}, {
          AbsoluteThickness[0.1]}}, {-9.315700887634009, 
         FormBox[
          TemplateBox[{0., 0.}, "Spacer2"], TraditionalForm], {0.005, 0.}, {
          AbsoluteThickness[0.1]}}, {-9.210340371976182, 
         FormBox[
          TemplateBox[{0., 0.}, "Spacer2"], TraditionalForm], {0.005, 0.}, {
          AbsoluteThickness[0.1]}}}}}],
   FrameTicksStyle->20,
   GridLines->{None, None},
   GridLinesStyle->Directive[
     GrayLevel[0.5, 0.4]],
   ImagePadding->All,
   ImageSize->{500},
   Method->{
    "DefaultBoundaryStyle" -> Automatic, 
     "DefaultGraphicsInteraction" -> {
      "Version" -> 1.2, "TrackMousePosition" -> {True, False}, 
       "Effects" -> {
        "Highlight" -> {"ratio" -> 2}, "HighlightPoint" -> {"ratio" -> 2}, 
         "Droplines" -> {
          "freeformCursorMode" -> True, 
           "placement" -> {"x" -> "All", "y" -> "None"}}}}, 
     "DefaultMeshStyle" -> AbsolutePointSize[6], "ScalingFunctions" -> None},
   PlotLabel->FormBox[
     StyleBox[
     "\"\\!\\(\\*SubscriptBox[\\(K\\), \\(d\\)]\\): \[LongDash]100nM  - -1nM \
\\!\\(\\*SubscriptBox[\\(K\\), \\(A\\)]\\):10\"", 20, FontFamily -> "Arial", 
      StripOnInput -> False], TraditionalForm],
   PlotRange->
    NCache[{{-Log[1000000000], -
       Log[100000]}, {-20.628854216079166`, -11.417624546087074`}}, \
{{-20.72326583694641, -11.512925464970229`}, {-20.628854216079166`, \
-11.417624546087074`}}],
   PlotRangeClipping->True,
   PlotRangePadding->{{
      Scaled[0.02], 
      Scaled[0.02]}, {
      Scaled[0.05], 
      Scaled[0.05]}},
   Ticks->{Quiet[
      Charting`ScaledTicks[{Log, Exp}][#, #2, {6, 6}]]& , Quiet[
      Charting`ScaledTicks[{Log, Exp}][#, #2, {6, 6}]]& }],
  InterpretTemplate[Legended[
    Graphics[{{{{}, {}, 
        Annotation[{
          Directive[
           Opacity[1.], 
           AbsoluteThickness[1.6], 
           RGBColor[0, 0, 1]], 
          Line[CompressedData["
1:eJwVj3tUjHkAhiMZSRrhREeI5vvNN9fv+2baQm51rBpJq6YJlUuSKcSmjrC2
TjVtV87u1kkuSy5bWyTdW9aLsWitVLqX2hYRNV1UyGHbP57z/vm8j+2OsI1B
E42MjNaP8//+eW1SP6lQ4swWn1NCNYe0lL7qfeVKFLjpyQFvDprdTQUlZUrc
sAsqqfDi8GpBfphLqRKePJenqo0cTI97GQKKlGjSJizcu4GD+97svvQrSgy/
HxoqdONQS6/qNc5WYixBl+K0gkNH9pGejiQllOcNZWrC4cMJ3foiXyVi0oIt
7wyz4PJ3/dNMK9HNJVT+fJ+F6Pm18jdjCpzf5jt7fxYLuznH38+pUsBGo6q5
oGXhFOWsPXlKgekDgVtUTix8GhKd7bUKjITdnhRkxkLuuWzrDQcFnP2T/Qpb
GVCjt/MzTBXgpL9cjCtgsCCrbUdKI4dHXbXclGgGX4U8cqvP4TD4k+Kt0JvB
NA110PQIh3dLE8N/pRk8XzmLt2m86/DkHP6O93K0qBurxqzHu8VLSkcvylEb
LButeMXigkvuao27HIkZhl2BZSzythzz3T0qQ8BgPG9bIovoReFa1W8y2Kuu
8Q9pWBhXD/AVm2QQVReo/hWyuJx0mS/gy2Dr6dKrHWEwUrp2nbVeisbeVXWt
egZFN2mP6qNS5JXP7DmXwYAn9TXsXy5FzPeHtTE7Gbj2qwqXfZIgIrx0bok9
g8L408Zn70hAx/mZP+UxWO3vpbVKleCmrbRuXr4c/u1PLtj4SLAzfV2vwwY5
XnssdNQKJLCY8GNTYo8Mz4ZGoiYOieF4OV91PUGGZNf+2KC7Ypy5dGB+jFgG
2cNwf+tMMSafCbiruy9FzYOcg+VaMfL6hh9yIVL4G8W9Vq8Qozpqu6ZkuhSX
rur8BTPFGPn0rmRfngSiYo28t0uETS1c5GMPCf6qvTF3cbEIKMjkBfWIoV/c
wxiOiRDYkfPxfIoYS3xMBIkqEeJdUw+WMGKE1jU4amaJkJd78taXRyJYzYKA
a6BhHuS5pz9MBMc2Q81QJo1v58h7rMxECOUnbzT3ouFj0tU3O4fGg5i8ewNT
aUS6r1RXrqPhHZveV6YXIitZn5LeLYTlhLiAtAghPtq9E1glCfGmNLTejBai
eXR0TZhMiNqp332payX4/c5ih89VBL36LHV9PEFz94dExT6Cz0n9s28pCDbf
S1em7yE43VjT4s4RtGWzHSMhBIcMxdEtDEGnv1ZZGUxwzLkqbFhK8LKu6dmq
7QR3g5XttJBg8FaZwsObQARTk9R5BNMyI9p3LyV4wcbylpsQpEXM+KHKkcDt
XKfFfWMCC68rnMSB4HpVzJjnRALL6S8SDOM/jrbWH935hcLcOG8uctyTKiqk
kz5QoPYrEmIXElTKopc96aWQs76afTGfoH3NhmjftxRocWjb1zYEdoKo3M4e
CpKX2exUawKxxaLc/m4KnJ9l24mZBPdqcrZadFEoXnJVNziDwPSU7GFGJwV7
KxXrzScotcm0mt9BwbE2RmdlTuDrsjlQ0kahssCGjTIjKH/8dFtRCwWn1IrW
FlMCv+eRLkubKfwRotY5TSF4tusbs9uNFFa6DjBnJxP8zUaUr22g8B/FYFmD

           "]]}, "Charting`Private`Tag$20465#1"], 
        Annotation[{
          Directive[
           Opacity[1.], 
           AbsoluteThickness[1.6], 
           RGBColor[0, 1, 0]], 
          Line[CompressedData["
1:eJwVjns41Xccx4k5GbmdROm++J673w0VT6yaW2lWLmtKySWXogxL2sqSS3SP
pCydaR3PIW06kUrv7s+s8jzK7WTTTRcct52cxGxnf3ye1/N+Pe/neX/mbUpa
HT3JwMAgQH//895F40FyhUN4d8tN7WQOBwv6mxLrOJRly/M99Dk0tr1aVctB
q7MNyeJxeDunMmnZZQ4Zi/7u45twMD20ZiC8hsOA7fH5rBGHlVvl/YVVHIb8
2qq2/8OiWeilMZJzUChUPgNDLLrkGT1d+zlsO5Ne3qdmMXo4O6Dmaw7S9xZx
/AoWTGXM8w4hh8A9DtUndrIQvbpY1zvGQhrS62AXwGKB/aEP9o0sSjMbupod
WHikL407eYpFmtOSX4c1DEJa85a6xLE46mKRtf4aA+dA9w3X3FhY5SSPtucz
cNLdrCwyZfGD0fKyW+EM5pR0bipoY/Du/EzvaTIGrvEP/FoUDBq8L7e+MGBg
HuqUYprB4NlEllvLExqvPKfy1voxcFBOsgk/R0Md3NY4NoPBxhLLkcR0Gs2b
Zborb2mUfzWR4+lPI69oICaylobqtjgwYSaN8OF9vI15NEpSHWOFwxRc/C9a
7Qilseve3ZDuOxRETdX+LwU0is7YxHCnKMwLXKaJG6FgUJxifT6RQpvG6/FT
fa8h0toqbxkFZR2/p6yIApVr2tfqQCFz9864zCgKAfGr38pfOCP128vTVS4U
Vpbnjpkdd4Ywa92UJzwK/ruY+iM+zrg+T/p4ZqUzEo7r3Me1MkQVrtC4femM
s7l9O4wVMlgaHm3P65EhstR9SWyQDAt/qfT/LUeGFcNnFrQZylB6bvvsTLEM
403fvxZdksKkNPx29n0pdI1XfSZtkELZ//53Jl6K+tC5lpkWUjSlR4Sq9Kys
qdh7oEGCkXGtKlEpwZ6xaW3FMRKsVTNpj1ZJMPhHwo3NfAlQXcyL7hFjyRFG
xqsTI7JL8fFsgRgPn+afLI8QY5/vgRQVJUZWvm6cZy6GsuLkjX8fiHDs6nO+
+wURpkQHbhlMEqEsrGp/d7AIyfbOPXZmIthtCTod916IkE9e9NsqhPAM8uEb
FwmRttIzuH6FEK/MEix/9BCiJP9OQeEbAaLflWh1agE+LtA62u0XQJn8Xd/e
3QJ06HRfJMkEqDr2s1eBowBXb33mNtFIUFMaJii/TdDxZjSPTSRoGvRrMYsl
+OZuIVe4hcDPUbgpOYagU053jcQTvA5f3NseRfBsfRxXv5ngc9+JoXMRev+4
/S8vPT8EhTV7hhEM36hlVwURCA27niWvIjAvTv0zdjGB9/IA31aO4GCqdW7j
QoJdMY82erAElmuqGIkbwfiMjlQ5TWBj0Z0zoPcvLxQWJsoIpmcFMWlSgl4f
rdJEQOC0jc3ZO5fAJCPH1dWBQBHQRHfPJrh+os3+9HT9rjih03sWwaPlap2h
PYHktZz+dAbBaKBh5cOpBMw6m87DfIKUFgdNlAXBpUUXsoetCdIdvVWN5gQu
dv50kBWBrdp1J2VGsLA5M9tuCoHV4tSPYzyC+upZdLreH7l7XxVhQuBx4MpT
tSmBYVrP1vvGBA3xwdkek/V/13bNlxoRePoOUT/pe5rhiidHDQn+A1j/V0M=

           "]]}, "Charting`Private`Tag$20465#2"], 
        Annotation[{
          Directive[
           Opacity[1.], 
           AbsoluteThickness[1.6], 
           RGBColor[1, 0, 0], 
           Thickness[Large]], 
          Line[CompressedData["
1:eJwVz3kw1nkABvBa8SZJugiRan3f+/1dotWuN6rNmV13pxyJeumia2Z3jKJX
kmn3pWMVbzJ2KaZyJOVZWTtsk6LD+6ZsCe0rREWFbX/7xzOfef55Zh7HyMTv
Y76YNGmSH5//bSyf8oZc5zDZaErueD6HrMyBloRqDv8EeBZ48j10W3tZRRWH
vOr8kozzHF45lCZ6VnLoNq+E9TkOpicCBzdd5TDm7/eaO8vBV6Ud0FziYJ+s
9FJpOLSKlP1GWg4XqPs2z9QcOrWHDJ0ZHPK5TEfs5vAxO83vahgHEuSQq1Vy
YEq3PteJOCgOzpmnt+Qgflle3TfGQrA2qfxzF4sl1ic+WDezKByMPr36Covl
BzziTp9lsaH11OWuVBYhj9QeznEsLGNjCgu/Y6EIcNtc68IioyJpV+hCFk6j
v5fmmLJoSAi1jRxm4HCmIzLzMYOj7TuHNGCwNP6O18NiBtpH9eGLTzKYHuq0
1/QQgx8Xjby7GM3gpfscQbgXg/p63w9hLAN98OPmMRsGjU/Hc2ONGbTGykev
v6LxzE/XU9pGQ50zuDWqioZXytPZg1oam4aPCCLUNE4EZHkeT6Lh7F0+c38o
jVmUkItfSUPcUubdJaRhrlHVFsyj4Rjg2R83QmGpfn+ybTeFx/3KticNFGJt
zQKzr1EoqZ5tyM+hkLJ535WQdN4fD8alRFOoayzKXR9CIWlP5fwKZwpOLrhZ
LKQgOrzB/IGAQvRPum9vjSpw01HWZleqQN/zmqasHAWiNT79LmsV8HnvFnXf
TQGLySfb1QY51IFhiyJ1crgWlXpfSZfjwW3nsPP75ci7uMs+RSJHpe2Q49f2
cpjkbbqd9qcMBn2GxqJWhpKB901MvAzaYw0TyggZWg5sCa2YIcPbfWcu2JjI
MDL+riKhRAqh4a6xfaEU4Xom+a6/FHfdJnqPrZECZacEMQYJGlxnmjt2SxDV
WfypIFOC10bvDeKjEhxZc3xvBSWBoH1VcZ9UgpJfT9d9viNGfkJ/4qMmMcxj
Ana8SRSjbmL9ytUqMXZbKwxWZmJkaRdTL6aKEWL8YmBusQjJUaoB9yJeX/fg
Gh8Rarv+2qPwFuHMsYZMTa8QGdHR4/49Qnxa8u5LqwwhSm/6dBurhdCNjq5K
lAtxxzdhXC0T4kb9Ypd/mwlcCoablLy63o9qNoEgZe6EnUZFsO4PDafZQdBv
M7ZqdDtBh5buHIknKMvVJITz/r0xjquJJfAQFtxawNvT1v5MuYUgd8hmXVEE
wXBdFesfRPDNPf0PVYEE008lPd32FcEvZlkpumUEWUmWR5tdCWwbfzvnxmsR
eImRuhBIbVQ38pYSzJrRnT7IEly+2PV2C+/8w0FMsozgUsf5CIOUwGknm566
kCC7Jls05kBQ7NdCd9sTuHmTFRt5RZLtHasXENyrjA2rs+N3e7T0NBuCh1Tv
kdT5BMyGWR3Zswn0Xb0dZrzXll1OG7Yk6Mt9MKTidbbypoNmEpi4qkzuWRC4
tqakWZkTbFdekP88naCmbAF9wIyAE6/wGJlGsPz49Sd6U/6PUWZwGO+t+OC0
5VMJNpsd3lYjIHBfM0SdMyFYlCo6ZMf7H8KDWLU=
           "]]}, "Charting`Private`Tag$20465#3"], 
        Annotation[{
          Directive[
           Opacity[1.], 
           AbsoluteThickness[1.6], 
           RGBColor[0, 0, 1], 
           Dashing[{Small, Small}]], 
          Line[CompressedData["
1:eJwVkWs0lHkAxl2TlW5WGlHEvv+Zed+5z6xJNl13US5nI9pTLomMWpRyknPK
lExjiVORlK10Wa0pTjFR0lNN7XJqnUMuTaSLcLRDVOSSdvbDc54Pz4ff75zH
dUvizzFmJiYm/sb8348qLN6TGimO75/YyDbn4Wj2QGNCtRQ+qzbRiWY8hMa1
l1fdlGKxW6i31pSHvkWaxFVaKV7dZwnWmPBgnbt+MPyGFOkndLzYLwzW/Voy
kH9ViskYqz8qRxk0cZYbzEukOFIUkX7oXwZdJWn9XVlS2AsM/n2tDMbyMv1v
hElhWlYwlV/GQKyJffWMI8W0+HSbaBUDbndF9bsJCZJVzH7tNgbu83M/z2+Q
YEH1NbNIXwZeqSsVp05LIPc1Lc4VMtjQql4pU0jAv9a5y53FQBC0NKLWQwLH
HPU5f0sG1Og9TYG1BA88eWd8P9FYVNSxJbtNDH5M2TK/Hhrfxz/2bSkVo3dM
xpHpacwIpXZbp4lxR/SF091Io9v7W6uNvmIQVm2LyyMa+pC2hglHMar37vzo
XEejaRt/tKZPhFGtZVqkloa6YDA2+qYIpbYJbfvLaYQPH7aKVIswvc9xMuMK
DZlfxey9oSIkhQXHBl2gwW0s93vDFmHZnPVThcU0XINWGRQjQhxTWnz46SSN
NsPy5uc6IZxCk8br8miUVdv1nysQou5ifQo7i4bywD6FcqsQeuslrSsO0tiT
rGVVyYRIbVlt9SGVBidjk+1TKyGuGKrttUk07rjymp00AqQs8e8Ux9DYmr/W
4BEogDhrILk+jMYs02Pt6n4+QgJjGZEvDflljd91FR+1Lk6m4R40ii/tXKik
+TC/3dfCuNOYVhz+IPMvHqbL47fKZhj9Bj7Vi+N5iA5TvMkZ5qIxNSq0aiYP
1cXDNTatXIxMfqxKMP5+IdKycPYNLjbqxSn/BDCojL7MjjvKBcoLrWL6aajU
l6xZW7iI7iodP59NY+q9cnOwlIvDPjm7q4Q0fE4EHg4y56Lsyqm7Xx9zcd9O
bp1Xz4FtTNCO94lceCY/Ue3L5WDXfEG/gw0XpR9W3+Ov42CD5esB+1IO2Mef
asYtOUhZ5x1yay0HuiFdp909Nop+02Xn97Lh7HJgx9guNsbdP37nkMVGrHKp
n4Cw8Wx0dE0in42MH7zG0/QEt++7eUw1ENTO657qziB41jumliQQVEzGNdtJ
CH55mC/N30GgOGt/pkRE0FEi6hqJJ5D/vWa1SEjwcrNCemsbwconByUBPIKe
5vYXy6MI5p3W5GYSguG7NyUBwcb9ujpoaAHBjMI9nXGeBLvP96SXWxAc3TPn
SIOcIF3gFuVpTjBr/VUx42HkyKPdHpoSzJ35VjVo9KiMWBqgn6LAyggWpxg5
dYkKb/MxClSSRHXIhcAkOOtcoIFCqX+j6O1CgmM6iz/b31Hg0Ns7fnQm+Mqq
Kojqp8D0lIi+cSSwazRzTO6lIN40tyPPjmCiO6LhxCsKlUuuZQ7PMe7eJwed
XlKQOfiJgmcTcH2KPl98QUHepMx0sCVwOOuvrXxO4Va5syjVhmBkaPF2Lz0F
r5ya53prAsMXWwtdO4W6+JBMr+kE1/muyrVtFLx9hoS/TyNo7kl43dRC4T8h
r1Gq
           "]]}, "Charting`Private`Tag$20465#4"], 
        Annotation[{
          Directive[
           Opacity[1.], 
           AbsoluteThickness[1.6], 
           RGBColor[0, 1, 0], 
           Dashing[{Small, Small}]], 
          Line[CompressedData["
1:eJwVkH1QDHgcxu0VXdeLXmTLkTrx2/f97UuXaC4nuu0FzfV2krpItKXl2B1x
M6ajiF4cNoVMbSPRsnnZXk89R3I66ihkLRVJcm10KWKu2/vjO888n3lmnvk+
nusU32/4bMqUKSvM97+2VFm+IXVShPfWlRW2UuTlmNrTaqWgA8rIRWYfvalL
p6+Rwj94DTHeohiYq1UEVEvBZ5/iepi9dX74cNxlKT6V9uvP3qQI3awxqc9L
EWRS/nWtmeIee8mQhUaK+15+znZNFN2aXYPdB6Qg4Q5xjCsUHw5lrbj8gxRx
ToHejcUUYm1S7yO2FE4Kk+WHAxScvqra1x8lIEzJ+5idFF6u+e9dWyXg/dF1
lyen8Etfmlx0QoKiC2HqsliKqAfZS72TJYi2JQ2qVRTCsMXxv/lIwPA89md7
AMWC8d+1BdYSdDSUkx5firnHjetyHoqRVnQQvUKKr+W3g+5XiGHMt/jFgVDY
Ri/Ybr1LjIvWfSUX3Sn6/GdYrQ4So7ttrEbnQmGIfNj6cZYYLyJci7+yM/+7
UTBeNyDCz72WSpUFRXbBcNL6GhG2lXspS0aEiBvJtPoxWwTZq5B3zKdCeAdX
OeyIFiEmseT0iRtCcNp1wc9ZIij6P5V+qxXCMyxgKHmMwvFO25pTuUI8HFrS
8di869D0/XdfpwhRWes8WFJAUZznHGySCZGxe2dyRiLFsrDOnk53IZTbqt30
3hQVe43PUv4RgL031q7TiuLuDr/5A80CXPXkd8w293yjMoZO5AqQqA4Z8lkl
RPyWyVW/RgkwnXG4K3tQgKBtFgb3mQIsLNcGX9onwJEt5+pO3uOj+PRW9wyu
ANzV+knXQ3xMK467nnWTj3UM9enEZXxUmt7dEsv58B533HFugof29IRovT0f
PUEpvu06HsY+jerTKnloYzr8zYjlYbVBrGpbyUPMYU2tzoYH6AqtNgxy0bZV
rim4xMX67oqJ0hwuTh4bYDeu5SJTlrtdT7kIjO8YXGTNReXZoqbJ2xxknmk4
K9NyYLchLPWNggMX9p23eyI4+MlVOMi04SC9LLxaNcpG1NRnJpcKNq7LLh6N
VbOhCvWPrA9h48HV1Fc2fmwcP9ico37JAmMyRXLGwMKE1+h85gEW3HMbNoXs
ZuHR+PhyhYAF37RL6YnzWWi4Ns/n31aC/MjNltnXCR69/JAtSSMYlBUa3m8k
iLmhlqpTCTikNjM+icCoEXWPyQmcZht4LYkEPWuTpfXmnOMTqjiSQNDf0fV0
iVlNizOa+WsIRppqJCsjCKYeS7iSsJLAtlD5ZNMiggfPAxtbpAR5Ssf9rQsJ
QnyPDvMkBNPDz4t5PgRVNwLmHBGZe+xf7Bs282pT5+Z4AYHb3gixik+gHLPv
GycEC7ZI9u3xIOiLjSKsLwkqVrSLXrgTHBS7eeS5EbC5KcbAOQQZb+Quo0wC
Xr9G9MUsgivTWt41zSAQxzoZDzkTfBdWnhttb+a+F7JGHAkkXF7KVVsCb2aw
KMKBADujls+zIVh4LyOLaUeQOrNs2GRFUK+bI0o382Zta1PENAK/3LrHBmsC
fmhpTr0lQaM8Msvvc4LSo+woDwsCf9lbesqcc/VKmp3FIPgPX4ZTvA==
           "]]}, "Charting`Private`Tag$20465#5"], 
        Annotation[{
          Directive[
           Opacity[1.], 
           AbsoluteThickness[1.6], 
           RGBColor[1, 0, 0], 
           Dashing[{Small, Small}], 
           Thickness[Large]], 
          Line[CompressedData["
1:eJwV0ns0lHkYB3CVEoVue5CEo/rNfeZ9ZxipTemyIa1damrDdqOMWwkbna2j
mDFW6VQcl21asxUOUjGFlr612kotResWTaHGThmSSNd994/nfM7zff54znPO
47w95vvQiSYmJn5M/e9fF02HSLUEtX4HXyUYaRzLMDZFV0kgSR16b8H0st3t
5dqrEvSF5DmdGaDR71gas/KKBOTjgUu3X9EwzwwYDKmQQBh9q9/uJY11URpj
VpkEci8U3tTTaGYvH5ikkeD0U7l04TMaOs0Bgy5dAiPX6R3vEY3x4wq/ik0S
TDxmv55XTYMuDXvWwZbAXN6rFhbQ4PRdrHr5QQyveS3X8tNpLLDNfGfbIEYr
cU/ri6WxNNErPDdfjL7NlQ/EwTQ2tqq8XMPF2GQfr25dTUPov+THP6RidM5S
9lwS0Fg0dqM021yMsi1ipdqWhmNe1/aMNhpmQ9sc275QcJPf9/6niMbZ/FBD
sZ7CdNmiOPMDNMLaLWV3Gin0ec4x2+xNY77CtNL7MoXODW0NH+bS8FpQNomf
TaF5l2Csup/CjYDAKWPxFFTZg2E7rlJ4tcrjXGYghZDhVLOtKgo/eeaOt4op
uPpcnLFfRqFx2LaxwooCp6ncp5dFIcrYyz9lEMHZf+VA+KgIs9XdNaM3RGgb
WN7yuF6EiuZC+bUcEUqqZht+yxbhXvqMz/y9IiQfSgpP3ilCtMGnYdlqEeL3
XbHTuoqQ80YbusVeBHZKkOUjM2be8K6F3StErTO/ZV6pEJ5xtvcWKoXYmeU7
IP1WiMiwlFGOSAjrCSfaVQYBqssj2rofCOB+vtTnslKAwiRVcUSsAKfP7Z2f
zBUgqDgsqthOgCmnQ/5U3ObDrTcz7l4VHyXGt3dpOR935mj0PcF8NCVuk2mt
+Dha2Gy6w5SP0Y8j2ugSHu538Q/+q+Fhcyed0Lieh7T8/W7l3/CA8hyzUAMX
SS31nml9XOzQFb0vyOBi2Emmr1Nykbr2aJxWxMV37W4TzvC4KCnOvf7lPgeq
8ZN1BXc5sAz1jxyK4UCqaXV1juIg1lZosJnGwT7pocE7UznYOLnH+FURGwJv
XYHgPBsJ6zw31PiycUFj7u/iw0beL/UZWXoWFu0R1Kx5wcL7BSMLbdJZaPR1
cDFRsdAxNrY6RsDCw6Tx16l8Fq7ddJF+biAIyrCyWMbYoR9XiaMJnjz8mzoZ
RfDDrSxJViSBm6ku+G0EQZeG0o3KCU7VK1UyxqfB4ZKaXQSHPAt09owvWtqf
LN9G0Lzik+LsVoLh61fF6wMJEqsKbmoDCKbnxHfv9iCYMPnhYNtigmPxM9Ma
3Jn8015rD0brgDKaJyUoTqsU/OpGMMvquXJQTJh/cYzcymiXEkgn8AkmH8zq
6ecR5k6x8ogTwc8JXnXjjgRFfk3U8/kEHo2O7VsY2dyIrjUOBNdDfn9dO4+A
90JDWcwlWOWrdjlsR0AHzeo6PpvAQhBxxIKxcvEFxfBMgq/Zh/MiGV1tfKjA
GQS1uSsuNVoTuDcnK2wsCdQjNd0nphPUlDtQidMIEiLi34xYECw9Wv2405xA
sadjqoyxTr5BsXQqQay33qHajMBz7WuRegqzZ8kZ2p7xP05eXck=
           "]]}, "Charting`Private`Tag$20465#6"]}}, {}}, {
     DisplayFunction -> Identity, 
      Method -> {
       "DefaultBoundaryStyle" -> Automatic, 
        "DefaultGraphicsInteraction" -> {
         "Version" -> 1.2, "TrackMousePosition" -> {True, False}, 
          "Effects" -> {
           "Highlight" -> {"ratio" -> 2}, "HighlightPoint" -> {"ratio" -> 2}, 
            "Droplines" -> {
             "freeformCursorMode" -> True, 
              "placement" -> {"x" -> "All", "y" -> "None"}}}}, 
        "DefaultMeshStyle" -> AbsolutePointSize[6], "ScalingFunctions" -> 
        None}, DisplayFunction -> Identity, DisplayFunction -> Identity, 
      Ticks -> {Quiet[
         Charting`ScaledTicks[{Log, Exp}][#, #2, {6, 6}]]& , Quiet[
         Charting`ScaledTicks[{Log, Exp}][#, #2, {6, 6}]]& }, 
      AxesOrigin -> {-20.72326583694641, -20.628854216079166`}, 
      FrameTicks -> {{Quiet[
          Charting`ScaledTicks[{Log, Exp}][#, #2, {6, 6}]]& , 
         Charting`ScaledFrameTicks[{Log, Exp}]}, {Quiet[
          Charting`ScaledTicks[{Log, Exp}][#, #2, {6, 6}]]& , 
         Charting`ScaledFrameTicks[{Log, Exp}]}}, GridLines -> {None, None}, 
      DisplayFunction -> Identity, PlotRangePadding -> {{
         Scaled[0.02], 
         Scaled[0.02]}, {
         Scaled[0.05], 
         Scaled[0.05]}}, PlotRangeClipping -> True, ImagePadding -> All, 
      DisplayFunction -> Identity, 
      Method -> {
       "DefaultBoundaryStyle" -> Automatic, 
        "DefaultGraphicsInteraction" -> {
         "Version" -> 1.2, "TrackMousePosition" -> {True, False}, 
          "Effects" -> {
           "Highlight" -> {"ratio" -> 2}, "HighlightPoint" -> {"ratio" -> 2}, 
            "Droplines" -> {
             "freeformCursorMode" -> True, 
              "placement" -> {"x" -> "All", "y" -> "None"}}}}, 
        "DefaultMeshStyle" -> AbsolutePointSize[6], "ScalingFunctions" -> 
        None, "ClippingRange" -> {{{-20.72326564898028, \
-11.512925652936358`}, {-20.628854216079166`, -11.417624546087074`}}, \
{{-20.72326564898028, -11.512925652936358`}, {-20.628854216079166`, \
-11.417624546087074`}}}}, DisplayFunction -> Identity, AspectRatio -> 
      GoldenRatio^(-1), Axes -> {True, True}, AxesLabel -> {None, None}, 
      AxesOrigin -> {-20.72326583694641, -20.628854216079166`}, 
      BaseStyle -> {FontFamily -> "Times"}, 
      CoordinatesToolOptions -> {"DisplayFunction" -> ({
          Exp[
           Part[#, 1]], 
          Exp[
           Part[#, 2]]}& ), "CopiedValueFunction" -> ({
          Exp[
           Part[#, 1]], 
          Exp[
           Part[#, 2]]}& )}, DisplayFunction :> Identity, 
      Frame -> {{True, True}, {True, True}}, FrameLabel -> {{
         Style["Total Drug [DTOT] (M)", 20, FontFamily -> "Arial"], None}, {
         Style["Unbound Drug [d] (M)", 20, FontFamily -> "Arial"], None}}, 
      FrameStyle -> Thickness[0.004], 
      FrameTicks -> {{Automatic, Automatic}, {Automatic, Automatic}}, 
      FrameTicksStyle -> 20, GridLines -> {None, None}, GridLinesStyle -> 
      Directive[
        GrayLevel[0.5, 0.4]], ImageSize -> {500}, 
      Method -> {
       "DefaultBoundaryStyle" -> Automatic, 
        "DefaultGraphicsInteraction" -> {
         "Version" -> 1.2, "TrackMousePosition" -> {True, False}, 
          "Effects" -> {
           "Highlight" -> {"ratio" -> 2}, "HighlightPoint" -> {"ratio" -> 2}, 
            "Droplines" -> {
             "freeformCursorMode" -> True, 
              "placement" -> {"x" -> "All", "y" -> "None"}}}}, 
        "DefaultMeshStyle" -> AbsolutePointSize[6], "ScalingFunctions" -> 
        None}, PlotLabel -> 
      Style["\!\(\*SubscriptBox[\(K\), \(d\)]\): \[LongDash]100nM  - -1nM \
\!\(\*SubscriptBox[\(K\), \(A\)]\):10", 20, FontFamily -> "Arial"], 
      PlotRange -> {{-Log[1000000000], -
         Log[100000]}, {-20.628854216079166`, -11.417624546087074`}}, 
      PlotRangeClipping -> True, PlotRangePadding -> {{
         Scaled[0.02], 
         Scaled[0.02]}, {
         Scaled[0.02], 
         Scaled[0.02]}}, Ticks -> {Automatic, Automatic}}], 
    Placed[
     Unevaluated[
      LineLegend[{
        RGBColor[0, 0, 1], 
        RGBColor[0, 1, 0], 
        Directive[
         RGBColor[1, 0, 0], 
         Thickness[Large]]}, {
        Style[1.*^-6, 20, FontFamily -> "Arial"], 
        Style[1.*^-7, 20, FontFamily -> "Arial"], 
        Style[1.*^-8, 20, FontFamily -> "Arial"]}, LabelStyle -> 12, 
       LegendFunction -> Panel, LegendLabel -> 
       Style["RAF(M)", 20, FontFamily -> "Arial"], LegendLayout -> 
       "Column"]], {Right, Bottom}, Identity]]& ],
  AutoDelete->True,
  Editable->True,
  SelectWithContents->False,
  Selectable->True]], "Output",
 CellChangeTimes->{
  3.812994407784314*^9, 3.8321686622364225`*^9, 3.8402046849217443`*^9, 
   3.840206501319479*^9, {3.8406496434766445`*^9, 3.8406496563932285`*^9}, 
   3.890525425503158*^9, {3.8905255343396254`*^9, 3.890525571420909*^9}, 
   3.8905257544424996`*^9, 3.890672554759573*^9},
 CellLabel->"Out[44]=",ExpressionUUID->"c5d5967f-fce0-4ba1-b0fc-bc0c0227ca7e"]
}, Open  ]]
}, Closed]],

Cell[CellGroupData[{

Cell["1.1.5. Analytic Expressions for maximum Fold Change (FC) ", \
"Subsubsection",
 CellChangeTimes->{{3.831920558274994*^9, 3.831920568951131*^9}, {
   3.8319206099444203`*^9, 3.8319206382915373`*^9}, {3.8319228274578667`*^9, 
   3.831922828296911*^9}, {3.831923265609557*^9, 3.831923265941924*^9}, 
   3.832088767728548*^9, {3.8331596529044495`*^9, 3.8331596605908427`*^9}, {
   3.844939082606372*^9, 
   3.8449390827065983`*^9}},ExpressionUUID->"56ac3ecf-0453-4e4f-a8ea-\
4f7885edeca7"],

Cell["\<\
Fold change is defined as the ratio between maximum RAF activity (active \
protomers) to that in absence of drug\
\>", "Text",
 CellChangeTimes->{{3.8319210014332504`*^9, 3.831921044927513*^9}, {
  3.8906725852674694`*^9, 
  3.8906725882255793`*^9}},ExpressionUUID->"b71310fa-47b9-44db-a4f2-\
fdef5ec1c6a7"],

Cell[CellGroupData[{

Cell[BoxData[
 RowBox[{"rafFC", "=", 
  RowBox[{"SimplifyPars", "[", 
   RowBox[{"fnActiveRAFDS", "/", "baselineActiveRAFDS"}], "]"}]}]], "Input",
 CellChangeTimes->{{3.8319206411308155`*^9, 3.831920654543648*^9}, {
   3.8319209514436145`*^9, 3.831920964234915*^9}, {3.8319210462861276`*^9, 
   3.8319210808824434`*^9}, {3.8319211410192847`*^9, 
   3.8319211418294463`*^9}, {3.8319212907129707`*^9, 3.831921293775152*^9}, 
   3.831929927406506*^9, {3.8320860698850856`*^9, 3.8320861755815163`*^9}, {
   3.8320864795071588`*^9, 3.8320865564244003`*^9}, {3.8320866370022855`*^9, 
   3.832086656919811*^9}, {3.8321657983699083`*^9, 3.8321657985708137`*^9}, {
   3.840649711763365*^9, 3.8406497234905877`*^9}, 3.844884224799922*^9},
 CellLabel->"In[22]:=",ExpressionUUID->"6d1325ce-593a-48f2-98b2-9532f80e6da3"],

Cell[BoxData[
 FractionBox[
  RowBox[{
   RowBox[{"(", 
    RowBox[{"f", "+", 
     SubscriptBox["d", "rel"]}], ")"}], " ", 
   SuperscriptBox[
    RowBox[{"(", 
     RowBox[{"f", "+", 
      RowBox[{"f", " ", 
       SubscriptBox["d", "rel"]}], "-", 
      SqrtBox[
       RowBox[{"f", " ", 
        RowBox[{"(", 
         RowBox[{
          RowBox[{"f", " ", 
           SuperscriptBox[
            RowBox[{"(", 
             RowBox[{"1", "+", 
              SubscriptBox["d", "rel"]}], ")"}], "2"]}], "+", 
          RowBox[{"8", " ", 
           RowBox[{"(", 
            RowBox[{"f", "+", 
             RowBox[{
              SubscriptBox["d", "rel"], " ", 
              RowBox[{"(", 
               RowBox[{"2", "+", 
                SubscriptBox["d", "rel"]}], ")"}]}]}], ")"}], " ", 
           SubscriptBox["RAF", "rel"]}]}], ")"}]}]]}], ")"}], "2"]}], 
  RowBox[{"f", " ", 
   SuperscriptBox[
    RowBox[{"(", 
     RowBox[{"f", "+", 
      RowBox[{
       SubscriptBox["d", "rel"], " ", 
       RowBox[{"(", 
        RowBox[{"2", "+", 
         SubscriptBox["d", "rel"]}], ")"}]}]}], ")"}], "2"], " ", 
   SuperscriptBox[
    RowBox[{"(", 
     RowBox[{
      RowBox[{"-", "1"}], "+", 
      SqrtBox[
       RowBox[{"1", "+", 
        RowBox[{"8", " ", 
         SubscriptBox["RAF", "rel"]}]}]]}], ")"}], "2"]}]]], "Output",
 CellChangeTimes->{3.8406497239192505`*^9, 3.8905254262841773`*^9, 
  3.8906725936848717`*^9, 3.892838481487412*^9},
 CellLabel->"Out[22]=",ExpressionUUID->"74ace51e-6f0d-4041-b616-f05c22a7d7eb"]
}, Open  ]],

Cell["\<\
Activating Range is defined as the lowest concentration above which the drug \
no longer acts as a paradoxical activator and becomes an inhibitor. This \
function is not easily solved analytically, and to understand its variation \
within the range of parameters defined in conditions for PA above, is \
calculated numerically.\
\>", "Text",
 CellChangeTimes->{{3.8319217033257265`*^9, 3.831921756276883*^9}, {
  3.831921925837969*^9, 
  3.831921981729839*^9}},ExpressionUUID->"3661432a-e614-4446-bbdf-\
72d7b7d7bbbd"]
}, Closed]]
}, Open  ]],

Cell[CellGroupData[{

Cell["Section 1.2. Negative Cooperativity (NC) Model", "Section",
 CellChangeTimes->{{3.76919880174008*^9, 3.7691988613532224`*^9}, 
   3.769273566954769*^9, {3.8402032805684576`*^9, 3.840203284256183*^9}, {
   3.8402033256104307`*^9, 3.8402033678827577`*^9}, {3.840650802253913*^9, 
   3.8406508023353205`*^9}, {3.8448836735187883`*^9, 
   3.8448836736249914`*^9}},ExpressionUUID->"d7ff5b79-c4e9-4160-bc58-\
e2ff5db2174c"],

Cell[BoxData[
 RowBox[{"Quit", "[", "]"}]], "Input",
 CellChangeTimes->{{3.769456144052461*^9, 3.7694561471807184`*^9}},
 CellLabel->"In[79]:=",ExpressionUUID->"38333c1b-dc5a-42ce-a106-7515c5802c02"],

Cell[CellGroupData[{

Cell["1.2.1. Analytic Solution to the model", "Subsubsection",
 CellChangeTimes->{{3.7692694154543457`*^9, 3.7692694289690504`*^9}, {
  3.769436772449255*^9, 3.769436772675357*^9}, {3.8324323477216988`*^9, 
  3.83243234796869*^9}, {3.8331596409988627`*^9, 3.8331596677817163`*^9}, {
  3.8406508042172966`*^9, 3.8406508043011646`*^9}, {3.8449390883546505`*^9, 
  3.8449390884921684`*^9}},ExpressionUUID->"d64f97bc-9a70-47d5-813c-\
a1c296d9f00f"],

Cell["\<\
The assembled kinase state can dimerize (AA) or bind with  a drug (Ad). The \
kinase dimer (AA), upon drug administration can occur in either partly (AAd) \
or fully inhibited state (AdAd). The equilibrium state relationships and \
protein concentration conservation equations for both total RAF (RAF) and \
total drug (DTOT) are defined as follows.\
\>", "Text",
 CellChangeTimes->{{3.7692038930283422`*^9, 3.769204042191204*^9}, {
   3.7692041782201395`*^9, 3.769204211165009*^9}, {3.7692042428710303`*^9, 
   3.769204276661768*^9}, {3.7692675966867456`*^9, 3.769267724788076*^9}, 
   3.840204405025261*^9, {3.8906727950698805`*^9, 
   3.890672796540653*^9}},ExpressionUUID->"d92db8b4-0eb2-4ccd-826f-\
465f6aaafe80"],

Cell[CellGroupData[{

Cell[BoxData[{
 RowBox[{
  RowBox[{
   RowBox[{"vars", "=", 
    RowBox[{"{", 
     RowBox[{
     "a", ",", "A", ",", "d", ",", "AA", ",", "Ad", ",", "AAd", ",", "AdAd"}],
      "}"}]}], ";"}], 
  RowBox[{"(*", 
   RowBox[{"A", " ", "list", " ", "of", " ", "all", " ", "variables"}], 
   "*)"}]}], "\[IndentingNewLine]", 
 RowBox[{
  RowBox[{
   RowBox[{"rep2", "=", 
    RowBox[{
     RowBox[{"{", 
      RowBox[{
       RowBox[{"AA", "\[Rule]", 
        FractionBox[
         SuperscriptBox["A", "2"], "Kdim"]}], ",", 
       RowBox[{"AAd", "\[Rule]", 
        FractionBox[
         RowBox[{"2", " ", 
          SuperscriptBox["A", "2"], "d"}], 
         RowBox[{"f", " ", "Kdim", " ", "Kd"}]]}], ",", 
       RowBox[{"AdAd", "\[Rule]", 
        FractionBox[
         RowBox[{
          SuperscriptBox["A", "2"], 
          SuperscriptBox["d", "2"]}], 
         RowBox[{"f", " ", "g", " ", "Kdim", " ", 
          SuperscriptBox["Kd", "2"]}]]}], ",", 
       RowBox[{"Ad", "\[Rule]", 
        FractionBox[
         RowBox[{"A", " ", "d"}], "Kd"]}], ",", 
       RowBox[{"a", "\[Rule]", "0"}]}], "}"}], "/.", 
     RowBox[{"f", "\[Rule]", "1"}]}]}], ";"}], " ", 
  RowBox[{"(*", 
   RowBox[{"derived", " ", "from", " ", "equilibrium", " ", "relationships"}],
    "*)"}]}], "\[IndentingNewLine]", 
 RowBox[{
  RowBox[{
   RowBox[{
    RowBox[{"Consrv", "[", "eqns_", "]"}], ":=", 
    RowBox[{"{", 
     RowBox[{
      RowBox[{"Simplify", "[", 
       RowBox[{
        RowBox[{"eqns", "[", 
         RowBox[{"[", "1", "]"}], "]"}], "+", 
        RowBox[{"eqns", "[", 
         RowBox[{"[", "2", "]"}], "]"}], "+", 
        RowBox[{"eqns", "[", 
         RowBox[{"[", "5", "]"}], "]"}], "+", 
        RowBox[{"2", 
         RowBox[{"(", 
          RowBox[{
           RowBox[{"eqns", "[", 
            RowBox[{"[", "4", "]"}], "]"}], "+", 
           RowBox[{"eqns", "[", 
            RowBox[{"[", "6", "]"}], "]"}], "+", 
           RowBox[{"eqns", "[", 
            RowBox[{"[", "7", "]"}], "]"}]}], ")"}]}]}], "]"}], ",", 
      RowBox[{"Simplify", "[", 
       RowBox[{
        RowBox[{"eqns", "[", 
         RowBox[{"[", "3", "]"}], "]"}], "+", 
        RowBox[{"eqns", "[", 
         RowBox[{"[", "5", "]"}], "]"}], "+", 
        RowBox[{"eqns", "[", 
         RowBox[{"[", "6", "]"}], "]"}], "+", 
        RowBox[{"2", 
         RowBox[{"(", 
          RowBox[{"eqns", "[", 
           RowBox[{"[", "7", "]"}], "]"}], ")"}]}]}], "]"}]}], "}"}]}], ";"}], 
  RowBox[{"(*", 
   RowBox[{
   "conservation", " ", "relations", " ", "for", " ", "RAF", " ", "and", " ", 
    "DTOT"}], "*)"}]}], "\[IndentingNewLine]", 
 RowBox[{"eqnsconsrv", "=", 
  RowBox[{"Simplify", "[", 
   RowBox[{"Thread", "[", 
    RowBox[{
     RowBox[{"Simplify", "[", 
      RowBox[{
       RowBox[{"Consrv", "[", "vars", "]"}], "/.", "rep2"}], "]"}], 
     "\[Equal]", 
     RowBox[{"{", 
      RowBox[{"RAF", ",", "DTOT"}], "}"}]}], "]"}], "]"}]}]}], "Input",
 CellChangeTimes->{{3.7692042154998837`*^9, 3.7692042369245358`*^9}, {
   3.769204285127771*^9, 3.769204341657061*^9}, {3.769204538745946*^9, 
   3.769204548488737*^9}, {3.7692045887400646`*^9, 3.7692047475109215`*^9}, {
   3.769204807283332*^9, 3.7692048197677355`*^9}, {3.7692050383825026`*^9, 
   3.769205039460601*^9}, 3.7692678297233763`*^9, {3.769267866117442*^9, 
   3.769267932844144*^9}, 3.831920876102366*^9, {3.840203420465253*^9, 
   3.8402034244005575`*^9}, {3.8402034588172636`*^9, 3.840203493631587*^9}, {
   3.8402035590005283`*^9, 3.8402036105294175`*^9}, {3.840203640947667*^9, 
   3.840203652149537*^9}, 3.8402044050372953`*^9, {3.840206530217841*^9, 
   3.8402065402541914`*^9}, 3.840556387529007*^9, 3.8405564920735006`*^9},
 CellLabel->"In[46]:=",ExpressionUUID->"817691c6-ca38-4c28-b3d3-024cc6ddddef"],

Cell[BoxData[
 RowBox[{"{", 
  RowBox[{
   RowBox[{
    RowBox[{"A", " ", 
     RowBox[{"(", 
      RowBox[{"d", "+", "Kd", "+", 
       FractionBox[
        RowBox[{"2", " ", "A", " ", 
         RowBox[{"(", 
          RowBox[{
           SuperscriptBox["d", "2"], "+", 
           RowBox[{"2", " ", "d", " ", "g", " ", "Kd"}], "+", 
           RowBox[{"g", " ", 
            SuperscriptBox["Kd", "2"]}]}], ")"}]}], 
        RowBox[{"g", " ", "Kd", " ", "Kdim"}]]}], ")"}]}], "\[Equal]", 
    RowBox[{"Kd", " ", "RAF"}]}], ",", 
   RowBox[{
    RowBox[{"d", "+", 
     FractionBox[
      RowBox[{"A", " ", "d"}], "Kd"], "+", 
     FractionBox[
      RowBox[{"2", " ", 
       SuperscriptBox["A", "2"], " ", "d", " ", 
       RowBox[{"(", 
        RowBox[{"d", "+", 
         RowBox[{"g", " ", "Kd"}]}], ")"}]}], 
      RowBox[{"g", " ", 
       SuperscriptBox["Kd", "2"], " ", "Kdim"}]]}], "\[Equal]", "DTOT"}]}], 
  "}"}]], "Output",
 CellChangeTimes->{
  3.84020358612233*^9, {3.8402036420185766`*^9, 3.840203652476896*^9}, 
   3.8402065432314997`*^9, 3.8405564238258085`*^9, 3.8405564931473246`*^9, 
   3.840562043219204*^9, 3.8405635156630077`*^9, 3.840563681083188*^9, 
   3.840650008496459*^9, 3.8406518430568833`*^9, 3.8407376776211777`*^9, 
   3.8449452816645813`*^9, 3.844965746118973*^9, 3.8905259203506246`*^9, 
   3.8906728827494793`*^9},
 CellLabel->"Out[49]=",ExpressionUUID->"523ffc19-8cde-4086-b2bd-d58ad919e7e8"]
}, Open  ]],

Cell["\<\
A simultaneous solution to both the above conservation equations is unwieldy \
and hard to obtain. Instead, we find partial solutions for kinase protomers \
as a function of free drug and then free drug as a function of the total drug \
and the kinase protomers. The latter solution is used to numerically \
construct d vs DTOT relationship.\
\>", "Text",
 CellChangeTimes->{{3.769268480156312*^9, 3.7692685358509054`*^9}, {
  3.769268566916627*^9, 
  3.7692686085566883`*^9}},ExpressionUUID->"52239470-3bad-456b-a447-\
6b1c2f6ac5cc"],

Cell[CellGroupData[{

Cell[BoxData[{
 RowBox[{
  RowBox[{
   RowBox[{"SimplifyPars", "[", "x_", "]"}], ":=", 
   RowBox[{"Simplify", "[", 
    RowBox[{"x", ",", 
     RowBox[{"{", 
      RowBox[{
       RowBox[{"RAF", ">", "0"}], ",", 
       RowBox[{"DTOT", ">", "0"}], ",", 
       RowBox[{"Kd", ">", "0"}], ",", 
       RowBox[{"Kdim", ">", "0"}], ",", 
       RowBox[{"KA", ">", "0"}], ",", 
       RowBox[{"d", ">", "0"}], ",", 
       RowBox[{"f", ">", "0"}], ",", 
       RowBox[{"g", ">", "0"}], ",", 
       RowBox[{
        SubscriptBox["d", "rel"], ">", "0"}], ",", 
       RowBox[{
        SubscriptBox["RAF", "rel"], ">", "0"}]}], "}"}]}], "]"}]}], 
  ";"}], "\[IndentingNewLine]", 
 RowBox[{
  RowBox[{"sol2A", "=", 
   RowBox[{
    RowBox[{"SimplifyPars", "[", 
     RowBox[{"Solve", "[", 
      RowBox[{
       RowBox[{"eqnsconsrv", "[", 
        RowBox[{"[", "1", "]"}], "]"}], ",", "A"}], "]"}], "]"}], "[", 
    RowBox[{"[", "2", "]"}], "]"}]}], "  ", 
  RowBox[{"(*", 
   RowBox[{"Second", " ", "solution", " ", "is", " ", "positive"}], 
   "*)"}]}], "\[IndentingNewLine]", 
 RowBox[{"sol2d", "=", 
  RowBox[{
   RowBox[{"SimplifyPars", "[", 
    RowBox[{"Solve", "[", 
     RowBox[{
      RowBox[{"eqnsconsrv", "[", 
       RowBox[{"[", "2", "]"}], "]"}], ",", "d"}], "]"}], "]"}], "[", 
   RowBox[{"[", "2", "]"}], "]"}], 
  RowBox[{"(*", 
   RowBox[{"Second", " ", "solution", " ", "is", " ", "positive"}], 
   "*)"}]}]}], "Input",
 CellChangeTimes->{{3.7692048471231923`*^9, 3.769204893862154*^9}, {
   3.76920497064507*^9, 3.7692050944975214`*^9}, {3.7692051323859997`*^9, 
   3.7692051514924307`*^9}, 3.7692052273412123`*^9, {3.769265303470145*^9, 
   3.7692653221119733`*^9}, {3.769265358603253*^9, 3.769265393912998*^9}, {
   3.7692654276106925`*^9, 3.769265462871611*^9}, {3.7692660477712846`*^9, 
   3.7692660513184977`*^9}, {3.7692663939422703`*^9, 
   3.7692664234293437`*^9}, {3.7692681049231358`*^9, 3.769268105891485*^9}, {
   3.7692682434167233`*^9, 3.7692682738420897`*^9}, {3.7692683203389816`*^9, 
   3.7692683654636745`*^9}, {3.769436803124284*^9, 3.7694368039228525`*^9}, {
   3.812208796618473*^9, 3.812208800884694*^9}, {3.8402036688763957`*^9, 
   3.840203717780062*^9}, 3.8402044050482736`*^9, {3.8402065760048027`*^9, 
   3.840206623098114*^9}, {3.840556212620172*^9, 3.8405562150099587`*^9}, {
   3.84065086318596*^9, 3.840650874652392*^9}},
 CellLabel->"In[50]:=",ExpressionUUID->"ebc9bc83-e02e-4ced-9ecf-ba28f20458cb"],

Cell[BoxData[
 RowBox[{"{", 
  RowBox[{"A", "\[Rule]", 
   RowBox[{"-", 
    FractionBox[
     RowBox[{"g", " ", "Kd", " ", "Kdim", " ", 
      RowBox[{"(", 
       RowBox[{"d", "+", "Kd", "-", 
        SqrtBox[
         FractionBox[
          RowBox[{
           RowBox[{"2", " ", "d", " ", "g", " ", "Kd", " ", 
            RowBox[{"(", 
             RowBox[{"Kdim", "+", 
              RowBox[{"8", " ", "RAF"}]}], ")"}]}], "+", 
           RowBox[{"g", " ", 
            SuperscriptBox["Kd", "2"], " ", 
            RowBox[{"(", 
             RowBox[{"Kdim", "+", 
              RowBox[{"8", " ", "RAF"}]}], ")"}]}], "+", 
           RowBox[{
            SuperscriptBox["d", "2"], " ", 
            RowBox[{"(", 
             RowBox[{
              RowBox[{"g", " ", "Kdim"}], "+", 
              RowBox[{"8", " ", "RAF"}]}], ")"}]}]}], 
          RowBox[{"g", " ", "Kdim"}]]]}], ")"}]}], 
     RowBox[{"4", " ", 
      RowBox[{"(", 
       RowBox[{
        SuperscriptBox["d", "2"], "+", 
        RowBox[{"2", " ", "d", " ", "g", " ", "Kd"}], "+", 
        RowBox[{"g", " ", 
         SuperscriptBox["Kd", "2"]}]}], ")"}]}]]}]}], "}"}]], "Output",
 CellChangeTimes->{{3.840203686605233*^9, 3.8402037195899286`*^9}, 
   3.840206579252473*^9, {3.840206611945136*^9, 3.840206623481783*^9}, 
   3.840556423903917*^9, 3.8405564965826397`*^9, 3.8405620434219627`*^9, 
   3.840563515948162*^9, 3.8405636812837934`*^9, 3.8406500115221567`*^9, 
   3.840650875162216*^9, 3.8406518457565145`*^9, 3.840737677826247*^9, 
   3.8449452818803616`*^9, 3.844965746335193*^9, 3.8905259210127363`*^9, 
   3.890672885408806*^9},
 CellLabel->"Out[51]=",ExpressionUUID->"7c8fbab3-4b30-417d-bf52-69df1a05bbab"],

Cell[BoxData[
 RowBox[{"{", 
  RowBox[{"d", "\[Rule]", 
   RowBox[{"-", 
    FractionBox[
     RowBox[{"g", " ", "Kd", " ", 
      RowBox[{"(", 
       RowBox[{
        RowBox[{"2", " ", 
         SuperscriptBox["A", "2"]}], "+", 
        RowBox[{"A", " ", "Kdim"}], "+", 
        RowBox[{"Kd", " ", "Kdim"}], "+", 
        SqrtBox[
         FractionBox[
          RowBox[{
           RowBox[{"8", " ", 
            SuperscriptBox["A", "2"], " ", "DTOT", " ", "Kdim"}], "+", 
           RowBox[{"g", " ", 
            SuperscriptBox[
             RowBox[{"(", 
              RowBox[{
               RowBox[{"2", " ", 
                SuperscriptBox["A", "2"]}], "+", 
               RowBox[{"A", " ", "Kdim"}], "+", 
               RowBox[{"Kd", " ", "Kdim"}]}], ")"}], "2"]}]}], "g"]]}], 
       ")"}]}], 
     RowBox[{"4", " ", 
      SuperscriptBox["A", "2"]}]]}]}], "}"}]], "Output",
 CellChangeTimes->{{3.840203686605233*^9, 3.8402037195899286`*^9}, 
   3.840206579252473*^9, {3.840206611945136*^9, 3.840206623481783*^9}, 
   3.840556423903917*^9, 3.8405564965826397`*^9, 3.8405620434219627`*^9, 
   3.840563515948162*^9, 3.8405636812837934`*^9, 3.8406500115221567`*^9, 
   3.840650875162216*^9, 3.8406518457565145`*^9, 3.840737677826247*^9, 
   3.8449452818803616`*^9, 3.844965746335193*^9, 3.8905259210127363`*^9, 
   3.8906728856431804`*^9},
 CellLabel->"Out[52]=",ExpressionUUID->"1803ee89-4062-4c92-bee2-49aa73136090"]
}, Open  ]],

Cell["\<\
We estimate the total activity by counting all of the drug-free protomers \
which occur within a partly active or fully active dimer. Substituting the \
above solution into the expression for Raf activity and dividing by total RAF \
concentration, we obtain the proportionate activity as a function of total \
drug and other parameters.\
\>", "Text",
 CellChangeTimes->{{3.7692051569956264`*^9, 3.7692052249831033`*^9}, {
   3.7692053058924074`*^9, 3.7692053326957016`*^9}, {3.7692665900295753`*^9, 
   3.7692665948921833`*^9}, 3.7692684645670233`*^9, {3.7692686287467785`*^9, 
   3.7692686294649706`*^9}},ExpressionUUID->"9a4fad16-4886-4b98-9719-\
bfd93fa8dd28"],

Cell[CellGroupData[{

Cell[BoxData[{
 RowBox[{
  RowBox[{"RafActivity", "[", "vars_", "]"}], ":=", " ", 
  RowBox[{
   RowBox[{"2", " ", 
    RowBox[{"vars", "[", 
     RowBox[{"[", "4", "]"}], "]"}]}], " ", "+", " ", 
   RowBox[{"vars", "[", 
    RowBox[{"[", "6", "]"}], "]"}]}]}], "\[IndentingNewLine]", 
 RowBox[{
  RowBox[{"fnActiveRAF", "=", 
   RowBox[{"SimplifyPars", "[", 
    RowBox[{
     RowBox[{
      RowBox[{
       RowBox[{"RafActivity", "[", "vars", "]"}], "/", "RAF"}], "/.", 
      "rep2"}], "/.", "sol2A"}], "]"}]}], ";"}], "\[IndentingNewLine]", 
 RowBox[{
  RowBox[{"repratios", "=", 
   RowBox[{"{", 
    RowBox[{
     RowBox[{"Kdim", "\[Rule]", 
      FractionBox["RAF", 
       SubscriptBox["RAF", "rel"]]}], ",", 
     RowBox[{"d", "\[Rule]", 
      RowBox[{"Kd", " ", 
       SubscriptBox["d", "rel"]}]}]}], "}"}]}], ";"}], "\[IndentingNewLine]", 
 RowBox[{"fnActiveRAFNC", "=", 
  RowBox[{"SimplifyPars", "[", 
   RowBox[{"FullSimplify", "[", 
    RowBox[{"fnActiveRAF", "/.", "repratios"}], "]"}], 
   "]"}]}], "\[IndentingNewLine]", 
 RowBox[{"fnActiveRAF2NC", "=", 
  RowBox[{"FullSimplify", "[", 
   RowBox[{"SimplifyPars", "[", 
    RowBox[{"fnActiveRAFNC", "//.", 
     RowBox[{"{", 
      RowBox[{
       RowBox[{
        RowBox[{"(", 
         RowBox[{"1", "+", 
          SubscriptBox["d", "rel"]}], ")"}], "\[Rule]", "E1n"}], ",", 
       RowBox[{
        SubscriptBox["RAF", "rel"], "\[Rule]", 
        RowBox[{
         RowBox[{"E2n", "/", 
          RowBox[{"(", 
           RowBox[{"g", "+", 
            RowBox[{"2", "g", " ", 
             SubscriptBox["d", "rel"]}], "+", 
            SuperscriptBox[
             SubscriptBox["d", "rel"], "2"]}], ")"}]}], "/", "8"}]}]}], 
      "}"}]}], "]"}], "]"}]}]}], "Input",
 CellChangeTimes->{{3.769205220141611*^9, 3.769205289672014*^9}, {
   3.769205345593025*^9, 3.769205353284094*^9}, {3.7692054655437536`*^9, 
   3.7692054685969486`*^9}, {3.769265526917851*^9, 3.7692655613369493`*^9}, {
   3.7692655940807266`*^9, 3.7692657331243925`*^9}, {3.7692657719746237`*^9, 
   3.769265864876149*^9}, {3.7692658997040854`*^9, 3.7692659006156936`*^9}, {
   3.769266749046686*^9, 3.769266750912019*^9}, {3.769268445259807*^9, 
   3.76926844899031*^9}, {3.769268639956765*^9, 3.769268644269384*^9}, {
   3.769268830483199*^9, 3.7692688709844255`*^9}, {3.7692689173114767`*^9, 
   3.769269038442933*^9}, {3.769269089183334*^9, 3.769269285211043*^9}, {
   3.7692695137259455`*^9, 3.7692695528466825`*^9}, {3.769269651781829*^9, 
   3.76926965421002*^9}, {3.7694368136077976`*^9, 3.7694368142564898`*^9}, {
   3.7694375986201754`*^9, 3.7694376029376187`*^9}, {3.7694382649841013`*^9, 
   3.769438269629182*^9}, {3.769439034726965*^9, 3.7694390745272303`*^9}, {
   3.812214333570692*^9, 3.812214391783123*^9}, {3.8123859575711336`*^9, 
   3.812386008423128*^9}, {3.8123860614959884`*^9, 3.8123861254690137`*^9}, 
   3.831474994890194*^9, {3.8319208702531366`*^9, 3.831920870955785*^9}, {
   3.8319211759273367`*^9, 3.8319211759273367`*^9}, {3.8319237689036894`*^9, 
   3.8319237970863533`*^9}, {3.831923844715188*^9, 3.831923850773985*^9}, {
   3.831924074308251*^9, 3.8319240757594156`*^9}, {3.840203742192509*^9, 
   3.8402039027208576`*^9}, {3.840203969207242*^9, 3.8402039799679236`*^9}, {
   3.840204018691835*^9, 3.840204049292286*^9}, {3.8402066283547745`*^9, 
   3.8402066392013884`*^9}, {3.8405561033091955`*^9, 
   3.8405561061737723`*^9}, {3.840556217923959*^9, 3.8405562228186655`*^9}, 
   3.8405565012434216`*^9, {3.8405621485526843`*^9, 3.840562148769286*^9}, {
   3.8406500274579215`*^9, 3.8406500462139273`*^9}, {3.840650076961545*^9, 
   3.840650082304112*^9}, {3.840650392336549*^9, 3.8406504122881966`*^9}, {
   3.840651825440974*^9, 3.8406518705658555`*^9}, {3.8906729217793803`*^9, 
   3.890672933851634*^9}},
 CellLabel->"In[63]:=",ExpressionUUID->"16a4f37d-cc66-477f-974f-b6a58180704a"],

Cell[BoxData[
 FractionBox[
  RowBox[{
   SuperscriptBox["g", "2"], " ", 
   RowBox[{"(", 
    RowBox[{"1", "+", 
     SubscriptBox["d", "rel"]}], ")"}], " ", 
   SuperscriptBox[
    RowBox[{"(", 
     RowBox[{"1", "+", 
      SubscriptBox["d", "rel"], "-", 
      SqrtBox[
       RowBox[{
        SuperscriptBox[
         RowBox[{"(", 
          RowBox[{"1", "+", 
           SubscriptBox["d", "rel"]}], ")"}], "2"], "+", 
        FractionBox[
         RowBox[{"8", " ", 
          RowBox[{"(", 
           RowBox[{"g", "+", 
            RowBox[{"2", " ", "g", " ", 
             SubscriptBox["d", "rel"]}], "+", 
            SubsuperscriptBox["d", "rel", "2"]}], ")"}], " ", 
          SubscriptBox["RAF", "rel"]}], "g"]}]]}], ")"}], "2"]}], 
  RowBox[{"8", " ", 
   SuperscriptBox[
    RowBox[{"(", 
     RowBox[{"g", "+", 
      RowBox[{"2", " ", "g", " ", 
       SubscriptBox["d", "rel"]}], "+", 
      SubsuperscriptBox["d", "rel", "2"]}], ")"}], "2"], " ", 
   SubscriptBox["RAF", "rel"]}]]], "Output",
 CellChangeTimes->{{3.8402037426185713`*^9, 3.840203748624338*^9}, {
   3.840203800486279*^9, 3.8402038148719597`*^9}, {3.8402038610912046`*^9, 
   3.8402039034223003`*^9}, {3.840203976247012*^9, 3.84020398036878*^9}, {
   3.8402040322958746`*^9, 3.840204049793034*^9}, 3.840206641421914*^9, 
   3.840556424013302*^9, 3.8405565033339224`*^9, 3.8405620447223825`*^9, 
   3.840562149672517*^9, 3.840563517471935*^9, 3.8405636826517663`*^9, 
   3.8406500155233583`*^9, {3.84065005526573*^9, 3.840650083708341*^9}, {
   3.840650396420232*^9, 3.840650428562503*^9}, {3.840651856512575*^9, 
   3.840651871537578*^9}, 3.8407376793853564`*^9, 3.8449452831148543`*^9, 
   3.84496574793958*^9, 3.8905259247597575`*^9, {3.890672898205347*^9, 
   3.890672934238029*^9}},
 CellLabel->"Out[66]=",ExpressionUUID->"68269cc3-3fcf-4825-a4de-fd894aaf8fb5"],

Cell[BoxData[
 FractionBox[
  RowBox[{"E1n", " ", 
   SuperscriptBox[
    RowBox[{"(", 
     RowBox[{"E1n", "-", 
      SqrtBox[
       RowBox[{
        SuperscriptBox["E1n", "2"], "+", 
        FractionBox["E2n", "g"]}]]}], ")"}], "2"], " ", 
   SuperscriptBox["g", "2"]}], 
  RowBox[{"E2n", " ", 
   RowBox[{"(", 
    RowBox[{"g", "+", 
     RowBox[{"2", " ", "g", " ", 
      SubscriptBox["d", "rel"]}], "+", 
     SubsuperscriptBox["d", "rel", "2"]}], ")"}]}]]], "Output",
 CellChangeTimes->{{3.8402037426185713`*^9, 3.840203748624338*^9}, {
   3.840203800486279*^9, 3.8402038148719597`*^9}, {3.8402038610912046`*^9, 
   3.8402039034223003`*^9}, {3.840203976247012*^9, 3.84020398036878*^9}, {
   3.8402040322958746`*^9, 3.840204049793034*^9}, 3.840206641421914*^9, 
   3.840556424013302*^9, 3.8405565033339224`*^9, 3.8405620447223825`*^9, 
   3.840562149672517*^9, 3.840563517471935*^9, 3.8405636826517663`*^9, 
   3.8406500155233583`*^9, {3.84065005526573*^9, 3.840650083708341*^9}, {
   3.840650396420232*^9, 3.840650428562503*^9}, {3.840651856512575*^9, 
   3.840651871537578*^9}, 3.8407376793853564`*^9, 3.8449452831148543`*^9, 
   3.84496574793958*^9, 3.8905259247597575`*^9, {3.890672898205347*^9, 
   3.8906729343005204`*^9}},
 CellLabel->"Out[67]=",ExpressionUUID->"8b25b237-da68-479b-ae5e-92dee3b2b660"]
}, Open  ]],

Cell["\<\
Note that the above equations represent the total active RAF protomers in \
proportion to the total RAF kinase as a function of unbound drug (d). In \
order to analytically establish parameter values which correspond to \
activation of the kinase, we find the first derivative of this function and \
search for it\[CloseCurlyQuote]s zeroes.\
\>", "Text",
 CellChangeTimes->{{3.8314750261787057`*^9, 3.831475036190924*^9}, {
  3.8324318762945156`*^9, 3.832431882900982*^9}, {3.8906730251848035`*^9, 
  3.890673030704776*^9}},ExpressionUUID->"b848f17c-ee20-429b-acf6-\
01946e865880"],

Cell[CellGroupData[{

Cell[BoxData[{
 RowBox[{
  RowBox[{
   RowBox[{"RafDimers", "[", "eqns_", "]"}], ":=", 
   RowBox[{"(", 
    RowBox[{
     RowBox[{"eqns", "[", 
      RowBox[{"[", "4", "]"}], "]"}], "+", 
     RowBox[{"eqns", "[", 
      RowBox[{"[", "6", "]"}], "]"}], "+", 
     RowBox[{"eqns", "[", 
      RowBox[{"[", "7", "]"}], "]"}]}], ")"}]}], ";"}], "\[IndentingNewLine]", 
 RowBox[{"fnDimersNC", "=", 
  RowBox[{"FullSimplify", "[", 
   RowBox[{"SimplifyPars", "[", 
    RowBox[{
     RowBox[{"(", 
      RowBox[{
       RowBox[{
        RowBox[{
         RowBox[{"RafDimers", "[", "vars", "]"}], "/", "RAF"}], "/.", 
        "rep2"}], "/.", "sol2A"}], ")"}], "/.", "repratios"}], "]"}], 
   "]"}]}], "\[IndentingNewLine]", 
 RowBox[{"SimplifyPars", "[", 
  RowBox[{"fnDimersNC", "/", "fnActiveRAFNC"}], "]"}]}], "Input",
 CellChangeTimes->{{3.8319238615172873`*^9, 3.83192390513754*^9}, {
   3.831923943703373*^9, 3.8319239810051637`*^9}, {3.83192408057911*^9, 
   3.8319240873711205`*^9}, 3.84020440505526*^9, {3.840204452736744*^9, 
   3.840204473036141*^9}, {3.84020671392641*^9, 3.8402067230549016`*^9}, {
   3.840556506171677*^9, 3.8405565150331097`*^9}, {3.8405565935081615`*^9, 
   3.8405566038436413`*^9}, {3.840650315375628*^9, 3.840650337319457*^9}, {
   3.8406505201176662`*^9, 3.840650553239172*^9}, {3.840650593459399*^9, 
   3.8406505948184524`*^9}},
 CellLabel->"In[68]:=",ExpressionUUID->"32739ff3-926e-46c4-a502-ea36af6febd4"],

Cell[BoxData[
 FractionBox[
  RowBox[{"g", " ", 
   SuperscriptBox[
    RowBox[{"(", 
     RowBox[{"1", "+", 
      SubscriptBox["d", "rel"], "-", 
      SqrtBox[
       RowBox[{
        SuperscriptBox[
         RowBox[{"(", 
          RowBox[{"1", "+", 
           SubscriptBox["d", "rel"]}], ")"}], "2"], "+", 
        FractionBox[
         RowBox[{"8", " ", 
          RowBox[{"(", 
           RowBox[{"g", "+", 
            RowBox[{"2", " ", "g", " ", 
             SubscriptBox["d", "rel"]}], "+", 
            SubsuperscriptBox["d", "rel", "2"]}], ")"}], " ", 
          SubscriptBox["RAF", "rel"]}], "g"]}]]}], ")"}], "2"]}], 
  RowBox[{"16", " ", 
   RowBox[{"(", 
    RowBox[{"g", "+", 
     RowBox[{"2", " ", "g", " ", 
      SubscriptBox["d", "rel"]}], "+", 
     SubsuperscriptBox["d", "rel", "2"]}], ")"}], " ", 
   SubscriptBox["RAF", "rel"]}]]], "Output",
 CellChangeTimes->{
  3.8402044148348308`*^9, {3.8402044667788897`*^9, 3.8402044735186605`*^9}, 
   3.840206725107705*^9, 3.840556424107044*^9, {3.8405565080686965`*^9, 
   3.840556515540002*^9}, 3.84055660426995*^9, 3.8405620462485685`*^9, 
   3.8405635183847413`*^9, 3.840563683423008*^9, {3.840650322848297*^9, 
   3.840650337560209*^9}, {3.8406505234899263`*^9, 3.840650533374672*^9}, 
   3.8406505951864223`*^9, 3.840737680251919*^9, 3.844945283985131*^9, 
   3.844965748942275*^9, 3.8905259260408688`*^9, 3.890673010634741*^9},
 CellLabel->"Out[69]=",ExpressionUUID->"d5f8c037-bd77-4707-be57-9e977622ece4"],

Cell[BoxData[
 FractionBox[
  RowBox[{"g", "+", 
   RowBox[{"2", " ", "g", " ", 
    SubscriptBox["d", "rel"]}], "+", 
   SubsuperscriptBox["d", "rel", "2"]}], 
  RowBox[{
   RowBox[{"2", " ", "g"}], "+", 
   RowBox[{"2", " ", "g", " ", 
    SubscriptBox["d", "rel"]}]}]]], "Output",
 CellChangeTimes->{
  3.8402044148348308`*^9, {3.8402044667788897`*^9, 3.8402044735186605`*^9}, 
   3.840206725107705*^9, 3.840556424107044*^9, {3.8405565080686965`*^9, 
   3.840556515540002*^9}, 3.84055660426995*^9, 3.8405620462485685`*^9, 
   3.8405635183847413`*^9, 3.840563683423008*^9, {3.840650322848297*^9, 
   3.840650337560209*^9}, {3.8406505234899263`*^9, 3.840650533374672*^9}, 
   3.8406505951864223`*^9, 3.840737680251919*^9, 3.844945283985131*^9, 
   3.844965748942275*^9, 3.8905259260408688`*^9, 3.890673010634741*^9},
 CellLabel->"Out[70]=",ExpressionUUID->"28de2892-a589-4315-9c7e-1ae422295386"]
}, Open  ]]
}, Closed]],

Cell[CellGroupData[{

Cell["1.2.2. Baseline Signaling (drug-free)", "Subsubsection",
 CellChangeTimes->{{3.812385908612563*^9, 3.812385920080598*^9}, {
  3.833159643863964*^9, 3.8331596657361794`*^9}, {3.8406508057503386`*^9, 
  3.840650805840488*^9}, {3.8449390907004795`*^9, 
  3.84493909087908*^9}},ExpressionUUID->"15ca7b6b-4abc-4edd-89dd-\
b918be2f3710"],

Cell[CellGroupData[{

Cell[BoxData[{
 RowBox[{"baselineActiveRAFNC", "=", 
  RowBox[{"fnActiveRAFNC", "/.", 
   RowBox[{
    SubscriptBox["d", "rel"], "\[Rule]", "0"}]}]}], "\[IndentingNewLine]", 
 RowBox[{"SimplifyPars", "[", 
  RowBox[{"D", "[", 
   RowBox[{"baselineActiveRAFNC", ",", 
    SubscriptBox["RAF", "rel"]}], "]"}], "]"}]}], "Input",
 CellChangeTimes->{{3.8123859215610027`*^9, 3.812385936919848*^9}, {
   3.8123861495330424`*^9, 3.812386224346416*^9}, {3.812386278673541*^9, 
   3.812386294471064*^9}, {3.8123863259077187`*^9, 3.8123863683020535`*^9}, {
   3.8123864109056587`*^9, 3.8123864240308285`*^9}, {3.8319211091015835`*^9, 
   3.8319211176118765`*^9}, 3.8319211759429626`*^9, {3.8402045142905054`*^9, 
   3.8402045162565413`*^9}, {3.8402067486235056`*^9, 3.840206770774847*^9}, {
   3.8406506137043695`*^9, 3.8406506354465046`*^9}},
 CellLabel->"In[71]:=",ExpressionUUID->"7744aafb-34f1-4cfe-884b-4bdf1a8db257"],

Cell[BoxData[
 FractionBox[
  SuperscriptBox[
   RowBox[{"(", 
    RowBox[{"1", "-", 
     SqrtBox[
      RowBox[{"1", "+", 
       RowBox[{"8", " ", 
        SubscriptBox["RAF", "rel"]}]}]]}], ")"}], "2"], 
  RowBox[{"8", " ", 
   SubscriptBox["RAF", "rel"]}]]], "Output",
 CellChangeTimes->{
  3.840204516614089*^9, {3.8402067557002115`*^9, 3.8402067712903657`*^9}, {
   3.840650607931018*^9, 3.8406506358532248`*^9}, 3.89052592615189*^9, 
   3.890673039859514*^9},
 CellLabel->"Out[71]=",ExpressionUUID->"16ab5423-2658-486f-a016-b55fe8921e54"],

Cell[BoxData[
 FractionBox[
  SuperscriptBox[
   RowBox[{"(", 
    RowBox[{
     RowBox[{"-", "1"}], "+", 
     SqrtBox[
      RowBox[{"1", "+", 
       RowBox[{"8", " ", 
        SubscriptBox["RAF", "rel"]}]}]]}], ")"}], "2"], 
  RowBox[{"8", " ", 
   SubsuperscriptBox["RAF", "rel", "2"], " ", 
   SqrtBox[
    RowBox[{"1", "+", 
     RowBox[{"8", " ", 
      SubscriptBox["RAF", "rel"]}]}]]}]]], "Output",
 CellChangeTimes->{
  3.840204516614089*^9, {3.8402067557002115`*^9, 3.8402067712903657`*^9}, {
   3.840650607931018*^9, 3.8406506358532248`*^9}, 3.89052592615189*^9, 
   3.890673039875121*^9},
 CellLabel->"Out[72]=",ExpressionUUID->"3ef173cd-b1b4-465e-a7f7-c72950dc91ed"]
}, Open  ]],

Cell[TextData[{
 "The derivative of baseline signaling relative to ",
 Cell[BoxData[
  FormBox[
   RowBox[{
    SubscriptBox["RAF", "rel"], " "}], TraditionalForm]],ExpressionUUID->
  "83639a59-ba12-44e8-b9ed-df8c28c50ad9"],
 "is a positive definite function. Therefore, baseline signaling is a \
monotonically proportionate to ",
 Cell[BoxData[
  FormBox[
   SubscriptBox["RAF", "rel"], TraditionalForm]],
  FormatType->"TraditionalForm",ExpressionUUID->
  "7e7d620d-674f-4078-9597-10632585930e"],
 "."
}], "Text",
 CellChangeTimes->{{3.8123862441533103`*^9, 3.812386274350785*^9}, {
  3.812386377540579*^9, 3.8123864833252983`*^9}, {3.8402067868526497`*^9, 
  3.8402067897971535`*^9}, {3.8906732219263363`*^9, 
  3.890673227322343*^9}},ExpressionUUID->"2e1ea1e4-b7de-461f-9dcf-\
c4530fc07346"]
}, Closed]],

Cell[CellGroupData[{

Cell["\<\
1.2.3. Conditions on parameter regions for activation in response to the drug\
\>", "Subsubsection",
 CellChangeTimes->{{3.769352693017748*^9, 3.7693527442245555`*^9}, 
   3.8319232589041615`*^9, {3.833159646729958*^9, 3.833159664629573*^9}, {
   3.8406508068873453`*^9, 3.840650806981097*^9}, {3.8449390919053555`*^9, 
   3.8449390922531495`*^9}},ExpressionUUID->"b5bcc4d3-6dae-4e66-913c-\
7d7af9530db2"],

Cell[CellGroupData[{

Cell[BoxData[
 RowBox[{"dfn2", "=", 
  RowBox[{"SimplifyPars", "[", 
   RowBox[{"D", "[", 
    RowBox[{"fnActiveRAFNC", ",", 
     SubscriptBox["d", "rel"]}], "]"}], "]"}]}]], "Input",
 CellChangeTimes->{{3.755541810342499*^9, 3.7555418608619113`*^9}, {
   3.755541978622472*^9, 3.7555419807907124`*^9}, {3.7555571218326187`*^9, 
   3.7555571219456987`*^9}, {3.7556152697929463`*^9, 3.755615271368307*^9}, {
   3.755615528332312*^9, 3.7556155322520323`*^9}, {3.755615647889366*^9, 
   3.755615736790206*^9}, {3.7556192151498156`*^9, 3.7556192592915344`*^9}, {
   3.755619311851678*^9, 3.75561931599358*^9}, {3.7556396242742844`*^9, 
   3.755639637221635*^9}, {3.7590911604934464`*^9, 3.759091242876088*^9}, {
   3.759091274647378*^9, 3.759091275112709*^9}, 3.7646075097588253`*^9, {
   3.7692693888047943`*^9, 3.769269390671215*^9}, {3.7692695640617847`*^9, 
   3.7692696334602895`*^9}, {3.7692696651592636`*^9, 3.7692696859256325`*^9}, 
   3.769436826714548*^9, {3.8129938947361474`*^9, 3.8129939100528193`*^9}, 
   3.831920887884055*^9, 3.8319211759429626`*^9, 3.8402045504842486`*^9, {
   3.8405654709095154`*^9, 3.8405654709940224`*^9}, {3.840650824791685*^9, 
   3.840650833025722*^9}},
 CellLabel->"In[73]:=",ExpressionUUID->"90848e76-0424-416f-9aa5-51530d31daf1"],

Cell[BoxData[
 RowBox[{
  FractionBox["1", 
   RowBox[{"8", " ", 
    SuperscriptBox[
     RowBox[{"(", 
      RowBox[{"g", "+", 
       RowBox[{"2", " ", "g", " ", 
        SubscriptBox["d", "rel"]}], "+", 
       SubsuperscriptBox["d", "rel", "2"]}], ")"}], "3"], " ", 
    SubscriptBox["RAF", "rel"]}]], 
  RowBox[{
   SuperscriptBox["g", "2"], " ", 
   RowBox[{"(", 
    RowBox[{"1", "+", 
     SubscriptBox["d", "rel"], "-", 
     SqrtBox[
      RowBox[{
       SuperscriptBox[
        RowBox[{"(", 
         RowBox[{"1", "+", 
          SubscriptBox["d", "rel"]}], ")"}], "2"], "+", 
       FractionBox[
        RowBox[{"8", " ", 
         RowBox[{"(", 
          RowBox[{"g", "+", 
           RowBox[{"2", " ", "g", " ", 
            SubscriptBox["d", "rel"]}], "+", 
           SubsuperscriptBox["d", "rel", "2"]}], ")"}], " ", 
         SubscriptBox["RAF", "rel"]}], "g"]}]]}], ")"}], " ", 
   RowBox[{"(", 
    RowBox[{
     RowBox[{
      RowBox[{"-", "4"}], " ", 
      RowBox[{"(", 
       RowBox[{"1", "+", 
        SubscriptBox["d", "rel"]}], ")"}], " ", 
      RowBox[{"(", 
       RowBox[{"g", "+", 
        SubscriptBox["d", "rel"]}], ")"}], " ", 
      RowBox[{"(", 
       RowBox[{"1", "+", 
        SubscriptBox["d", "rel"], "-", 
        SqrtBox[
         RowBox[{
          SuperscriptBox[
           RowBox[{"(", 
            RowBox[{"1", "+", 
             SubscriptBox["d", "rel"]}], ")"}], "2"], "+", 
          FractionBox[
           RowBox[{"8", " ", 
            RowBox[{"(", 
             RowBox[{"g", "+", 
              RowBox[{"2", " ", "g", " ", 
               SubscriptBox["d", "rel"]}], "+", 
              SubsuperscriptBox["d", "rel", "2"]}], ")"}], " ", 
            SubscriptBox["RAF", "rel"]}], "g"]}]]}], ")"}]}], "+", 
     RowBox[{
      RowBox[{"(", 
       RowBox[{"g", "+", 
        RowBox[{"2", " ", "g", " ", 
         SubscriptBox["d", "rel"]}], "+", 
        SubsuperscriptBox["d", "rel", "2"]}], ")"}], " ", 
      RowBox[{"(", 
       RowBox[{"1", "+", 
        SubscriptBox["d", "rel"], "-", 
        SqrtBox[
         RowBox[{
          SuperscriptBox[
           RowBox[{"(", 
            RowBox[{"1", "+", 
             SubscriptBox["d", "rel"]}], ")"}], "2"], "+", 
          FractionBox[
           RowBox[{"8", " ", 
            RowBox[{"(", 
             RowBox[{"g", "+", 
              RowBox[{"2", " ", "g", " ", 
               SubscriptBox["d", "rel"]}], "+", 
              SubsuperscriptBox["d", "rel", "2"]}], ")"}], " ", 
            SubscriptBox["RAF", "rel"]}], "g"]}]]}], ")"}]}], "+", 
     RowBox[{"2", " ", 
      RowBox[{"(", 
       RowBox[{"1", "+", 
        SubscriptBox["d", "rel"]}], ")"}], " ", 
      RowBox[{"(", 
       RowBox[{"g", "+", 
        RowBox[{"2", " ", "g", " ", 
         SubscriptBox["d", "rel"]}], "+", 
        SubsuperscriptBox["d", "rel", "2"]}], ")"}], " ", 
      RowBox[{"(", 
       RowBox[{"1", "+", 
        FractionBox[
         RowBox[{
          RowBox[{
           RowBox[{"-", "g"}], " ", 
           RowBox[{"(", 
            RowBox[{"1", "+", 
             RowBox[{"8", " ", 
              SubscriptBox["RAF", "rel"]}]}], ")"}]}], "-", 
          RowBox[{
           SubscriptBox["d", "rel"], " ", 
           RowBox[{"(", 
            RowBox[{"g", "+", 
             RowBox[{"8", " ", 
              SubscriptBox["RAF", "rel"]}]}], ")"}]}]}], 
         RowBox[{"g", " ", 
          SqrtBox[
           RowBox[{
            SuperscriptBox[
             RowBox[{"(", 
              RowBox[{"1", "+", 
               SubscriptBox["d", "rel"]}], ")"}], "2"], "+", 
            FractionBox[
             RowBox[{"8", " ", 
              RowBox[{"(", 
               RowBox[{"g", "+", 
                RowBox[{"2", " ", "g", " ", 
                 SubscriptBox["d", "rel"]}], "+", 
                SubsuperscriptBox["d", "rel", "2"]}], ")"}], " ", 
              SubscriptBox["RAF", "rel"]}], "g"]}]]}]]}], ")"}]}]}], 
    ")"}]}]}]], "Output",
 CellChangeTimes->{
  3.8402045507751465`*^9, 3.840206279165141*^9, {3.840565466994125*^9, 
   3.8405654720815754`*^9}, 3.8406363071040087`*^9, 3.8406434608794775`*^9, {
   3.8406454226829123`*^9, 3.8406454367614737`*^9}, {3.8406508280526695`*^9, 
   3.840650833389456*^9}, 3.840650884601083*^9, 3.8905259274041357`*^9, 
   3.890673240574709*^9},
 CellLabel->"Out[73]=",ExpressionUUID->"b46ae39c-0bd6-4628-9579-cb34b6ec34af"]
}, Open  ]],

Cell[CellGroupData[{

Cell[BoxData[
 RowBox[{"existPANC", "=", 
  RowBox[{"SimplifyPars", "[", 
   RowBox[{"Reduce", "[", 
    RowBox[{"(", 
     RowBox[{"dfn2", ">", "0"}], ")"}], "]"}], "]"}]}]], "Input",
 CellChangeTimes->{{3.8406454416015234`*^9, 3.840645455094884*^9}, {
  3.840645527623123*^9, 3.840645548071183*^9}, {3.8406455793475046`*^9, 
  3.8406455802647233`*^9}, {3.840645730738617*^9, 3.8406457329731913`*^9}, {
  3.8406466256361165`*^9, 3.8406466256983*^9}, {3.8406508362114973`*^9, 
  3.84065085434888*^9}},
 CellLabel->"In[74]:=",ExpressionUUID->"6e0898da-0581-4d4c-a1cf-0a5b85887e14"],

Cell[BoxData["False"], "Output",
 CellChangeTimes->{{3.840645451202583*^9, 3.8406454743784385`*^9}, {
   3.8406455405860806`*^9, 3.840645584502401*^9}, 3.8406457387303486`*^9, 
   3.840646627375697*^9, 3.8406508440410557`*^9, 3.840650889695984*^9, 
   3.8905259327930756`*^9, 3.89067324628649*^9},
 CellLabel->"Out[74]=",ExpressionUUID->"b90c5b77-c9f3-484f-b75a-3036497167d5"]
}, Open  ]],

Cell[TextData[{
 "Therefore, the derivative of active RAF relative to unbound drug may never \
be positive, independent of the drug concentration and negative \
cooperativity. ",
 StyleBox["This mechanism does not produce PA",
  FontWeight->"Bold"],
 "."
}], "Text",
 CellChangeTimes->{{3.8406455159354043`*^9, 3.8406455226362214`*^9}, {
  3.840645586307036*^9, 3.8406455955655184`*^9}, {3.840645694674875*^9, 
  3.840645725719434*^9}, {3.8406457620525007`*^9, 3.840645769791148*^9}, {
  3.8406508989603453`*^9, 3.8406509503940315`*^9}, {3.8906732519891148`*^9, 
  3.890673253254682*^9}},ExpressionUUID->"cbbbc5e4-0cd1-4e8d-b031-\
59dd0c1777c9"]
}, Closed]],

Cell[CellGroupData[{

Cell["1.2.5. Analytic Expressions for maximum Fold Change (FC) ", \
"Subsubsection",
 CellChangeTimes->{{3.831920558274994*^9, 3.831920568951131*^9}, {
   3.8319206099444203`*^9, 3.8319206382915373`*^9}, {3.8319228274578667`*^9, 
   3.831922828296911*^9}, {3.831923265609557*^9, 3.831923265941924*^9}, 
   3.832088767728548*^9, {3.8331596529044495`*^9, 3.8331596605908427`*^9}, {
   3.8406508108778505`*^9, 3.840650810979351*^9}, {3.8449390933877096`*^9, 
   3.844939093535036*^9}},ExpressionUUID->"35e80607-04c2-48ef-94c8-\
da6cda04703c"],

Cell["\<\
Fold change is defined as the ratio between maximum RAF activity (no/conc of \
active protomers) to that in absence of drug\
\>", "Text",
 CellChangeTimes->{{3.8319210014332504`*^9, 
  3.831921044927513*^9}},ExpressionUUID->"f35a1d20-9afc-4bbf-a252-\
16fa75bfe488"],

Cell[CellGroupData[{

Cell[BoxData[{
 RowBox[{
  RowBox[{"maxActiveRAFNC", "=", 
   RowBox[{"FullSimplify", "[", 
    RowBox[{"SimplifyPars", "[", "fnActiveRAFNC", "]"}], "]"}]}], 
  ";"}], "\[IndentingNewLine]", 
 RowBox[{"rafFC", "=", 
  RowBox[{"SimplifyPars", "[", 
   RowBox[{"maxActiveRAFNC", "/", "baselineActiveRAFNC"}], "]"}]}]}], "Input",
 CellChangeTimes->{{3.8319206411308155`*^9, 3.831920654543648*^9}, {
   3.8319209514436145`*^9, 3.831920964234915*^9}, {3.8319210462861276`*^9, 
   3.8319210808824434`*^9}, {3.8319211410192847`*^9, 
   3.8319211418294463`*^9}, {3.8319212907129707`*^9, 3.831921293775152*^9}, 
   3.831929927406506*^9, {3.8320860698850856`*^9, 3.8320861755815163`*^9}, {
   3.8320864795071588`*^9, 3.8320865564244003`*^9}, {3.8320866370022855`*^9, 
   3.832086656919811*^9}, {3.8321657983699083`*^9, 3.8321657985708137`*^9}, {
   3.8406509835918937`*^9, 3.840651001137063*^9}},
 CellLabel->"In[75]:=",ExpressionUUID->"b96ced7a-d61c-4e53-9a2a-816669f64f80"],

Cell[BoxData[
 FractionBox[
  RowBox[{
   SuperscriptBox["g", "2"], " ", 
   RowBox[{"(", 
    RowBox[{"1", "+", 
     SubscriptBox["d", "rel"]}], ")"}], " ", 
   SuperscriptBox[
    RowBox[{"(", 
     RowBox[{"1", "+", 
      SubscriptBox["d", "rel"], "-", 
      SqrtBox[
       RowBox[{
        SuperscriptBox[
         RowBox[{"(", 
          RowBox[{"1", "+", 
           SubscriptBox["d", "rel"]}], ")"}], "2"], "+", 
        FractionBox[
         RowBox[{"8", " ", 
          RowBox[{"(", 
           RowBox[{"g", "+", 
            RowBox[{"2", " ", "g", " ", 
             SubscriptBox["d", "rel"]}], "+", 
            SubsuperscriptBox["d", "rel", "2"]}], ")"}], " ", 
          SubscriptBox["RAF", "rel"]}], "g"]}]]}], ")"}], "2"]}], 
  RowBox[{
   SuperscriptBox[
    RowBox[{"(", 
     RowBox[{"g", "+", 
      RowBox[{"2", " ", "g", " ", 
       SubscriptBox["d", "rel"]}], "+", 
      SubsuperscriptBox["d", "rel", "2"]}], ")"}], "2"], " ", 
   SuperscriptBox[
    RowBox[{"(", 
     RowBox[{
      RowBox[{"-", "1"}], "+", 
      SqrtBox[
       RowBox[{"1", "+", 
        RowBox[{"8", " ", 
         SubscriptBox["RAF", "rel"]}]}]]}], ")"}], "2"]}]]], "Output",
 CellChangeTimes->{{3.8406509919503746`*^9, 3.8406510017457495`*^9}, 
   3.8905259331633463`*^9, 3.8906735000136724`*^9},
 CellLabel->"Out[76]=",ExpressionUUID->"fce580bc-3a2d-4888-8803-b50061b0ca6f"]
}, Open  ]],

Cell[CellGroupData[{

Cell[BoxData[{
 RowBox[{
  RowBox[{"dRAFrafFC", "=", 
   RowBox[{"SimplifyPars", "[", 
    RowBox[{"D", "[", 
     RowBox[{"rafFC", ",", 
      SubscriptBox["RAF", "rel"]}], "]"}], "]"}]}], 
  ";"}], "\[IndentingNewLine]", 
 RowBox[{
  RowBox[{"dgrafFC", "=", 
   RowBox[{"SimplifyPars", "[", 
    RowBox[{"D", "[", 
     RowBox[{"rafFC", ",", "g"}], "]"}], "]"}]}], 
  ";"}], "\[IndentingNewLine]", 
 RowBox[{"SimplifyPars", "[", 
  RowBox[{"Reduce", "[", 
   RowBox[{"dRAFrafFC", ">", "0"}], "]"}], "]"}], "\[IndentingNewLine]", 
 RowBox[{"SimplifyPars", "[", 
  RowBox[{"Reduce", "[", 
   RowBox[{"dgrafFC", ">", "0"}], "]"}], "]"}]}], "Input",
 CellChangeTimes->{{3.832086689751876*^9, 3.8320867350715184`*^9}, {
  3.832087084899557*^9, 3.8320870857655926`*^9}, {3.8320873820129504`*^9, 
  3.832087506095231*^9}, {3.832087718396454*^9, 3.8320877721038113`*^9}, {
  3.840651135469471*^9, 3.840651183051739*^9}},
 CellLabel->"In[77]:=",ExpressionUUID->"f0b1eeee-25ad-4d37-8964-5789af8ed38b"],

Cell[BoxData[
 RowBox[{"g", ">", "1"}]], "Output",
 CellChangeTimes->{{3.8320867192948036`*^9, 3.832086735541482*^9}, {
   3.832087390453227*^9, 3.8320873958642416`*^9}, {3.8320874327581825`*^9, 
   3.83208743999654*^9}, {3.832087473760183*^9, 3.8320875067748528`*^9}, 
   3.832087772873245*^9, {3.840651142415084*^9, 3.840651187626205*^9}, 
   3.890525942292343*^9, 3.89067351882686*^9},
 CellLabel->"Out[79]=",ExpressionUUID->"741f29df-ad90-468d-b88c-3f93694b62a1"],

Cell[BoxData["True"], "Output",
 CellChangeTimes->{{3.8320867192948036`*^9, 3.832086735541482*^9}, {
   3.832087390453227*^9, 3.8320873958642416`*^9}, {3.8320874327581825`*^9, 
   3.83208743999654*^9}, {3.832087473760183*^9, 3.8320875067748528`*^9}, 
   3.832087772873245*^9, {3.840651142415084*^9, 3.840651187626205*^9}, 
   3.890525942292343*^9, 3.8906735192956147`*^9},
 CellLabel->"Out[80]=",ExpressionUUID->"770fdb74-ac4c-43df-bd45-8f328de68cd5"]
}, Open  ]],

Cell[TextData[{
 "Hence, first derivative of the fold change expression relative to ",
 Cell[BoxData[
  FormBox[
   SubscriptBox["RAF", "rel"], TraditionalForm]],ExpressionUUID->
  "fdf7138f-643c-431d-9a39-f8df770b6b18"],
 " is always positive in the negative cooperativity model and always negative \
in positive cooperativity model. That is when g>1: negative cooperativity \
mediates increase in activity with increase in [RAF]."
}], "Text",
 CellChangeTimes->{{3.832087510939499*^9, 3.8320875447076406`*^9}, {
  3.832087599566928*^9, 3.8320876870914345`*^9}, {3.840651200901719*^9, 
  3.8406512164308424`*^9}, {3.840651262930973*^9, 3.840651292179845*^9}, {
  3.8906735498350534`*^9, 3.8906735796296916`*^9}, {3.8906736313718224`*^9, 
  3.890673681124655*^9}},ExpressionUUID->"9afe74c5-e4d4-414b-bbd0-\
eba044b30b21"],

Cell["\<\
Even though fold change is not paradoxical (PA<1), as negative cooperativity \
increases, fold change increases. In other mechanisms where PA exists, \
negative cooperativity increases PA further.\
\>", "Text",
 CellChangeTimes->{{3.832087510939499*^9, 3.8320875447076406`*^9}, {
  3.832087599566928*^9, 3.8320876870914345`*^9}, {3.840651200901719*^9, 
  3.8406512164308424`*^9}, {3.840651262930973*^9, 3.8406513192067847`*^9}, {
  3.8906736872089844`*^9, 
  3.890673744430663*^9}},ExpressionUUID->"96dab82c-4d00-4c04-8aaa-\
f1520dea301d"]
}, Closed]]
}, Open  ]],

Cell[CellGroupData[{

Cell["Section 1.3. Conformal Autoinhibition (CA/base) Model", "Section",
 CellChangeTimes->{{3.76919880174008*^9, 3.7691988613532224`*^9}, 
   3.769273566954769*^9, {3.8402032805684576`*^9, 3.840203284256183*^9}, 
   3.8402033256104307`*^9, {3.840203372846386*^9, 3.8402033810709023`*^9}, {
   3.8407375834075775`*^9, 3.8407375953007126`*^9}, {3.844883675865032*^9, 
   3.8448836776850986`*^9}, {3.85230041812926*^9, 
   3.85230042070566*^9}},ExpressionUUID->"4378eacf-defd-4bd9-84a4-\
11a9f19bafdc"],

Cell[BoxData[
 RowBox[{"Quit", "[", "]"}]], "Input",
 CellChangeTimes->{{3.769456144052461*^9, 3.7694561471807184`*^9}},
 CellLabel->"In[27]:=",ExpressionUUID->"a1f4172a-8b71-44be-b407-9885a9e549f9"],

Cell[CellGroupData[{

Cell["1.3.1. Analytic Solution to the model", "Subsubsection",
 CellChangeTimes->{{3.7692694154543457`*^9, 3.7692694289690504`*^9}, {
  3.769436772449255*^9, 3.769436772675357*^9}, {3.8324323477216988`*^9, 
  3.83243234796869*^9}, {3.8331596409988627`*^9, 3.8331596677817163`*^9}, {
  3.8407375849841375`*^9, 3.84073759780503*^9}, {3.8449390983378143`*^9, 
  3.8449390985227118`*^9}},ExpressionUUID->"9ad30ae3-023e-42c3-82f7-\
93a33d5cd2f5"],

Cell["\<\
This model incorporates all the mechanisms from the part models to combine \
into a model of kinase which auto-inhibits (a), which, for simplicity, is \
modeled to relieve at a first order rate to an assembled state (A). The \
assembled kinase state can dimerize (AA) or bind with  a drug (Ad). The \
kinase dimer (AA), upon drug administration can occur in either partly (AAd) \
or fully inhibited state (AdAd). The equilibrium state relationships and \
protein concentration conservation equations for both total RAF (RAF) and \
total drug (DTOT) are defined as follows.\
\>", "Text",
 CellChangeTimes->{{3.7692038930283422`*^9, 3.769204042191204*^9}, {
   3.7692041782201395`*^9, 3.769204211165009*^9}, {3.7692042428710303`*^9, 
   3.769204276661768*^9}, {3.7692675966867456`*^9, 3.769267724788076*^9}, 
   3.840204405025261*^9},ExpressionUUID->"cab4411e-ab1f-4622-a317-\
f91b3e023e2d"],

Cell[CellGroupData[{

Cell[BoxData[{
 RowBox[{
  RowBox[{
   RowBox[{"vars", "=", 
    RowBox[{"{", 
     RowBox[{
     "a", ",", "A", ",", "d", ",", "AA", ",", "Ad", ",", "AAd", ",", "AdAd"}],
      "}"}]}], ";"}], 
  RowBox[{"(*", 
   RowBox[{"A", " ", "list", " ", "of", " ", "all", " ", "variables"}], 
   "*)"}]}], "\[IndentingNewLine]", 
 RowBox[{
  RowBox[{
   RowBox[{"rep3", "=", 
    RowBox[{
     RowBox[{"{", 
      RowBox[{
       RowBox[{"AA", "\[Rule]", 
        FractionBox[
         SuperscriptBox["A", "2"], "Kdim"]}], ",", 
       RowBox[{"AAd", "\[Rule]", 
        FractionBox[
         RowBox[{"2", " ", 
          SuperscriptBox["A", "2"], "d"}], 
         RowBox[{"f", " ", "Kdim", " ", "Kd"}]]}], ",", 
       RowBox[{"AdAd", "\[Rule]", 
        FractionBox[
         RowBox[{
          SuperscriptBox["A", "2"], 
          SuperscriptBox["d", "2"]}], 
         RowBox[{"f", " ", "g", " ", "Kdim", " ", 
          SuperscriptBox["Kd", "2"]}]]}], ",", 
       RowBox[{"Ad", "\[Rule]", 
        FractionBox[
         RowBox[{"A", " ", "d"}], "Kd"]}], ",", 
       RowBox[{"a", "\[Rule]", 
        RowBox[{"A", " ", "KA"}]}]}], "}"}], "/.", 
     RowBox[{"{", 
      RowBox[{
       RowBox[{"f", "\[Rule]", "1"}], ",", 
       RowBox[{"g", "\[Rule]", "1"}]}], "}"}]}]}], ";"}], " ", 
  RowBox[{"(*", 
   RowBox[{"derived", " ", "from", " ", "equilibrium", " ", "relationships"}],
    "*)"}]}], "\[IndentingNewLine]", 
 RowBox[{
  RowBox[{
   RowBox[{
    RowBox[{"Consrv", "[", "eqns_", "]"}], ":=", 
    RowBox[{"{", 
     RowBox[{
      RowBox[{"Simplify", "[", 
       RowBox[{
        RowBox[{"eqns", "[", 
         RowBox[{"[", "1", "]"}], "]"}], "+", 
        RowBox[{"eqns", "[", 
         RowBox[{"[", "2", "]"}], "]"}], "+", 
        RowBox[{"eqns", "[", 
         RowBox[{"[", "5", "]"}], "]"}], "+", 
        RowBox[{"2", 
         RowBox[{"(", 
          RowBox[{
           RowBox[{"eqns", "[", 
            RowBox[{"[", "4", "]"}], "]"}], "+", 
           RowBox[{"eqns", "[", 
            RowBox[{"[", "6", "]"}], "]"}], "+", 
           RowBox[{"eqns", "[", 
            RowBox[{"[", "7", "]"}], "]"}]}], ")"}]}]}], "]"}], ",", 
      RowBox[{"Simplify", "[", 
       RowBox[{
        RowBox[{"eqns", "[", 
         RowBox[{"[", "3", "]"}], "]"}], "+", 
        RowBox[{"eqns", "[", 
         RowBox[{"[", "5", "]"}], "]"}], "+", 
        RowBox[{"eqns", "[", 
         RowBox[{"[", "6", "]"}], "]"}], "+", 
        RowBox[{"2", 
         RowBox[{"(", 
          RowBox[{"eqns", "[", 
           RowBox[{"[", "7", "]"}], "]"}], ")"}]}]}], "]"}]}], "}"}]}], ";"}], 
  RowBox[{"(*", 
   RowBox[{
   "conservation", " ", "relations", " ", "for", " ", "RAF", " ", "and", " ", 
    "DTOT"}], "*)"}]}], "\[IndentingNewLine]", 
 RowBox[{"eqnsconsrv", "=", 
  RowBox[{"Simplify", "[", 
   RowBox[{"Thread", "[", 
    RowBox[{
     RowBox[{"Simplify", "[", 
      RowBox[{
       RowBox[{"Consrv", "[", "vars", "]"}], "/.", "rep3"}], "]"}], 
     "\[Equal]", 
     RowBox[{"{", 
      RowBox[{"RAF", ",", "DTOT"}], "}"}]}], "]"}], "]"}]}]}], "Input",
 CellChangeTimes->{{3.7692042154998837`*^9, 3.7692042369245358`*^9}, {
   3.769204285127771*^9, 3.769204341657061*^9}, {3.769204538745946*^9, 
   3.769204548488737*^9}, {3.7692045887400646`*^9, 3.7692047475109215`*^9}, {
   3.769204807283332*^9, 3.7692048197677355`*^9}, {3.7692050383825026`*^9, 
   3.769205039460601*^9}, 3.7692678297233763`*^9, {3.769267866117442*^9, 
   3.769267932844144*^9}, 3.831920876102366*^9, {3.840203420465253*^9, 
   3.8402034244005575`*^9}, {3.8402034588172636`*^9, 3.840203493631587*^9}, {
   3.8402035590005283`*^9, 3.8402036105294175`*^9}, {3.840203640947667*^9, 
   3.840203652149537*^9}, 3.8402044050372953`*^9, {3.8402068695510616`*^9, 
   3.8402068772958307`*^9}, {3.840556379872716*^9, 3.8405563839001265`*^9}, 
   3.840556529639718*^9},
 CellLabel->"In[1]:=",ExpressionUUID->"08bc4639-0467-4935-832f-99f6dc437dbe"],

Cell[BoxData[
 RowBox[{"{", 
  RowBox[{
   RowBox[{
    FractionBox[
     RowBox[{"A", " ", 
      RowBox[{"(", 
       RowBox[{
        RowBox[{"2", " ", "A", " ", 
         SuperscriptBox[
          RowBox[{"(", 
           RowBox[{"d", "+", "Kd"}], ")"}], "2"]}], "+", 
        RowBox[{"Kd", " ", 
         RowBox[{"(", 
          RowBox[{"d", "+", "Kd", "+", 
           RowBox[{"KA", " ", "Kd"}]}], ")"}], " ", "Kdim"}]}], ")"}]}], 
     RowBox[{
      SuperscriptBox["Kd", "2"], " ", "Kdim"}]], "\[Equal]", "RAF"}], ",", 
   RowBox[{
    RowBox[{"d", "+", 
     FractionBox[
      RowBox[{"A", " ", "d"}], "Kd"], "+", 
     FractionBox[
      RowBox[{"2", " ", 
       SuperscriptBox["A", "2"], " ", "d", " ", 
       RowBox[{"(", 
        RowBox[{"d", "+", "Kd"}], ")"}]}], 
      RowBox[{
       SuperscriptBox["Kd", "2"], " ", "Kdim"}]]}], "\[Equal]", "DTOT"}]}], 
  "}"}]], "Output",
 CellChangeTimes->{
  3.84020358612233*^9, {3.8402036420185766`*^9, 3.840203652476896*^9}, 
   3.840206878312575*^9, 3.840206934134245*^9, 3.840209266037239*^9, 
   3.8405563034236493`*^9, 3.8405565306063356`*^9, 3.840562108758385*^9, 
   3.8405635205505867`*^9, 3.8405636843772464`*^9, 3.840651344105236*^9, 
   3.840651955932725*^9, 3.840737680537919*^9, 3.8449452874637938`*^9, 
   3.8449657498983464`*^9, 3.8449661638329477`*^9, 3.8905259846120024`*^9, 
   3.8906737517536077`*^9, 3.8928387750346403`*^9, 3.898647225382369*^9},
 CellLabel->"Out[4]=",ExpressionUUID->"dd1e283b-5fc9-4b77-a139-04523ed6d3ed"]
}, Open  ]],

Cell["\<\
A simultaneous solution to both the above conservation equations is unwieldy \
and hard to obtain. Instead, we find partial solutions for kinase protomers \
as a function of free drug and then free drug as a function of the total drug \
and the kinase protomers. The latter solution is used to numerically \
construct d vs DTOT relationship.\
\>", "Text",
 CellChangeTimes->{{3.769268480156312*^9, 3.7692685358509054`*^9}, {
  3.769268566916627*^9, 
  3.7692686085566883`*^9}},ExpressionUUID->"e991cd86-41c3-4b63-acd2-\
ef684e8f803f"],

Cell[CellGroupData[{

Cell[BoxData[{
 RowBox[{
  RowBox[{
   RowBox[{"SimplifyPars", "[", "x_", "]"}], ":=", 
   RowBox[{"Simplify", "[", 
    RowBox[{"x", ",", 
     RowBox[{"{", 
      RowBox[{
       RowBox[{"RAF", ">", "0"}], ",", 
       RowBox[{"DTOT", ">", "0"}], ",", 
       RowBox[{"Kd", ">", "0"}], ",", 
       RowBox[{"Kdim", ">", "0"}], ",", 
       RowBox[{"KA", ">", "0"}], ",", 
       RowBox[{"d", ">", "0"}], ",", 
       RowBox[{"f", ">", "0"}], ",", 
       RowBox[{"g", ">", "0"}]}], "}"}]}], "]"}]}], 
  ";"}], "\[IndentingNewLine]", 
 RowBox[{
  RowBox[{"sol3A", "=", 
   RowBox[{
    RowBox[{"SimplifyPars", "[", 
     RowBox[{"Solve", "[", 
      RowBox[{
       RowBox[{"eqnsconsrv", "[", 
        RowBox[{"[", "1", "]"}], "]"}], ",", "A"}], "]"}], "]"}], "[", 
    RowBox[{"[", "2", "]"}], "]"}]}], "  ", 
  RowBox[{"(*", 
   RowBox[{"Second", " ", "solution", " ", "is", " ", "positive"}], 
   "*)"}]}], "\[IndentingNewLine]", 
 RowBox[{"sol3d", "=", 
  RowBox[{
   RowBox[{"SimplifyPars", "[", 
    RowBox[{"Solve", "[", 
     RowBox[{
      RowBox[{"eqnsconsrv", "[", 
       RowBox[{"[", "2", "]"}], "]"}], ",", "d"}], "]"}], "]"}], "[", 
   RowBox[{"[", "2", "]"}], "]"}], 
  RowBox[{"(*", 
   RowBox[{"Second", " ", "solution", " ", "is", " ", "positive"}], 
   "*)"}]}]}], "Input",
 CellChangeTimes->{{3.7692048471231923`*^9, 3.769204893862154*^9}, {
   3.76920497064507*^9, 3.7692050944975214`*^9}, {3.7692051323859997`*^9, 
   3.7692051514924307`*^9}, 3.7692052273412123`*^9, {3.769265303470145*^9, 
   3.7692653221119733`*^9}, {3.769265358603253*^9, 3.769265393912998*^9}, {
   3.7692654276106925`*^9, 3.769265462871611*^9}, {3.7692660477712846`*^9, 
   3.7692660513184977`*^9}, {3.7692663939422703`*^9, 
   3.7692664234293437`*^9}, {3.7692681049231358`*^9, 3.769268105891485*^9}, {
   3.7692682434167233`*^9, 3.7692682738420897`*^9}, {3.7692683203389816`*^9, 
   3.7692683654636745`*^9}, {3.769436803124284*^9, 3.7694368039228525`*^9}, {
   3.812208796618473*^9, 3.812208800884694*^9}, {3.8402036688763957`*^9, 
   3.840203717780062*^9}, 3.8402044050482736`*^9, {3.840206921831241*^9, 
   3.840206923735265*^9}},
 CellLabel->"In[5]:=",ExpressionUUID->"848cec35-acef-42f9-8e4e-eafe8844686d"],

Cell[BoxData[
 RowBox[{"{", 
  RowBox[{"A", "\[Rule]", 
   RowBox[{"-", 
    RowBox[{
     FractionBox["1", 
      RowBox[{"4", " ", 
       SuperscriptBox[
        RowBox[{"(", 
         RowBox[{"d", "+", "Kd"}], ")"}], "2"]}]], 
     RowBox[{"Kd", " ", "Kdim", " ", 
      RowBox[{"(", 
       RowBox[{"d", "+", "Kd", "+", 
        RowBox[{"KA", " ", "Kd"}], "-", 
        SqrtBox[
         FractionBox[
          RowBox[{
           RowBox[{
            SuperscriptBox[
             RowBox[{"(", 
              RowBox[{"d", "+", "Kd", "+", 
               RowBox[{"KA", " ", "Kd"}]}], ")"}], "2"], " ", "Kdim"}], "+", 
           RowBox[{"8", " ", 
            SuperscriptBox[
             RowBox[{"(", 
              RowBox[{"d", "+", "Kd"}], ")"}], "2"], " ", "RAF"}]}], 
          "Kdim"]]}], ")"}]}]}]}]}], "}"}]], "Output",
 CellChangeTimes->{{3.840203686605233*^9, 3.8402037195899286`*^9}, 
   3.8402068814933186`*^9, 3.840206934366068*^9, 3.84020926652293*^9, 
   3.840556303662549*^9, 3.8405565335592537`*^9, 3.8405621090056915`*^9, 
   3.840563520851194*^9, 3.840563684681675*^9, 3.840651345449269*^9, 
   3.840651956219513*^9, 3.8407376808219223`*^9, 3.844945287804796*^9, 
   3.8449657502313824`*^9, 3.8449661654360332`*^9, 3.8905259852810163`*^9, 
   3.8906737546791677`*^9, 3.8928387760857916`*^9, 3.898647226268465*^9},
 CellLabel->"Out[6]=",ExpressionUUID->"daac0413-05b7-4303-8c7a-fa0453bc3815"],

Cell[BoxData[
 RowBox[{"{", 
  RowBox[{"d", "\[Rule]", 
   RowBox[{"-", 
    FractionBox[
     RowBox[{"Kd", " ", 
      RowBox[{"(", 
       RowBox[{
        RowBox[{"2", " ", 
         SuperscriptBox["A", "2"]}], "+", 
        RowBox[{"A", " ", "Kdim"}], "+", 
        RowBox[{"Kd", " ", "Kdim"}], "-", 
        SqrtBox[
         RowBox[{
          RowBox[{"8", " ", 
           SuperscriptBox["A", "2"], " ", "DTOT", " ", "Kdim"}], "+", 
          SuperscriptBox[
           RowBox[{"(", 
            RowBox[{
             RowBox[{"2", " ", 
              SuperscriptBox["A", "2"]}], "+", 
             RowBox[{"A", " ", "Kdim"}], "+", 
             RowBox[{"Kd", " ", "Kdim"}]}], ")"}], "2"]}]]}], ")"}]}], 
     RowBox[{"4", " ", 
      SuperscriptBox["A", "2"]}]]}]}], "}"}]], "Output",
 CellChangeTimes->{{3.840203686605233*^9, 3.8402037195899286`*^9}, 
   3.8402068814933186`*^9, 3.840206934366068*^9, 3.84020926652293*^9, 
   3.840556303662549*^9, 3.8405565335592537`*^9, 3.8405621090056915`*^9, 
   3.840563520851194*^9, 3.840563684681675*^9, 3.840651345449269*^9, 
   3.840651956219513*^9, 3.8407376808219223`*^9, 3.844945287804796*^9, 
   3.8449657502313824`*^9, 3.8449661654360332`*^9, 3.8905259852810163`*^9, 
   3.8906737546791677`*^9, 3.8928387760857916`*^9, 3.898647226587637*^9},
 CellLabel->"Out[7]=",ExpressionUUID->"77074133-4088-4aa9-9af5-e9ecb983ba36"]
}, Open  ]],

Cell["\<\
We estimate the total activity by counting all of the drug-free protomers \
which occur within a partly active or fully active dimer. Substituting the \
above solution into the expression for Raf activity and dividing by total RAF \
concentration, we obtain the proportionate activity as a function of total \
drug and other parameters.\
\>", "Text",
 CellChangeTimes->{{3.7692051569956264`*^9, 3.7692052249831033`*^9}, {
   3.7692053058924074`*^9, 3.7692053326957016`*^9}, {3.7692665900295753`*^9, 
   3.7692665948921833`*^9}, 3.7692684645670233`*^9, {3.7692686287467785`*^9, 
   3.7692686294649706`*^9}},ExpressionUUID->"46fc7494-f096-442f-b4f4-\
d6212fda1e73"],

Cell[CellGroupData[{

Cell[BoxData[{
 RowBox[{
  RowBox[{"RafActivity", "[", "vars_", "]"}], ":=", " ", 
  RowBox[{
   RowBox[{"2", " ", 
    RowBox[{"vars", "[", 
     RowBox[{"[", "4", "]"}], "]"}]}], " ", "+", " ", 
   RowBox[{"vars", "[", 
    RowBox[{"[", "6", "]"}], "]"}]}]}], "\[IndentingNewLine]", 
 RowBox[{
  RowBox[{"fnActiveRAF", "=", 
   RowBox[{"SimplifyPars", "[", 
    RowBox[{
     RowBox[{
      RowBox[{
       RowBox[{"RafActivity", "[", "vars", "]"}], "/", "RAF"}], "/.", 
      "rep3"}], "/.", "sol3A"}], "]"}]}], ";"}], "\[IndentingNewLine]", 
 RowBox[{
  RowBox[{"repratios", "=", 
   RowBox[{"{", 
    RowBox[{
     RowBox[{"Kdim", "\[Rule]", 
      FractionBox["RAF", 
       SubscriptBox["RAF", "rel"]]}], ",", 
     RowBox[{"d", "\[Rule]", 
      RowBox[{"Kd", " ", 
       SubscriptBox["d", "rel"]}]}]}], "}"}]}], ";"}], "\[IndentingNewLine]", 
 RowBox[{"fnActiveRAFCA", "=", 
  RowBox[{"SimplifyPars", "[", 
   RowBox[{"FullSimplify", "[", 
    RowBox[{"fnActiveRAF", "/.", "repratios"}], "]"}], 
   "]"}]}], "\[IndentingNewLine]", 
 RowBox[{"fnActiveRAF2CA", "=", 
  RowBox[{"FullSimplify", "[", 
   RowBox[{"SimplifyPars", "[", 
    RowBox[{"fnActiveRAFCA", "//.", 
     RowBox[{"{", 
      RowBox[{
       RowBox[{
        RowBox[{"(", 
         RowBox[{"1", "+", "KA", "+", 
          SubscriptBox["d", "rel"]}], ")"}], "\[Rule]", "E1c"}], ",", 
       RowBox[{
        SubscriptBox["RAF", "rel"], "\[Rule]", 
        RowBox[{
         RowBox[{"E2c", " ", "/", 
          RowBox[{"(", 
           RowBox[{"1", "+", 
            RowBox[{"2", 
             SubscriptBox["d", "rel"]}], "+", 
            SuperscriptBox[
             SubscriptBox["d", "rel"], "2"]}], ")"}]}], "/", "8"}]}]}], 
      "}"}]}], "]"}], "]"}]}]}], "Input",
 CellChangeTimes->{{3.769205220141611*^9, 3.769205289672014*^9}, {
   3.769205345593025*^9, 3.769205353284094*^9}, {3.7692054655437536`*^9, 
   3.7692054685969486`*^9}, {3.769265526917851*^9, 3.7692655613369493`*^9}, {
   3.7692655940807266`*^9, 3.7692657331243925`*^9}, {3.7692657719746237`*^9, 
   3.769265864876149*^9}, {3.7692658997040854`*^9, 3.7692659006156936`*^9}, {
   3.769266749046686*^9, 3.769266750912019*^9}, {3.769268445259807*^9, 
   3.76926844899031*^9}, {3.769268639956765*^9, 3.769268644269384*^9}, {
   3.769268830483199*^9, 3.7692688709844255`*^9}, {3.7692689173114767`*^9, 
   3.769269038442933*^9}, {3.769269089183334*^9, 3.769269285211043*^9}, {
   3.7692695137259455`*^9, 3.7692695528466825`*^9}, {3.769269651781829*^9, 
   3.76926965421002*^9}, {3.7694368136077976`*^9, 3.7694368142564898`*^9}, {
   3.7694375986201754`*^9, 3.7694376029376187`*^9}, {3.7694382649841013`*^9, 
   3.769438269629182*^9}, {3.769439034726965*^9, 3.7694390745272303`*^9}, {
   3.812214333570692*^9, 3.812214391783123*^9}, {3.8123859575711336`*^9, 
   3.812386008423128*^9}, {3.8123860614959884`*^9, 3.8123861254690137`*^9}, 
   3.831474994890194*^9, {3.8319208702531366`*^9, 3.831920870955785*^9}, {
   3.8319211759273367`*^9, 3.8319211759273367`*^9}, {3.8319237689036894`*^9, 
   3.8319237970863533`*^9}, {3.831923844715188*^9, 3.831923850773985*^9}, {
   3.831924074308251*^9, 3.8319240757594156`*^9}, {3.840203742192509*^9, 
   3.8402039027208576`*^9}, {3.840203969207242*^9, 3.8402039799679236`*^9}, {
   3.840204018691835*^9, 3.840204049292286*^9}, {3.840206889277243*^9, 
   3.84020689835734*^9}, {3.8402069454511704`*^9, 3.840206946891079*^9}, {
   3.8405561151920075`*^9, 3.8405561171437654`*^9}, 3.840556539740471*^9, {
   3.840562012259675*^9, 3.840562012364845*^9}, {3.8406513553618574`*^9, 
   3.8406513845743375`*^9}},
 CellLabel->"In[8]:=",ExpressionUUID->"7b0dff14-b4c6-493f-a667-527995c2f6e8"],

Cell[BoxData[
 FractionBox[
  SuperscriptBox[
   RowBox[{"(", 
    RowBox[{"1", "+", "KA", "+", 
     SubscriptBox["d", "rel"], "-", 
     SqrtBox[
      RowBox[{
       SuperscriptBox[
        RowBox[{"(", 
         RowBox[{"1", "+", "KA", "+", 
          SubscriptBox["d", "rel"]}], ")"}], "2"], "+", 
       RowBox[{"8", " ", 
        SuperscriptBox[
         RowBox[{"(", 
          RowBox[{"1", "+", 
           SubscriptBox["d", "rel"]}], ")"}], "2"], " ", 
        SubscriptBox["RAF", "rel"]}]}]]}], ")"}], "2"], 
  RowBox[{"8", " ", 
   SuperscriptBox[
    RowBox[{"(", 
     RowBox[{"1", "+", 
      SubscriptBox["d", "rel"]}], ")"}], "3"], " ", 
   SubscriptBox["RAF", "rel"]}]]], "Output",
 CellChangeTimes->{{3.8402037426185713`*^9, 3.840203748624338*^9}, {
   3.840203800486279*^9, 3.8402038148719597`*^9}, {3.8402038610912046`*^9, 
   3.8402039034223003`*^9}, {3.840203976247012*^9, 3.84020398036878*^9}, {
   3.8402040322958746`*^9, 3.840204049793034*^9}, 3.8402068999930506`*^9, {
   3.840206936719915*^9, 3.8402069480410695`*^9}, 3.840209269123561*^9, 
   3.840556304603263*^9, 3.840556542359208*^9, 3.840562018771406*^9, 
   3.840562109897445*^9, 3.8405635215998793`*^9, 3.8405636858001957`*^9, {
   3.8406513482061076`*^9, 3.840651384902851*^9}, 3.8406519570944843`*^9, 
   3.8407376818809805`*^9, 3.844945288824538*^9, 3.84496575135728*^9, 
   3.844966167728468*^9, 3.8905259866047974`*^9, 3.8906737605751443`*^9, 
   3.89283877864294*^9, 3.8986472282968597`*^9},
 CellLabel->"Out[11]=",ExpressionUUID->"a4ed6177-3bc6-4432-9b07-5d62ddee9a15"],

Cell[BoxData[
 FractionBox[
  SuperscriptBox[
   RowBox[{"(", 
    RowBox[{"E1c", "-", 
     SqrtBox[
      RowBox[{
       SuperscriptBox["E1c", "2"], "+", "E2c"}]]}], ")"}], "2"], 
  RowBox[{"E2c", " ", 
   RowBox[{"(", 
    RowBox[{"1", "+", 
     SubscriptBox["d", "rel"]}], ")"}]}]]], "Output",
 CellChangeTimes->{{3.8402037426185713`*^9, 3.840203748624338*^9}, {
   3.840203800486279*^9, 3.8402038148719597`*^9}, {3.8402038610912046`*^9, 
   3.8402039034223003`*^9}, {3.840203976247012*^9, 3.84020398036878*^9}, {
   3.8402040322958746`*^9, 3.840204049793034*^9}, 3.8402068999930506`*^9, {
   3.840206936719915*^9, 3.8402069480410695`*^9}, 3.840209269123561*^9, 
   3.840556304603263*^9, 3.840556542359208*^9, 3.840562018771406*^9, 
   3.840562109897445*^9, 3.8405635215998793`*^9, 3.8405636858001957`*^9, {
   3.8406513482061076`*^9, 3.840651384902851*^9}, 3.8406519570944843`*^9, 
   3.8407376818809805`*^9, 3.844945288824538*^9, 3.84496575135728*^9, 
   3.844966167728468*^9, 3.8905259866047974`*^9, 3.8906737605751443`*^9, 
   3.89283877864294*^9, 3.898647228365306*^9},
 CellLabel->"Out[12]=",ExpressionUUID->"94158ba7-6724-45c7-b67e-70880af48d5e"]
}, Open  ]],

Cell[CellGroupData[{

Cell["\<\
Test the hypothesis that the auto-inhibition model and dimer potentiation \
model can be inter-converted upon parametric transformation\
\>", "Subsubsubsection",
 CellChangeTimes->{{3.8906918957750163`*^9, 3.8906919312653823`*^9}, {
  3.890692932444708*^9, 
  3.8906929383076143`*^9}},ExpressionUUID->"dcd7c124-94cd-4797-b158-\
5b5e96269f53"],

Cell[CellGroupData[{

Cell[BoxData[
 RowBox[{"SimplifyPars", "[", 
  RowBox[{"Solve", "[", 
   RowBox[{
    RowBox[{
     FractionBox[
      RowBox[{"Kd", " ", 
       RowBox[{"(", 
        RowBox[{
         RowBox[{
          RowBox[{"-", "d"}], " ", "f", " ", "Kdim"}], "-", 
         RowBox[{"f", " ", "Kd", " ", "Kdim"}], "+", 
         SqrtBox[
          RowBox[{"f", " ", "Kdim", " ", 
           RowBox[{"(", 
            RowBox[{
             RowBox[{"f", " ", 
              SuperscriptBox["Kd", "2"], " ", 
              RowBox[{"(", 
               RowBox[{"Kdim", "+", 
                RowBox[{"8", " ", "RAF"}]}], ")"}]}], "+", 
             RowBox[{
              SuperscriptBox["d", "2"], " ", 
              RowBox[{"(", 
               RowBox[{
                RowBox[{"f", " ", "Kdim"}], "+", 
                RowBox[{"8", " ", "RAF"}]}], ")"}]}], "+", 
             RowBox[{"2", " ", "d", " ", "Kd", " ", 
              RowBox[{"(", 
               RowBox[{
                RowBox[{"f", " ", "Kdim"}], "+", 
                RowBox[{"8", " ", "RAF"}]}], ")"}]}]}], ")"}]}]]}], ")"}]}], 
      RowBox[{"4", " ", 
       RowBox[{"(", 
        RowBox[{
         SuperscriptBox["d", "2"], "+", 
         RowBox[{"2", " ", "d", " ", "Kd"}], "+", 
         RowBox[{"f", " ", 
          SuperscriptBox["Kd", "2"]}]}], ")"}]}]], "==", 
     FractionBox[
      RowBox[{"Kd", " ", "Kdim", " ", 
       RowBox[{"(", 
        RowBox[{"d", "+", "Kd", "+", 
         RowBox[{"KA", " ", "Kd"}], "-", 
         SqrtBox[
          FractionBox[
           RowBox[{
            RowBox[{
             SuperscriptBox[
              RowBox[{"(", 
               RowBox[{"d", "+", "Kd", "+", 
                RowBox[{"KA", " ", "Kd"}]}], ")"}], "2"], " ", "Kdim"}], "+", 
            RowBox[{"8", " ", 
             SuperscriptBox[
              RowBox[{"(", 
               RowBox[{"d", "+", "Kd"}], ")"}], "2"], " ", "RAF"}]}], 
           "Kdim"]]}], ")"}]}], 
      RowBox[{"4", " ", 
       SuperscriptBox[
        RowBox[{"(", 
         RowBox[{"d", "+", "Kd"}], ")"}], "2"]}]]}], ",", "f"}], "]"}], 
  "]"}]], "Input",
 CellChangeTimes->{
  3.8906919319234056`*^9, {3.8906919684857893`*^9, 3.89069196917478*^9}, {
   3.890692373215317*^9, 3.8906924620479193`*^9}, {3.8906925255948772`*^9, 
   3.890692525828906*^9}},
 CellLabel->"In[13]:=",ExpressionUUID->"e4045351-3b81-4d66-926d-78b9646727bb"],

Cell[BoxData[
 RowBox[{"{", 
  RowBox[{"{", 
   RowBox[{"f", "\[Rule]", 
    RowBox[{"-", 
     RowBox[{"(", 
      RowBox[{
       RowBox[{"(", 
        RowBox[{"d", " ", 
         RowBox[{"(", 
          RowBox[{"d", "+", 
           RowBox[{"2", " ", "Kd"}]}], ")"}], " ", 
         RowBox[{"(", 
          RowBox[{
           RowBox[{"2", " ", 
            SuperscriptBox["d", "2"], " ", 
            RowBox[{"(", 
             RowBox[{"Kdim", "+", 
              RowBox[{"2", " ", "RAF"}]}], ")"}]}], "+", 
           RowBox[{"d", " ", "Kd", " ", 
            RowBox[{"(", 
             RowBox[{
              RowBox[{
               RowBox[{"(", 
                RowBox[{"4", "+", 
                 RowBox[{"3", " ", "KA"}]}], ")"}], " ", "Kdim"}], "+", 
              RowBox[{"8", " ", "RAF"}]}], ")"}]}], "-", 
           RowBox[{"2", " ", "d", " ", 
            RowBox[{"\[Sqrt]", 
             RowBox[{"(", 
              RowBox[{"Kdim", " ", 
               RowBox[{"(", 
                RowBox[{
                 RowBox[{
                  SuperscriptBox["d", "2"], " ", 
                  RowBox[{"(", 
                   RowBox[{"Kdim", "+", 
                    RowBox[{"8", " ", "RAF"}]}], ")"}]}], "+", 
                 RowBox[{"2", " ", "d", " ", "Kd", " ", 
                  RowBox[{"(", 
                   RowBox[{"Kdim", "+", 
                    RowBox[{"KA", " ", "Kdim"}], "+", 
                    RowBox[{"8", " ", "RAF"}]}], ")"}]}], "+", 
                 RowBox[{
                  SuperscriptBox["Kd", "2"], " ", 
                  RowBox[{"(", 
                   RowBox[{
                    RowBox[{
                    SuperscriptBox[
                    RowBox[{"(", 
                    RowBox[{"1", "+", "KA"}], ")"}], "2"], " ", "Kdim"}], "+", 
                    RowBox[{"8", " ", "RAF"}]}], ")"}]}]}], ")"}]}], 
              ")"}]}]}], "+", 
           RowBox[{
            RowBox[{"(", 
             RowBox[{"2", "+", "KA"}], ")"}], " ", "Kd", " ", 
            RowBox[{"(", 
             RowBox[{
              RowBox[{
               RowBox[{"(", 
                RowBox[{"1", "+", "KA"}], ")"}], " ", "Kd", " ", "Kdim"}], 
              "-", 
              RowBox[{"\[Sqrt]", 
               RowBox[{"(", 
                RowBox[{"Kdim", " ", 
                 RowBox[{"(", 
                  RowBox[{
                   RowBox[{
                    SuperscriptBox["d", "2"], " ", 
                    RowBox[{"(", 
                    RowBox[{"Kdim", "+", 
                    RowBox[{"8", " ", "RAF"}]}], ")"}]}], "+", 
                   RowBox[{"2", " ", "d", " ", "Kd", " ", 
                    RowBox[{"(", 
                    RowBox[{"Kdim", "+", 
                    RowBox[{"KA", " ", "Kdim"}], "+", 
                    RowBox[{"8", " ", "RAF"}]}], ")"}]}], "+", 
                   RowBox[{
                    SuperscriptBox["Kd", "2"], " ", 
                    RowBox[{"(", 
                    RowBox[{
                    RowBox[{
                    SuperscriptBox[
                    RowBox[{"(", 
                    RowBox[{"1", "+", "KA"}], ")"}], "2"], " ", "Kdim"}], "+", 
                    RowBox[{"8", " ", "RAF"}]}], ")"}]}]}], ")"}]}], 
                ")"}]}]}], ")"}]}]}], ")"}]}], ")"}], "/", 
       RowBox[{"(", 
        RowBox[{"2", " ", 
         RowBox[{"(", 
          RowBox[{
           RowBox[{"6", " ", "d", " ", 
            RowBox[{"(", 
             RowBox[{"2", "+", "KA"}], ")"}], " ", 
            SuperscriptBox["Kd", "3"], " ", "Kdim"}], "+", 
           RowBox[{
            SuperscriptBox[
             RowBox[{"(", 
              RowBox[{"2", "+", "KA"}], ")"}], "2"], " ", 
            SuperscriptBox["Kd", "4"], " ", "Kdim"}], "+", 
           RowBox[{
            SuperscriptBox["d", "3"], " ", "Kd", " ", 
            RowBox[{"(", 
             RowBox[{
              RowBox[{
               RowBox[{"(", 
                RowBox[{"8", "+", "KA"}], ")"}], " ", "Kdim"}], "-", 
              RowBox[{"8", " ", "RAF"}]}], ")"}]}], "+", 
           RowBox[{
            SuperscriptBox["d", "2"], " ", 
            SuperscriptBox["Kd", "2"], " ", 
            RowBox[{"(", 
             RowBox[{
              RowBox[{
               RowBox[{"(", 
                RowBox[{"14", "+", 
                 RowBox[{"3", " ", "KA"}]}], ")"}], " ", "Kdim"}], "-", 
              RowBox[{"8", " ", "RAF"}]}], ")"}]}], "+", 
           RowBox[{"2", " ", 
            SuperscriptBox["d", "4"], " ", 
            RowBox[{"(", 
             RowBox[{"Kdim", "-", "RAF"}], ")"}]}]}], ")"}]}], ")"}]}], 
      ")"}]}]}], "}"}], "}"}]], "Output",
 CellChangeTimes->{{3.8906924378094435`*^9, 3.8906924530102262`*^9}, 
   3.8906925286265945`*^9, 3.8928387812322464`*^9, 3.8986472302750025`*^9},
 CellLabel->"Out[13]=",ExpressionUUID->"5f54d472-0e64-4b79-9c78-e0af7dc8ba5a"]
}, Open  ]],

Cell["\<\
Note that the above equations represent the total active RAF protomers in \
proportion to the total RAF kinase as a function of unbound drug (d). In \
order to analytically establish parameter values which correspond to \
activation of the kinase, we find the first derivative of this function \
(equation 11) and search for it\[CloseCurlyQuote]s zeroes (equation 12).\
\>", "Text",
 CellChangeTimes->{{3.8314750261787057`*^9, 3.831475036190924*^9}, {
  3.8324318762945156`*^9, 
  3.832431882900982*^9}},ExpressionUUID->"1a3bd1e1-5675-4826-b078-\
7b329977f1fc"],

Cell[CellGroupData[{

Cell[BoxData[{
 RowBox[{
  RowBox[{
   RowBox[{"RafDimers", "[", "eqns_", "]"}], ":=", 
   RowBox[{"(", 
    RowBox[{
     RowBox[{"eqns", "[", 
      RowBox[{"[", "4", "]"}], "]"}], "+", 
     RowBox[{"eqns", "[", 
      RowBox[{"[", "6", "]"}], "]"}], "+", 
     RowBox[{"eqns", "[", 
      RowBox[{"[", "7", "]"}], "]"}]}], ")"}]}], ";"}], "\[IndentingNewLine]", 
 RowBox[{"fnDimersCA", "=", 
  RowBox[{"FullSimplify", "[", 
   RowBox[{"SimplifyPars", "[", 
    RowBox[{
     RowBox[{"(", 
      RowBox[{
       RowBox[{
        RowBox[{
         RowBox[{"RafDimers", "[", "vars", "]"}], "/", "RAF"}], "/.", 
        "rep3"}], "/.", "sol3A"}], ")"}], "/.", "repratios"}], "]"}], 
   "]"}]}], "\[IndentingNewLine]", 
 RowBox[{"SimplifyPars", "[", 
  RowBox[{"fnDimersCA", "/", "fnActiveRAFCA"}], "]"}]}], "Input",
 CellChangeTimes->{{3.8319238615172873`*^9, 3.83192390513754*^9}, {
   3.831923943703373*^9, 3.8319239810051637`*^9}, {3.83192408057911*^9, 
   3.8319240873711205`*^9}, 3.84020440505526*^9, {3.840204452736744*^9, 
   3.840204473036141*^9}, {3.8402069055106783`*^9, 3.840206909710287*^9}, {
   3.8402069557624893`*^9, 3.8402069894247684`*^9}, {3.8405565446444273`*^9, 
   3.8405565778563232`*^9}, {3.8406514240660276`*^9, 3.8406514265590057`*^9}, 
   3.844966174162793*^9},
 CellLabel->"In[14]:=",ExpressionUUID->"8e04afcc-0aa2-4c47-8141-84916abe08a2"],

Cell[BoxData[
 FractionBox[
  SuperscriptBox[
   RowBox[{"(", 
    RowBox[{"1", "+", "KA", "+", 
     SubscriptBox["d", "rel"], "-", 
     SqrtBox[
      RowBox[{
       SuperscriptBox[
        RowBox[{"(", 
         RowBox[{"1", "+", "KA", "+", 
          SubscriptBox["d", "rel"]}], ")"}], "2"], "+", 
       RowBox[{"8", " ", 
        SuperscriptBox[
         RowBox[{"(", 
          RowBox[{"1", "+", 
           SubscriptBox["d", "rel"]}], ")"}], "2"], " ", 
        SubscriptBox["RAF", "rel"]}]}]]}], ")"}], "2"], 
  RowBox[{"16", " ", 
   SuperscriptBox[
    RowBox[{"(", 
     RowBox[{"1", "+", 
      SubscriptBox["d", "rel"]}], ")"}], "2"], " ", 
   SubscriptBox["RAF", "rel"]}]]], "Output",
 CellChangeTimes->{
  3.8402044148348308`*^9, {3.8402044667788897`*^9, 3.8402044735186605`*^9}, 
   3.840206911152722*^9, {3.8402069566017013`*^9, 3.8402069897763844`*^9}, 
   3.8402092697445755`*^9, 3.8405563070812798`*^9, {3.840556547751231*^9, 
   3.8405565790606165`*^9}, 3.840562110291912*^9, 3.84056352198501*^9, 
   3.840563686346242*^9, 3.8406514274950294`*^9, 3.8406519574787607`*^9, 
   3.840737682350976*^9, 3.8449452892413235`*^9, 3.8449657519033165`*^9, 
   3.8449661770089264`*^9, 3.890525987167168*^9, 3.890673763063013*^9, 
   3.892838782064672*^9, 3.898647231062358*^9},
 CellLabel->"Out[15]=",ExpressionUUID->"d009250f-305b-44c0-be37-280ae8d640de"],

Cell[BoxData[
 RowBox[{
  FractionBox["1", "2"], " ", 
  RowBox[{"(", 
   RowBox[{"1", "+", 
    SubscriptBox["d", "rel"]}], ")"}]}]], "Output",
 CellChangeTimes->{
  3.8402044148348308`*^9, {3.8402044667788897`*^9, 3.8402044735186605`*^9}, 
   3.840206911152722*^9, {3.8402069566017013`*^9, 3.8402069897763844`*^9}, 
   3.8402092697445755`*^9, 3.8405563070812798`*^9, {3.840556547751231*^9, 
   3.8405565790606165`*^9}, 3.840562110291912*^9, 3.84056352198501*^9, 
   3.840563686346242*^9, 3.8406514274950294`*^9, 3.8406519574787607`*^9, 
   3.840737682350976*^9, 3.8449452892413235`*^9, 3.8449657519033165`*^9, 
   3.8449661770089264`*^9, 3.890525987167168*^9, 3.890673763063013*^9, 
   3.892838782064672*^9, 3.898647231062358*^9},
 CellLabel->"Out[16]=",ExpressionUUID->"b0ea706c-591a-4101-bd9b-e20b9c58b5a9"]
}, Open  ]]
}, Closed]]
}, Closed]],

Cell[CellGroupData[{

Cell["1.3.2. Baseline Signaling (drug-free)", "Subsubsection",
 CellChangeTimes->{{3.812385908612563*^9, 3.812385920080598*^9}, {
  3.833159643863964*^9, 3.8331596657361794`*^9}, {3.8407375864399567`*^9, 
  3.8407375986515427`*^9}, {3.8449390997200384`*^9, 
  3.844939099888921*^9}},ExpressionUUID->"a8b7c0a0-3d32-4d90-a231-\
3e15a5e2d7b0"],

Cell[CellGroupData[{

Cell[BoxData[{
 RowBox[{
  RowBox[{"baselineActiveRAFCA", "=", 
   RowBox[{"fnActiveRAFCA", "/.", 
    RowBox[{
     SubscriptBox["d", "rel"], "\[Rule]", "0"}]}]}], 
  ";"}], "\[IndentingNewLine]", 
 RowBox[{
  RowBox[{"rep3b", "=", 
   RowBox[{"{", 
    RowBox[{
     SubscriptBox["RAF", "rel"], "\[Rule]", 
     RowBox[{"E3", 
      RowBox[{
       SuperscriptBox[
        RowBox[{"(", 
         RowBox[{"1", "+", "KA"}], ")"}], "2"], "/", "8"}]}]}], "}"}]}], 
  ";"}], "\[IndentingNewLine]", 
 RowBox[{"baselineActiveRAF1", "=", 
  RowBox[{"SimplifyPars", "[", 
   RowBox[{"baselineActiveRAFCA", "/.", "rep3b"}], 
   "]"}]}], "\[IndentingNewLine]", 
 RowBox[{"SimplifyPars", "[", 
  RowBox[{
   RowBox[{"D", "[", 
    RowBox[{"baselineActiveRAF1", ",", "E3"}], "]"}], "/.", "rep3b"}], 
  "]"}]}], "Input",
 CellChangeTimes->{{3.8123859215610027`*^9, 3.812385936919848*^9}, {
   3.8123861495330424`*^9, 3.812386224346416*^9}, {3.812386278673541*^9, 
   3.812386294471064*^9}, {3.8123863259077187`*^9, 3.8123863683020535`*^9}, {
   3.8123864109056587`*^9, 3.8123864240308285`*^9}, {3.8319211091015835`*^9, 
   3.8319211176118765`*^9}, 3.8319211759429626`*^9, {3.8402045142905054`*^9, 
   3.8402045162565413`*^9}, {3.8402070042137656`*^9, 3.840207004445817*^9}, {
   3.84065145613931*^9, 3.8406515077995834`*^9}, {3.840651627453356*^9, 
   3.8406516297405624`*^9}, 3.852301009888685*^9},
 CellLabel->"In[17]:=",ExpressionUUID->"1cba30c8-a29f-4f85-9c9e-3a8c883a4e8d"],

Cell[BoxData[
 FractionBox[
  SuperscriptBox[
   RowBox[{"(", 
    RowBox[{
     RowBox[{"-", "1"}], "+", 
     SqrtBox[
      RowBox[{"1", "+", "E3"}]]}], ")"}], "2"], "E3"]], "Output",
 CellChangeTimes->{
  3.840204516614089*^9, 3.840207005170474*^9, {3.8406514894872036`*^9, 
   3.840651508127841*^9}, 3.8406516320462*^9, 3.8406519606447515`*^9, 
   3.8905259872559357`*^9, 3.890673777014206*^9, 3.892838782221385*^9, 
   3.898647231314247*^9},
 CellLabel->"Out[19]=",ExpressionUUID->"069f02fd-8f3d-461e-bca1-cab47b6b0b57"],

Cell[BoxData[
 FractionBox[
  SuperscriptBox[
   RowBox[{"(", 
    RowBox[{
     RowBox[{"-", "1"}], "+", 
     SqrtBox[
      RowBox[{"1", "+", "E3"}]]}], ")"}], "2"], 
  RowBox[{
   SuperscriptBox["E3", "2"], " ", 
   SqrtBox[
    RowBox[{"1", "+", "E3"}]]}]]], "Output",
 CellChangeTimes->{
  3.840204516614089*^9, 3.840207005170474*^9, {3.8406514894872036`*^9, 
   3.840651508127841*^9}, 3.8406516320462*^9, 3.8406519606447515`*^9, 
   3.8905259872559357`*^9, 3.890673777014206*^9, 3.892838782221385*^9, 
   3.898647231329917*^9},
 CellLabel->"Out[20]=",ExpressionUUID->"0231bd9b-e107-47d0-8099-7ae772c76193"]
}, Open  ]],

Cell["\<\
The derivative of baseline signaling relative to E3 is a positive definite \
function. Therefore, baseline signaling is a monotonically proportionate to \
E3, which is in turn, monotonically proportionate to RAF concentration and \
monotonically inverse relationship to KA.\
\>", "Text",
 CellChangeTimes->{{3.8123862441533103`*^9, 3.812386274350785*^9}, {
  3.812386377540579*^9, 
  3.8123864833252983`*^9}},ExpressionUUID->"96d7147e-955d-4411-b01e-\
11fd3a688747"],

Cell[TextData[{
 "Hence in the base model, increasing KA decreases baseline signaling and \
increasing ",
 Cell[BoxData[
  FormBox[
   RowBox[{
    SubscriptBox["RAF", "rel"], " "}], TraditionalForm]],ExpressionUUID->
  "3a333ae2-4286-4a66-8e1f-9dbb7a3ef7c0"],
 " increases baseline signaling."
}], "Text",
 CellChangeTimes->{{3.8123862441533103`*^9, 3.812386274350785*^9}, {
   3.812386377540579*^9, 3.812386508943284*^9}, 
   3.831493576900573*^9},ExpressionUUID->"9436439d-2246-4463-9cba-\
24cf225804d1"]
}, Closed]],

Cell[CellGroupData[{

Cell["\<\
1.3.3. Conditions on parameter regions for activation in response to the drug\
\>", "Subsubsection",
 CellChangeTimes->{{3.769352693017748*^9, 3.7693527442245555`*^9}, 
   3.8319232589041615`*^9, {3.833159646729958*^9, 3.833159664629573*^9}, {
   3.8407375875198774`*^9, 3.840737599612014*^9}, {3.844939106120983*^9, 
   3.8449391071927214`*^9}},ExpressionUUID->"1d33ca09-a76a-4a40-bfde-\
a60b6acbb261"],

Cell[CellGroupData[{

Cell[BoxData[
 RowBox[{"dfn3", "=", 
  RowBox[{"SimplifyPars", "[", 
   RowBox[{"D", "[", 
    RowBox[{"fnActiveRAFCA", ",", 
     SubscriptBox["d", "rel"]}], "]"}], "]"}]}]], "Input",
 CellChangeTimes->{{3.755541810342499*^9, 3.7555418608619113`*^9}, {
   3.755541978622472*^9, 3.7555419807907124`*^9}, {3.7555571218326187`*^9, 
   3.7555571219456987`*^9}, {3.7556152697929463`*^9, 3.755615271368307*^9}, {
   3.755615528332312*^9, 3.7556155322520323`*^9}, {3.755615647889366*^9, 
   3.755615736790206*^9}, {3.7556192151498156`*^9, 3.7556192592915344`*^9}, {
   3.755619311851678*^9, 3.75561931599358*^9}, {3.7556396242742844`*^9, 
   3.755639637221635*^9}, {3.7590911604934464`*^9, 3.759091242876088*^9}, {
   3.759091274647378*^9, 3.759091275112709*^9}, 3.7646075097588253`*^9, {
   3.7692693888047943`*^9, 3.769269390671215*^9}, {3.7692695640617847`*^9, 
   3.7692696334602895`*^9}, {3.7692696651592636`*^9, 3.7692696859256325`*^9}, 
   3.769436826714548*^9, {3.8129938947361474`*^9, 3.8129939100528193`*^9}, 
   3.831920887884055*^9, 3.8319211759429626`*^9, 3.8402045504842486`*^9, {
   3.8406519730045977`*^9, 3.840651976488284*^9}},
 CellLabel->"In[21]:=",ExpressionUUID->"654db261-2074-4acb-8797-0434f967aa1d"],

Cell[BoxData[
 RowBox[{
  FractionBox["1", 
   RowBox[{"8", " ", 
    SuperscriptBox[
     RowBox[{"(", 
      RowBox[{"1", "+", 
       SubscriptBox["d", "rel"]}], ")"}], "4"], " ", 
    SubscriptBox["RAF", "rel"]}]], 
  RowBox[{
   RowBox[{"(", 
    RowBox[{"1", "+", "KA", "+", 
     SubscriptBox["d", "rel"], "-", 
     SqrtBox[
      RowBox[{
       SuperscriptBox[
        RowBox[{"(", 
         RowBox[{"1", "+", "KA", "+", 
          SubscriptBox["d", "rel"]}], ")"}], "2"], "+", 
       RowBox[{"8", " ", 
        SuperscriptBox[
         RowBox[{"(", 
          RowBox[{"1", "+", 
           SubscriptBox["d", "rel"]}], ")"}], "2"], " ", 
        SubscriptBox["RAF", "rel"]}]}]]}], ")"}], " ", 
   RowBox[{"(", 
    RowBox[{
     RowBox[{"2", " ", 
      RowBox[{"(", 
       RowBox[{"1", "+", 
        SubscriptBox["d", "rel"]}], ")"}], " ", 
      RowBox[{"(", 
       RowBox[{"1", "-", 
        FractionBox[
         RowBox[{"1", "+", "KA", "+", 
          SubscriptBox["d", "rel"], "+", 
          RowBox[{"8", " ", 
           RowBox[{"(", 
            RowBox[{"1", "+", 
             SubscriptBox["d", "rel"]}], ")"}], " ", 
           SubscriptBox["RAF", "rel"]}]}], 
         SqrtBox[
          RowBox[{
           SuperscriptBox[
            RowBox[{"(", 
             RowBox[{"1", "+", "KA", "+", 
              SubscriptBox["d", "rel"]}], ")"}], "2"], "+", 
           RowBox[{"8", " ", 
            SuperscriptBox[
             RowBox[{"(", 
              RowBox[{"1", "+", 
               SubscriptBox["d", "rel"]}], ")"}], "2"], " ", 
            SubscriptBox["RAF", "rel"]}]}]]]}], ")"}]}], "-", 
     RowBox[{"3", " ", 
      RowBox[{"(", 
       RowBox[{"1", "+", "KA", "+", 
        SubscriptBox["d", "rel"], "-", 
        SqrtBox[
         RowBox[{
          SuperscriptBox[
           RowBox[{"(", 
            RowBox[{"1", "+", "KA", "+", 
             SubscriptBox["d", "rel"]}], ")"}], "2"], "+", 
          RowBox[{"8", " ", 
           SuperscriptBox[
            RowBox[{"(", 
             RowBox[{"1", "+", 
              SubscriptBox["d", "rel"]}], ")"}], "2"], " ", 
           SubscriptBox["RAF", "rel"]}]}]]}], ")"}]}]}], ")"}]}]}]], "Output",
 CellChangeTimes->{
  3.8402045507751465`*^9, 3.8402070121984787`*^9, {3.8406519699372034`*^9, 
   3.8406519771608896`*^9}, 3.890525987682059*^9, 3.890673783829625*^9, 
   3.8928387831159*^9, 3.8986472321817713`*^9},
 CellLabel->"Out[21]=",ExpressionUUID->"d4cbbe74-b45f-4355-b442-1003ec843d1a"]
}, Open  ]],

Cell[CellGroupData[{

Cell[BoxData[
 RowBox[{"Simplify", "[", 
  RowBox[{
   RowBox[{"SimplifyPars", "[", 
    RowBox[{"dfn3", "//.", 
     RowBox[{"{", 
      RowBox[{
       RowBox[{
        RowBox[{"(", 
         RowBox[{"1", "+", "KA", "+", 
          SubscriptBox["d", "rel"]}], ")"}], "\[Rule]", "E1"}], ",", 
       RowBox[{
        SubscriptBox["RAF", "rel"], "\[Rule]", 
        RowBox[{
         RowBox[{"E2", " ", "/", 
          RowBox[{"(", 
           RowBox[{"1", "+", 
            RowBox[{"2", " ", 
             SubscriptBox["d", "rel"]}], "+", 
            SuperscriptBox[
             SubscriptBox["d", "rel"], "2"]}], ")"}]}], "/", "8"}]}]}], 
      "}"}]}], "]"}], ",", 
   RowBox[{"{", 
    RowBox[{
     RowBox[{"E1", ">", "0"}], ",", 
     RowBox[{"E2", ">", "0"}], ",", 
     RowBox[{
      SubscriptBox["d", "rel"], ">", "0"}]}], "}"}]}], "]"}]], "Input",
 CellChangeTimes->{{3.83148934340346*^9, 3.8314893619530306`*^9}, {
  3.8314894038589935`*^9, 3.831489440238714*^9}, {3.8319208905440626`*^9, 
  3.8319209074350414`*^9}, {3.840204568899231*^9, 3.8402045910230446`*^9}, {
  3.8402070180152884`*^9, 3.840207022346157*^9}, {3.8406519799975896`*^9, 
  3.8406519904900713`*^9}},
 CellLabel->"In[22]:=",ExpressionUUID->"37d92b4f-ee9d-42f6-9af2-c3cee7cdc1e8"],

Cell[BoxData[
 RowBox[{"-", 
  FractionBox[
   RowBox[{
    RowBox[{"(", 
     RowBox[{
      RowBox[{"-", "E1"}], "+", 
      SqrtBox[
       RowBox[{
        SuperscriptBox["E1", "2"], "+", "E2"}]]}], ")"}], " ", 
    RowBox[{"(", 
     RowBox[{
      RowBox[{"3", " ", 
       SuperscriptBox["E1", "2"]}], "+", "E2", "+", 
      RowBox[{"2", " ", 
       SqrtBox[
        RowBox[{
         SuperscriptBox["E1", "2"], "+", "E2"}]]}], "-", 
      RowBox[{"E1", " ", 
       RowBox[{"(", 
        RowBox[{"2", "+", 
         RowBox[{"3", " ", 
          SqrtBox[
           RowBox[{
            SuperscriptBox["E1", "2"], "+", "E2"}]]}]}], ")"}]}], "+", 
      RowBox[{"2", " ", 
       RowBox[{"(", 
        RowBox[{
         RowBox[{"-", "E1"}], "+", 
         SqrtBox[
          RowBox[{
           SuperscriptBox["E1", "2"], "+", "E2"}]]}], ")"}], " ", 
       SubscriptBox["d", "rel"]}]}], ")"}]}], 
   RowBox[{"E2", " ", 
    SqrtBox[
     RowBox[{
      SuperscriptBox["E1", "2"], "+", "E2"}]], " ", 
    SuperscriptBox[
     RowBox[{"(", 
      RowBox[{"1", "+", 
       SubscriptBox["d", "rel"]}], ")"}], "2"]}]]}]], "Output",
 CellChangeTimes->{{3.8314893496277685`*^9, 3.83148938220708*^9}, {
   3.8314894229355*^9, 3.8314894464476614`*^9}, 3.831929908465158*^9, 
   3.8320847422034435`*^9, 3.8324315185775566`*^9, {3.8402045716339617`*^9, 
   3.840204591624158*^9}, 3.84020702459922*^9, {3.8406519811009045`*^9, 
   3.840651991225115*^9}, 3.8905259881919746`*^9, 3.890673785487791*^9, 
   3.8928387833979597`*^9, 3.898647232466634*^9},
 CellLabel->"Out[22]=",ExpressionUUID->"ab39ce02-cc52-46c3-b9a1-3ca557b21dc5"]
}, Open  ]],

Cell["\<\
The first two roots are complex coming from the first bracket term.\
\>", "Text",
 CellChangeTimes->{{3.755616011649972*^9, 3.755616017298216*^9}, {
   3.7556162954979105`*^9, 3.755616319122348*^9}, 3.7645970962275047`*^9, {
   3.764618521544237*^9, 
   3.7646185260131917`*^9}},ExpressionUUID->"74d83c06-8c17-4867-89ae-\
0e099d1cd289"],

Cell[CellGroupData[{

Cell[BoxData[
 RowBox[{"zeroes", "=", 
  RowBox[{"SimplifyPars", "[", 
   RowBox[{"Solve", "[", 
    RowBox[{
     RowBox[{"dfn3", "\[Equal]", "0"}], ",", 
     SubscriptBox["d", "rel"], ",", 
     RowBox[{"VerifySolutions", "\[Rule]", "True"}]}], "]"}], 
   "]"}]}]], "Input",
 CellChangeTimes->{{3.755541989072197*^9, 3.7555420037094855`*^9}, {
   3.7555448520523195`*^9, 3.7555448726056957`*^9}, {3.755544917757202*^9, 
   3.755544930580393*^9}, {3.755544971180496*^9, 3.7555449951722126`*^9}, {
   3.7556152155154743`*^9, 3.7556152173406396`*^9}, {3.7556155593795424`*^9, 
   3.75561558823169*^9}, {3.7556158119219775`*^9, 3.7556158357473307`*^9}, {
   3.7556159869586897`*^9, 3.7556159923967276`*^9}, 3.7590911798731813`*^9, {
   3.7590912606104107`*^9, 3.759091312740535*^9}, 3.7646075098213253`*^9, {
   3.7692697119381285`*^9, 3.7692697289151955`*^9}, 3.76943683146959*^9, 
   3.81299392247276*^9, 3.8319209118697786`*^9, 3.840204613872306*^9, {
   3.840651998733414*^9, 3.8406520000209627`*^9}},
 CellLabel->"In[23]:=",ExpressionUUID->"9f410a57-87f3-48bc-ab75-6ce77bfa833b"],

Cell[BoxData[
 RowBox[{"{", 
  RowBox[{
   RowBox[{"{", 
    RowBox[{
     SubscriptBox["d", "rel"], "\[Rule]", 
     RowBox[{"-", 
      FractionBox[
       RowBox[{"1", "+", "KA", "+", 
        RowBox[{"8", " ", 
         SubscriptBox["RAF", "rel"]}], "+", 
        RowBox[{"2", " ", "KA", " ", 
         SqrtBox[
          RowBox[{"1", "+", 
           RowBox[{"6", " ", 
            SubscriptBox["RAF", "rel"]}]}]]}]}], 
       RowBox[{"1", "+", 
        RowBox[{"8", " ", 
         SubscriptBox["RAF", "rel"]}]}]]}]}], "}"}], ",", 
   RowBox[{"{", 
    RowBox[{
     SubscriptBox["d", "rel"], "\[Rule]", 
     RowBox[{"-", 
      FractionBox[
       RowBox[{"1", "+", "KA", "+", 
        RowBox[{"8", " ", 
         SubscriptBox["RAF", "rel"]}], "-", 
        RowBox[{"2", " ", "KA", " ", 
         SqrtBox[
          RowBox[{"1", "+", 
           RowBox[{"6", " ", 
            SubscriptBox["RAF", "rel"]}]}]]}]}], 
       RowBox[{"1", "+", 
        RowBox[{"8", " ", 
         SubscriptBox["RAF", "rel"]}]}]]}]}], "}"}]}], "}"}]], "Output",
 CellChangeTimes->{3.840204636395675*^9, 3.8402070277316294`*^9, 
  3.8406520006358757`*^9, 3.890525988463519*^9, 3.890673787068388*^9, 
  3.8928387836960387`*^9, 3.898647232891361*^9},
 CellLabel->"Out[23]=",ExpressionUUID->"a68b3043-a74d-481e-9ece-e2a3f446eec5"]
}, Open  ]],

Cell["\<\
The first solution is negative definite. Below, we derive the rules \
(expression 13) which allow the second solution to be positive\
\>", "Text",
 CellChangeTimes->{{3.759091361547437*^9, 3.7590913680495505`*^9}, {
  3.769269749681785*^9, 
  3.7692698135732317`*^9}},ExpressionUUID->"961a221b-155c-4d78-b1bb-\
2cdbb8d67e73"],

Cell[CellGroupData[{

Cell[BoxData[
 RowBox[{"exist", "=", 
  RowBox[{"Reduce", "[", 
   RowBox[{
    RowBox[{"(", 
     RowBox[{
      RowBox[{"(", 
       RowBox[{
        SubscriptBox["d", "rel"], "/.", 
        RowBox[{"zeroes", "[", 
         RowBox[{"[", "2", "]"}], "]"}]}], ")"}], ">", "0"}], ")"}], "&&", 
    RowBox[{"(", 
     RowBox[{"KA", ">", "0"}], ")"}], "&&", 
    RowBox[{"(", 
     RowBox[{
      SubscriptBox["RAF", "rel"], ">", "0"}], ")"}]}], "]"}]}]], "Input",
 CellChangeTimes->{{3.759091395330793*^9, 3.7590914705945797`*^9}, {
   3.759092635935361*^9, 3.759092638528202*^9}, 3.7646075098525753`*^9, {
   3.769269834345808*^9, 3.769269849315876*^9}, 3.7694368345423703`*^9, 
   3.812993929793637*^9, 3.8319209167016697`*^9, 3.840207030187523*^9},
 CellLabel->"In[24]:=",ExpressionUUID->"9a8212ea-7073-4aa9-b673-81e9e75f5203"],

Cell[BoxData[
 RowBox[{
  RowBox[{"KA", ">", "1"}], "&&", 
  RowBox[{"0", "<", 
   SubscriptBox["RAF", "rel"], "<", 
   RowBox[{
    FractionBox["1", "8"], " ", 
    RowBox[{"(", 
     RowBox[{
      RowBox[{"-", "1"}], "-", 
      RowBox[{"2", " ", "KA"}], "+", 
      RowBox[{"3", " ", 
       SuperscriptBox["KA", "2"]}]}], ")"}]}]}]}]], "Output",
 CellChangeTimes->{3.8402070305727043`*^9, 3.8406520081534395`*^9, 
  3.8905259885855293`*^9, 3.8906737946846666`*^9, 3.8928387838693204`*^9, 
  3.898647233064745*^9},
 CellLabel->"Out[24]=",ExpressionUUID->"35a4d9b8-2794-4516-834c-92747988d271"]
}, Open  ]],

Cell["\<\
Hence with a sufficiently small ratio of raf concentration to dimerization \
constant ratio, the auto-inhibition mechanism can by itself mediate \
activation of the kinase in response to drug administration.\
\>", "Text",
 CellChangeTimes->{{3.769269873357497*^9, 
  3.7692699566944485`*^9}},ExpressionUUID->"e1f08b8b-7c61-4f2c-93f7-\
a0ff89d534b3"],

Cell["\<\
In section 1.2 we will show that our analytic results as a function of \
unbound drug concentration also extend to the complete case where we consider \
the relationship between unbound and bound drug.\
\>", "Text",
 CellChangeTimes->{{3.769269873357497*^9, 3.7692700228399725`*^9}, {
   3.769270086192499*^9, 3.769270090607915*^9}, {3.7693527607614584`*^9, 
   3.769352761620617*^9}, 3.8123825881303115`*^9, {3.812993951958707*^9, 
   3.812993981749937*^9}},ExpressionUUID->"bc119c3f-e36a-45e3-b81c-\
71a7e8a95fd1"],

Cell["\<\
To establish that the above constraints imply existence of activation \
(maxima), we derive the second derivative of fnActiveRAFCA, find it\
\[CloseCurlyQuote]s value at the critical point in variable \
\[OpenCurlyQuote]zeroes\[CloseCurlyQuote]. We then find the conditions under \
which this function is negative.\
\>", "Text",
 CellChangeTimes->{{3.7692703124754715`*^9, 3.7692704622175894`*^9}, {
  3.890673835027152*^9, 
  3.8906738829611444`*^9}},ExpressionUUID->"bfdecca9-5475-4a2d-9945-\
c4b147735601"],

Cell[CellGroupData[{

Cell[BoxData[
 RowBox[{"d2fn3", "=", 
  RowBox[{"SimplifyPars", "[", 
   RowBox[{"D", "[", 
    RowBox[{"dfn3", ",", 
     SubscriptBox["d", "rel"]}], "]"}], "]"}]}]], "Input",
 CellChangeTimes->{
  3.7650568486607113`*^9, {3.7692702065179834`*^9, 3.769270223610836*^9}, 
   3.7694368388201976`*^9, 3.8129939841166162`*^9, 3.831920926762268*^9, 
   3.840207036172144*^9, {3.84065216861963*^9, 3.8406521716592636`*^9}},
 CellLabel->"In[25]:=",ExpressionUUID->"9a58a91a-25bf-4029-bf93-cb24088b4d79"],

Cell[BoxData[
 RowBox[{
  FractionBox["1", 
   RowBox[{"8", " ", 
    SuperscriptBox[
     RowBox[{"(", 
      RowBox[{"1", "+", 
       SubscriptBox["d", "rel"]}], ")"}], "5"], " ", 
    SubscriptBox["RAF", "rel"]}]], 
  RowBox[{"(", 
   RowBox[{
    RowBox[{
     RowBox[{"(", 
      RowBox[{"1", "+", 
       SubscriptBox["d", "rel"]}], ")"}], " ", 
     RowBox[{"(", 
      RowBox[{"1", "+", "KA", "+", 
       SubscriptBox["d", "rel"], "-", 
       SqrtBox[
        RowBox[{
         SuperscriptBox[
          RowBox[{"(", 
           RowBox[{"1", "+", "KA", "+", 
            SubscriptBox["d", "rel"]}], ")"}], "2"], "+", 
         RowBox[{"8", " ", 
          SuperscriptBox[
           RowBox[{"(", 
            RowBox[{"1", "+", 
             SubscriptBox["d", "rel"]}], ")"}], "2"], " ", 
          SubscriptBox["RAF", "rel"]}]}]]}], ")"}], " ", 
     RowBox[{"(", 
      RowBox[{
       RowBox[{"-", "1"}], "-", 
       FractionBox[
        RowBox[{"16", " ", 
         SuperscriptBox["KA", "2"], " ", 
         RowBox[{"(", 
          RowBox[{"1", "+", 
           SubscriptBox["d", "rel"]}], ")"}], " ", 
         SubscriptBox["RAF", "rel"]}], 
        SuperscriptBox[
         RowBox[{"(", 
          RowBox[{
           SuperscriptBox[
            RowBox[{"(", 
             RowBox[{"1", "+", "KA", "+", 
              SubscriptBox["d", "rel"]}], ")"}], "2"], "+", 
           RowBox[{"8", " ", 
            SuperscriptBox[
             RowBox[{"(", 
              RowBox[{"1", "+", 
               SubscriptBox["d", "rel"]}], ")"}], "2"], " ", 
            SubscriptBox["RAF", "rel"]}]}], ")"}], 
         RowBox[{"3", "/", "2"}]]], "-", 
       FractionBox[
        RowBox[{"2", " ", 
         RowBox[{"(", 
          RowBox[{"1", "+", "KA", "+", 
           SubscriptBox["d", "rel"], "+", 
           RowBox[{"8", " ", 
            RowBox[{"(", 
             RowBox[{"1", "+", 
              SubscriptBox["d", "rel"]}], ")"}], " ", 
            SubscriptBox["RAF", "rel"]}]}], ")"}]}], 
        SqrtBox[
         RowBox[{
          SuperscriptBox[
           RowBox[{"(", 
            RowBox[{"1", "+", "KA", "+", 
             SubscriptBox["d", "rel"]}], ")"}], "2"], "+", 
          RowBox[{"8", " ", 
           SuperscriptBox[
            RowBox[{"(", 
             RowBox[{"1", "+", 
              SubscriptBox["d", "rel"]}], ")"}], "2"], " ", 
           SubscriptBox["RAF", "rel"]}]}]]], "+", 
       FractionBox[
        RowBox[{"3", " ", 
         RowBox[{"(", 
          RowBox[{"1", "+", "KA", "+", 
           RowBox[{"8", " ", 
            SubscriptBox["RAF", "rel"]}], "+", 
           RowBox[{
            SubscriptBox["d", "rel"], " ", 
            RowBox[{"(", 
             RowBox[{"1", "+", 
              RowBox[{"8", " ", 
               SubscriptBox["RAF", "rel"]}]}], ")"}]}]}], ")"}]}], 
        SqrtBox[
         RowBox[{
          SuperscriptBox[
           RowBox[{"(", 
            RowBox[{"1", "+", "KA", "+", 
             SubscriptBox["d", "rel"]}], ")"}], "2"], "+", 
          RowBox[{"8", " ", 
           SuperscriptBox[
            RowBox[{"(", 
             RowBox[{"1", "+", 
              SubscriptBox["d", "rel"]}], ")"}], "2"], " ", 
           SubscriptBox["RAF", "rel"]}]}]]]}], ")"}]}], "+", 
    RowBox[{
     RowBox[{"(", 
      RowBox[{"1", "+", 
       SubscriptBox["d", "rel"]}], ")"}], " ", 
     RowBox[{"(", 
      RowBox[{"1", "-", 
       FractionBox[
        RowBox[{"1", "+", "KA", "+", 
         SubscriptBox["d", "rel"], "+", 
         RowBox[{"8", " ", 
          RowBox[{"(", 
           RowBox[{"1", "+", 
            SubscriptBox["d", "rel"]}], ")"}], " ", 
          SubscriptBox["RAF", "rel"]}]}], 
        SqrtBox[
         RowBox[{
          SuperscriptBox[
           RowBox[{"(", 
            RowBox[{"1", "+", "KA", "+", 
             SubscriptBox["d", "rel"]}], ")"}], "2"], "+", 
          RowBox[{"8", " ", 
           SuperscriptBox[
            RowBox[{"(", 
             RowBox[{"1", "+", 
              SubscriptBox["d", "rel"]}], ")"}], "2"], " ", 
           SubscriptBox["RAF", "rel"]}]}]]]}], ")"}], " ", 
     RowBox[{"(", 
      RowBox[{
       RowBox[{"2", " ", 
        RowBox[{"(", 
         RowBox[{"1", "+", 
          SubscriptBox["d", "rel"]}], ")"}], " ", 
        RowBox[{"(", 
         RowBox[{"1", "-", 
          FractionBox[
           RowBox[{"1", "+", "KA", "+", 
            SubscriptBox["d", "rel"], "+", 
            RowBox[{"8", " ", 
             RowBox[{"(", 
              RowBox[{"1", "+", 
               SubscriptBox["d", "rel"]}], ")"}], " ", 
             SubscriptBox["RAF", "rel"]}]}], 
           SqrtBox[
            RowBox[{
             SuperscriptBox[
              RowBox[{"(", 
               RowBox[{"1", "+", "KA", "+", 
                SubscriptBox["d", "rel"]}], ")"}], "2"], "+", 
             RowBox[{"8", " ", 
              SuperscriptBox[
               RowBox[{"(", 
                RowBox[{"1", "+", 
                 SubscriptBox["d", "rel"]}], ")"}], "2"], " ", 
              SubscriptBox["RAF", "rel"]}]}]]]}], ")"}]}], "-", 
       RowBox[{"3", " ", 
        RowBox[{"(", 
         RowBox[{"1", "+", "KA", "+", 
          SubscriptBox["d", "rel"], "-", 
          SqrtBox[
           RowBox[{
            SuperscriptBox[
             RowBox[{"(", 
              RowBox[{"1", "+", "KA", "+", 
               SubscriptBox["d", "rel"]}], ")"}], "2"], "+", 
            RowBox[{"8", " ", 
             SuperscriptBox[
              RowBox[{"(", 
               RowBox[{"1", "+", 
                SubscriptBox["d", "rel"]}], ")"}], "2"], " ", 
             SubscriptBox["RAF", "rel"]}]}]]}], ")"}]}]}], ")"}]}], "-", 
    RowBox[{"4", " ", 
     RowBox[{"(", 
      RowBox[{"1", "+", "KA", "+", 
       SubscriptBox["d", "rel"], "-", 
       SqrtBox[
        RowBox[{
         SuperscriptBox[
          RowBox[{"(", 
           RowBox[{"1", "+", "KA", "+", 
            SubscriptBox["d", "rel"]}], ")"}], "2"], "+", 
         RowBox[{"8", " ", 
          SuperscriptBox[
           RowBox[{"(", 
            RowBox[{"1", "+", 
             SubscriptBox["d", "rel"]}], ")"}], "2"], " ", 
          SubscriptBox["RAF", "rel"]}]}]]}], ")"}], " ", 
     RowBox[{"(", 
      RowBox[{
       RowBox[{"2", " ", 
        RowBox[{"(", 
         RowBox[{"1", "+", 
          SubscriptBox["d", "rel"]}], ")"}], " ", 
        RowBox[{"(", 
         RowBox[{"1", "-", 
          FractionBox[
           RowBox[{"1", "+", "KA", "+", 
            SubscriptBox["d", "rel"], "+", 
            RowBox[{"8", " ", 
             RowBox[{"(", 
              RowBox[{"1", "+", 
               SubscriptBox["d", "rel"]}], ")"}], " ", 
             SubscriptBox["RAF", "rel"]}]}], 
           SqrtBox[
            RowBox[{
             SuperscriptBox[
              RowBox[{"(", 
               RowBox[{"1", "+", "KA", "+", 
                SubscriptBox["d", "rel"]}], ")"}], "2"], "+", 
             RowBox[{"8", " ", 
              SuperscriptBox[
               RowBox[{"(", 
                RowBox[{"1", "+", 
                 SubscriptBox["d", "rel"]}], ")"}], "2"], " ", 
              SubscriptBox["RAF", "rel"]}]}]]]}], ")"}]}], "-", 
       RowBox[{"3", " ", 
        RowBox[{"(", 
         RowBox[{"1", "+", "KA", "+", 
          SubscriptBox["d", "rel"], "-", 
          SqrtBox[
           RowBox[{
            SuperscriptBox[
             RowBox[{"(", 
              RowBox[{"1", "+", "KA", "+", 
               SubscriptBox["d", "rel"]}], ")"}], "2"], "+", 
            RowBox[{"8", " ", 
             SuperscriptBox[
              RowBox[{"(", 
               RowBox[{"1", "+", 
                SubscriptBox["d", "rel"]}], ")"}], "2"], " ", 
             SubscriptBox["RAF", "rel"]}]}]]}], ")"}]}]}], ")"}]}]}], 
   ")"}]}]], "Output",
 CellChangeTimes->{
  3.8402070371214743`*^9, {3.840652166460883*^9, 3.840652174382373*^9}, 
   3.890525989592744*^9, 3.890673891158629*^9, 3.8928387857051973`*^9, 
   3.8986472345469437`*^9},
 CellLabel->"Out[25]=",ExpressionUUID->"ca997acd-168f-4933-8743-2cf150a8481e"]
}, Open  ]],

Cell[CellGroupData[{

Cell[BoxData[
 RowBox[{"d2fn3z", "=", 
  RowBox[{"FullSimplify", "[", 
   RowBox[{
    RowBox[{"d2fn3", "/.", 
     RowBox[{"zeroes", "[", 
      RowBox[{"[", "2", "]"}], "]"}]}], ",", 
    RowBox[{"{", 
     RowBox[{
      RowBox[{"KA", ">", "0"}], ",", 
      RowBox[{
       SubscriptBox["RAF", "rel"], ">", "0"}]}], "}"}]}], "]"}]}]], "Input",
 CellChangeTimes->{{3.765056877442114*^9, 3.765056880938139*^9}, 
   3.7650569941039143`*^9, {3.767564894649585*^9, 3.7675648954451675`*^9}, {
   3.7692702305775337`*^9, 3.7692702775194626`*^9}, 3.769436842310711*^9, 
   3.8129940042467594`*^9, 3.8319209285682616`*^9, 3.8402070405458183`*^9, {
   3.840652177558148*^9, 3.840652180441888*^9}},
 CellLabel->"In[26]:=",ExpressionUUID->"87ccd942-2004-487a-bf14-ce4747353e16"],

Cell[BoxData[
 RowBox[{
  FractionBox["1", 
   RowBox[{"162", " ", 
    SuperscriptBox["KA", "3"], " ", 
    SubscriptBox["RAF", "rel"]}]], 
  RowBox[{"(", 
   RowBox[{"1", "-", 
    SqrtBox[
     RowBox[{"1", "+", 
      RowBox[{"6", " ", 
       SubscriptBox["RAF", "rel"]}]}]], "+", 
    RowBox[{"3", " ", 
     SubscriptBox["RAF", "rel"], " ", 
     RowBox[{"(", 
      RowBox[{"6", "-", 
       RowBox[{"5", " ", 
        SqrtBox[
         RowBox[{"1", "+", 
          RowBox[{"6", " ", 
           SubscriptBox["RAF", "rel"]}]}]]}], "-", 
       RowBox[{"24", " ", 
        SubscriptBox["RAF", "rel"], " ", 
        RowBox[{"(", 
         RowBox[{
          RowBox[{"-", "1"}], "+", 
          SqrtBox[
           RowBox[{"1", "+", 
            RowBox[{"6", " ", 
             SubscriptBox["RAF", "rel"]}]}]]}], ")"}]}]}], ")"}]}]}], 
   ")"}]}]], "Output",
 CellChangeTimes->{3.8402070410688686`*^9, 3.8406521836675653`*^9, 
  3.8905259901249523`*^9, 3.8906738937708015`*^9, 3.892838786615347*^9, 
  3.898647235520094*^9},
 CellLabel->"Out[26]=",ExpressionUUID->"b09385b5-2465-4c66-b8d5-d927435040f5"]
}, Open  ]],

Cell[CellGroupData[{

Cell[BoxData[
 RowBox[{
  RowBox[{"FullSimplify", "[", 
   RowBox[{
    RowBox[{
     RowBox[{"Numerator", "[", "d2fn3z", "]"}], "/.", 
     RowBox[{"{", 
      RowBox[{
       SubscriptBox["RAF", "rel"], "\[Rule]", 
       RowBox[{
        RowBox[{"(", 
         RowBox[{
          SuperscriptBox["a", "2"], "-", "1"}], ")"}], "/", "6"}]}], "}"}]}], 
    ",", 
    RowBox[{"a", ">", "0"}]}], "]"}], "/.", 
  RowBox[{"a", "->", 
   SqrtBox[
    RowBox[{"1", "+", 
     RowBox[{"6", " ", 
      SubscriptBox["RAF", "rel"]}]}]]}]}]], "Input",
 CellChangeTimes->{{3.898647245690042*^9, 3.8986472970747967`*^9}, {
  3.8986474745250072`*^9, 3.898647645592281*^9}, {3.8986477522003*^9, 
  3.8986477531940584`*^9}},ExpressionUUID->"f14aaa02-a21c-4c35-99e1-\
9581da58c95e"],

Cell[BoxData[
 RowBox[{
  RowBox[{"-", 
   FractionBox["1", "2"]}], " ", 
  SqrtBox[
   RowBox[{"1", "+", 
    RowBox[{"6", " ", 
     SubscriptBox["RAF", "rel"]}]}]], " ", 
  SuperscriptBox[
   RowBox[{"(", 
    RowBox[{"1", "+", 
     SqrtBox[
      RowBox[{"1", "+", 
       RowBox[{"6", " ", 
        SubscriptBox["RAF", "rel"]}]}]], "-", 
     RowBox[{"2", " ", 
      RowBox[{"(", 
       RowBox[{"1", "+", 
        RowBox[{"6", " ", 
         SubscriptBox["RAF", "rel"]}]}], ")"}]}]}], ")"}], "2"]}]], "Output",
 CellChangeTimes->{{3.898647627725089*^9, 3.898647646020259*^9}},
 CellLabel->"Out[38]=",ExpressionUUID->"1c2ef5cf-d0fc-4608-ac18-3932cd03d6bb"]
}, Open  ]],

Cell[CellGroupData[{

Cell[BoxData[
 RowBox[{"Reduce", "[", 
  RowBox[{
   RowBox[{"(", 
    RowBox[{"d2fn3z", "<", "0"}], ")"}], "&&", 
   RowBox[{"(", 
    RowBox[{"KA", ">=", "0"}], ")"}], "&&", 
   RowBox[{"(", 
    RowBox[{
     SubscriptBox["RAF", "rel"], ">=", "0"}], ")"}]}], "]"}]], "Input",
 CellChangeTimes->{{3.765056913853697*^9, 3.7650569628895283`*^9}, 
   3.7650571358338194`*^9, {3.7692702714368963`*^9, 3.76927027238888*^9}, 
   3.769355075736458*^9, 3.769436845114371*^9, 3.8129940113765926`*^9, 
   3.8319209434656467`*^9, 3.8402070440950255`*^9, {3.840652186994707*^9, 
   3.840652187276284*^9}},
 CellLabel->"In[27]:=",ExpressionUUID->"cfa66477-7416-4d66-b5c9-c832e99ca06e"],

Cell[BoxData[
 RowBox[{
  RowBox[{"KA", ">", "0"}], "&&", 
  RowBox[{
   SubscriptBox["RAF", "rel"], ">", "0"}]}]], "Output",
 CellChangeTimes->{3.8402070443788004`*^9, 3.840652188458864*^9, 
  3.8905259902060966`*^9, 3.8906738950073075`*^9, 3.8928387867250595`*^9, 
  3.898647235660911*^9},
 CellLabel->"Out[27]=",ExpressionUUID->"c15d864b-517b-43bd-a1d9-b5f922672f8e"]
}, Open  ]],

Cell["\<\
No additional constraints from second derivative condition that the critical \
point be a maxima. The \[OpenCurlyQuote]exist\[CloseCurlyQuote] condition \
above is necessary and sufficient as long as monotonocity between unbound and \
total drug can be established. \
\>", "Text",
 CellChangeTimes->{{3.8129940518801394`*^9, 3.8129940666030893`*^9}, {
  3.8906739002044735`*^9, 
  3.890673940462715*^9}},ExpressionUUID->"1e3c3ca2-b864-42d5-974e-\
cb19b8d75379"]
}, Open  ]],

Cell[CellGroupData[{

Cell["\<\
1.3.4. Monotonic relationship between unbound (d) and total (DTOT) drug \
concentrations\
\>", "Subsubsection",
 CellChangeTimes->{{3.7692694343293085`*^9, 3.76926946891394*^9}, 
   3.7692701230017385`*^9, {3.769436773797412*^9, 3.7694367744539824`*^9}, 
   3.8319232632660522`*^9, {3.833159649860316*^9, 3.8331596633192616`*^9}, {
   3.840737588463739*^9, 3.840737600460015*^9}, {3.844939108266823*^9, 
   3.844939108351198*^9}},ExpressionUUID->"fe2a04ae-5791-47ef-a84a-\
c516c6441850"],

Cell["\<\
The derivative of the function DTOT relative to unbound drug d is the sum of \
the derivative of different composing terms. Among these the derivative of \
the first term is 1. And the derivative of the second and third term are \
shown as non-negative functions of unbound drug d, below.\
\>", "Text",
 CellChangeTimes->{{3.8320850810009933`*^9, 3.8320851682942505`*^9}, {
  3.890673986553563*^9, 
  3.890674011705832*^9}},ExpressionUUID->"7f4166d4-b0e7-497e-a19b-\
0dfe99db5ef3"],

Cell[CellGroupData[{

Cell[BoxData[{
 RowBox[{
  RowBox[{"sd311", "=", 
   RowBox[{"FullSimplify", "[", 
    RowBox[{"SimplifyPars", "[", 
     RowBox[{"D", "[", 
      RowBox[{
       RowBox[{
        RowBox[{"A", "*", "d"}], "/.", "sol3A"}], ",", "d"}], "]"}], "]"}], 
    "]"}]}], ";"}], "\[IndentingNewLine]", 
 RowBox[{
  RowBox[{"rd311", "=", 
   RowBox[{"Reduce", "[", 
    RowBox[{"sd311", "<", "0"}], "]"}]}], ";"}], "\[IndentingNewLine]", 
 RowBox[{"SimplifyPars", "[", "rd311", "]"}]}], "Input",
 CellChangeTimes->{{3.8122086851987505`*^9, 3.8122087636088495`*^9}, {
   3.81220882189242*^9, 3.8122088231982927`*^9}, {3.8122089909630337`*^9, 
   3.8122090336547427`*^9}, {3.812209082801958*^9, 3.8122090860600348`*^9}, {
   3.8122091691400814`*^9, 3.8122091833622427`*^9}, {3.8122097087961717`*^9, 
   3.812209716555067*^9}, 3.840204651633864*^9, {3.8402070598013134`*^9, 
   3.8402070600121202`*^9}, {3.8406522082337675`*^9, 3.8406522331459618`*^9}},
 CellLabel->
  "In[122]:=",ExpressionUUID->"b5007838-fb74-41e1-9f87-6eb59928947d"],

Cell[BoxData[
 RowBox[{
  RowBox[{"(", 
   RowBox[{
    RowBox[{
     RowBox[{"3", " ", "d"}], "\[LessEqual]", "Kd"}], "||", 
    RowBox[{"d", "<", "Kd"}]}], ")"}], "&&", 
  RowBox[{"(", 
   RowBox[{
    RowBox[{"d", "<", "Kd", "<", 
     RowBox[{"3", " ", "d"}]}], "||", 
    RowBox[{"KA", "<", 
     FractionBox[
      RowBox[{"d", "+", "Kd"}], 
      RowBox[{"d", "-", "Kd"}]]}], "||", 
    RowBox[{"Kd", ">", 
     RowBox[{"3", " ", "d"}]}]}], ")"}], "&&", 
  RowBox[{"(", 
   RowBox[{
    RowBox[{
     FractionBox[
      RowBox[{"d", "+", "Kd"}], 
      RowBox[{"d", "-", "Kd"}]], "<", "KA", "<", 
     FractionBox["Kd", 
      RowBox[{"d", "-", "Kd"}]]}], "||", 
    RowBox[{"KA", "<", 
     FractionBox[
      RowBox[{"d", "+", "Kd"}], 
      RowBox[{"d", "-", "Kd"}]]}]}], ")"}], "&&", 
  RowBox[{
   RowBox[{
    RowBox[{"d", " ", 
     RowBox[{"(", 
      RowBox[{"Kdim", "-", 
       RowBox[{
        SuperscriptBox["KA", "2"], " ", "Kdim"}], "+", 
       RowBox[{"8", " ", "RAF"}]}], ")"}]}], "+", 
    RowBox[{"Kd", " ", 
     RowBox[{"(", 
      RowBox[{
       RowBox[{
        SuperscriptBox[
         RowBox[{"(", 
          RowBox[{"1", "+", "KA"}], ")"}], "2"], " ", "Kdim"}], "+", 
       RowBox[{"8", " ", "RAF"}]}], ")"}]}]}], "<", "0"}]}]], "Output",
 CellChangeTimes->{
  3.840204662010409*^9, {3.8402070557236414`*^9, 3.840207068372545*^9}, {
   3.8406522242662573`*^9, 3.84065224867375*^9}, 3.8905260403076105`*^9, 
   3.8906739782351513`*^9, 3.8906740540067835`*^9},
 CellLabel->
  "Out[124]=",ExpressionUUID->"25e1d2a2-36ee-4672-98aa-5e9b691d7ff4"]
}, Open  ]],

Cell[CellGroupData[{

Cell[BoxData[
 RowBox[{"sd312", "=", 
  RowBox[{"SimplifyPars", "[", 
   RowBox[{"D", "[", 
    RowBox[{
     RowBox[{"Simplify", "[", 
      RowBox[{
       RowBox[{
        SuperscriptBox["A", "2"], " ", "d", " ", 
        RowBox[{"(", 
         RowBox[{"d", "+", "Kd"}], ")"}]}], "/.", "sol3A"}], "]"}], ",", 
     "d"}], "]"}], "]"}]}]], "Input",
 CellChangeTimes->{{3.8122086851987505`*^9, 3.8122087636088495`*^9}, {
   3.81220882189242*^9, 3.8122088231982927`*^9}, {3.8122089909630337`*^9, 
   3.8122090336547427`*^9}, {3.812209082801958*^9, 3.8122090860600348`*^9}, {
   3.8122091691400814`*^9, 3.8122091833622427`*^9}, {3.8122097087961717`*^9, 
   3.8122097406433277`*^9}, {3.812209825300347*^9, 3.8122098312563896`*^9}, {
   3.812209894920068*^9, 3.812209908923931*^9}, {3.812210163614968*^9, 
   3.8122102029627514`*^9}, 3.8129943016148033`*^9, {3.832085249170616*^9, 
   3.832085251410651*^9}, {3.8320853702376328`*^9, 3.8320853722836037`*^9}, {
   3.832085440475006*^9, 3.8320854515514917`*^9}, {3.8402070658014565`*^9, 
   3.840207066180502*^9}, 3.840652218386231*^9},
 CellLabel->
  "In[125]:=",ExpressionUUID->"edae4c81-98fb-4170-8baf-a6c26157f69e"],

Cell[BoxData[
 RowBox[{
  FractionBox["1", 
   RowBox[{"16", " ", 
    SuperscriptBox[
     RowBox[{"(", 
      RowBox[{"d", "+", "Kd"}], ")"}], "4"]}]], 
  RowBox[{
   SuperscriptBox["Kd", "2"], " ", 
   SuperscriptBox["Kdim", "2"], " ", 
   RowBox[{"(", 
    RowBox[{"d", "+", "Kd", "+", 
     RowBox[{"KA", " ", "Kd"}], "-", 
     SqrtBox[
      FractionBox[
       RowBox[{
        RowBox[{
         SuperscriptBox[
          RowBox[{"(", 
           RowBox[{"d", "+", "Kd", "+", 
            RowBox[{"KA", " ", "Kd"}]}], ")"}], "2"], " ", "Kdim"}], "+", 
        RowBox[{"8", " ", 
         SuperscriptBox[
          RowBox[{"(", 
           RowBox[{"d", "+", "Kd"}], ")"}], "2"], " ", "RAF"}]}], "Kdim"]]}], 
    ")"}], " ", 
   RowBox[{"(", 
    RowBox[{
     RowBox[{
      RowBox[{"-", "3"}], " ", "d", " ", 
      RowBox[{"(", 
       RowBox[{"d", "+", "Kd", "+", 
        RowBox[{"KA", " ", "Kd"}], "-", 
        SqrtBox[
         FractionBox[
          RowBox[{
           RowBox[{
            SuperscriptBox[
             RowBox[{"(", 
              RowBox[{"d", "+", "Kd", "+", 
               RowBox[{"KA", " ", "Kd"}]}], ")"}], "2"], " ", "Kdim"}], "+", 
           RowBox[{"8", " ", 
            SuperscriptBox[
             RowBox[{"(", 
              RowBox[{"d", "+", "Kd"}], ")"}], "2"], " ", "RAF"}]}], 
          "Kdim"]]}], ")"}]}], "+", 
     RowBox[{
      RowBox[{"(", 
       RowBox[{"d", "+", "Kd"}], ")"}], " ", 
      RowBox[{"(", 
       RowBox[{"d", "+", "Kd", "+", 
        RowBox[{"KA", " ", "Kd"}], "-", 
        SqrtBox[
         FractionBox[
          RowBox[{
           RowBox[{
            SuperscriptBox[
             RowBox[{"(", 
              RowBox[{"d", "+", "Kd", "+", 
               RowBox[{"KA", " ", "Kd"}]}], ")"}], "2"], " ", "Kdim"}], "+", 
           RowBox[{"8", " ", 
            SuperscriptBox[
             RowBox[{"(", 
              RowBox[{"d", "+", "Kd"}], ")"}], "2"], " ", "RAF"}]}], 
          "Kdim"]]}], ")"}]}], "+", 
     RowBox[{"2", " ", "d", " ", 
      RowBox[{"(", 
       RowBox[{"d", "+", "Kd"}], ")"}], " ", 
      RowBox[{"(", 
       RowBox[{"1", "+", 
        FractionBox[
         RowBox[{
          RowBox[{
           RowBox[{"-", "d"}], " ", 
           RowBox[{"(", 
            RowBox[{"Kdim", "+", 
             RowBox[{"8", " ", "RAF"}]}], ")"}]}], "-", 
          RowBox[{"Kd", " ", 
           RowBox[{"(", 
            RowBox[{"Kdim", "+", 
             RowBox[{"KA", " ", "Kdim"}], "+", 
             RowBox[{"8", " ", "RAF"}]}], ")"}]}]}], 
         SqrtBox[
          RowBox[{"Kdim", " ", 
           RowBox[{"(", 
            RowBox[{
             RowBox[{
              SuperscriptBox[
               RowBox[{"(", 
                RowBox[{"d", "+", "Kd", "+", 
                 RowBox[{"KA", " ", "Kd"}]}], ")"}], "2"], " ", "Kdim"}], "+", 
             RowBox[{"8", " ", 
              SuperscriptBox[
               RowBox[{"(", 
                RowBox[{"d", "+", "Kd"}], ")"}], "2"], " ", "RAF"}]}], 
            ")"}]}]]]}], ")"}]}]}], ")"}]}]}]], "Output",
 CellChangeTimes->{3.840652249702524*^9, 3.890526041928919*^9, 
  3.8906739795014915`*^9, 3.8906740551786504`*^9},
 CellLabel->
  "Out[125]=",ExpressionUUID->"7f3d682c-a825-4929-8acb-be245efea358"]
}, Open  ]],

Cell["\<\
Note that the first non-trivial product term in this expression is negative \
definite as the term inside the square root is always greater than the term \
outside. So we focus on the second term.\
\>", "Text",
 CellChangeTimes->{{3.832085456271301*^9, 
  3.8320855058848753`*^9}},ExpressionUUID->"173c5d03-7769-47de-bc8e-\
c7b642ddbad2"],

Cell[CellGroupData[{

Cell[BoxData[{
 RowBox[{
  RowBox[{"sd3121", "=", 
   RowBox[{"FullSimplify", "[", 
    RowBox[{"sd312", "[", 
     RowBox[{"[", 
      RowBox[{"-", "1"}], "]"}], "]"}], "]"}]}], ";"}], "\[IndentingNewLine]", 
 RowBox[{
  RowBox[{"rd312", "=", 
   RowBox[{"Reduce", "[", 
    RowBox[{"sd3121", ">", "0"}], "]"}]}], ";"}], "\[IndentingNewLine]", 
 RowBox[{"SimplifyPars", "[", 
  RowBox[{"SimplifyPars", "[", "rd312", "]"}], "]"}]}], "Input",
 CellChangeTimes->{{3.8320855104825225`*^9, 3.832085576939461*^9}, 
   3.8320856157697144`*^9, {3.832085673481617*^9, 3.832085684156937*^9}, {
   3.8406522428947597`*^9, 3.8406522819147463`*^9}},
 CellLabel->
  "In[126]:=",ExpressionUUID->"4691977a-e34b-445b-9d91-6cb242f81779"],

Cell[BoxData[
 RowBox[{
  RowBox[{"Kd", ">", 
   RowBox[{"2", " ", "d"}]}], "&&", 
  RowBox[{"(", 
   RowBox[{
    RowBox[{
     FractionBox[
      RowBox[{"d", "+", "Kd"}], 
      RowBox[{
       RowBox[{"2", " ", "d"}], "-", "Kd"}]], "<", "KA", "<", 
     RowBox[{"-", 
      FractionBox[
       RowBox[{"Kd", " ", 
        RowBox[{"(", 
         RowBox[{"d", "+", "Kd"}], ")"}]}], 
       RowBox[{
        RowBox[{
         RowBox[{"-", "4"}], " ", 
         SuperscriptBox["d", "2"]}], "+", 
        SuperscriptBox["Kd", "2"]}]]}]}], "||", 
    RowBox[{"KA", "<", 
     FractionBox[
      RowBox[{"d", "+", "Kd"}], 
      RowBox[{
       RowBox[{"2", " ", "d"}], "-", "Kd"}]]}]}], ")"}], "&&", 
  RowBox[{
   RowBox[{
    FractionBox[
     RowBox[{
      RowBox[{"(", 
       RowBox[{
        RowBox[{
         SuperscriptBox["d", "2"], " ", 
         RowBox[{"(", 
          RowBox[{"1", "-", 
           RowBox[{"4", " ", 
            SuperscriptBox["KA", "2"]}]}], ")"}]}], "+", 
        RowBox[{"2", " ", "d", " ", 
         RowBox[{"(", 
          RowBox[{"1", "+", "KA"}], ")"}], " ", "Kd"}], "+", 
        RowBox[{
         SuperscriptBox[
          RowBox[{"(", 
           RowBox[{"1", "+", "KA"}], ")"}], "2"], " ", 
         SuperscriptBox["Kd", "2"]}]}], ")"}], " ", "Kdim"}], 
     RowBox[{"8", " ", 
      SuperscriptBox[
       RowBox[{"(", 
        RowBox[{"d", "+", "Kd"}], ")"}], "2"]}]], "+", "RAF"}], "<", 
   "0"}]}]], "Output",
 CellChangeTimes->{{3.840652287718157*^9, 3.8406523010722694`*^9}, 
   3.8905260831341724`*^9, 3.8906740025551195`*^9, 3.890674077434698*^9},
 CellLabel->
  "Out[128]=",ExpressionUUID->"8c594ec1-e0f7-4a41-a57b-0450551943bc"]
}, Open  ]],

Cell["\<\
The first two conditions imply:  d<Kd/2 combined with KA<~1/(2d-Kd) which \
gives KA<0. As KA is positive definite, the expression sd3121 is non \
positive. Also, the coefficient to sd3121 in sd312 is negative definite as \
stated above. Therefore the full expression sd12 is non negative for all \
positive values of the parameters.\
\>", "Text",
 CellChangeTimes->{{3.8122105874811697`*^9, 3.81221063342614*^9}, {
  3.812210677776366*^9, 3.8122107441216927`*^9}, {3.8122111211023817`*^9, 
  3.812211189353238*^9}, {3.832085645561462*^9, 3.8320857371734977`*^9}, {
  3.840652313960535*^9, 3.8406523299325*^9}, {3.8906741288528185`*^9, 
  3.890674171060829*^9}},ExpressionUUID->"a0b156c3-68fd-4c4a-9f43-\
fe754bb22afc"],

Cell["DTOT=d+sd11+sd12", "Text",
 CellChangeTimes->{{3.8122105874811697`*^9, 3.81221063342614*^9}, {
  3.812210677776366*^9, 3.8122107441216927`*^9}, {3.8122111211023817`*^9, 
  3.812211207502667*^9}},ExpressionUUID->"97538cf5-cd1e-4a81-b975-\
5663f45f61ca"],

Cell["\<\
Since all three expressions on RHS are non-negative derivatives as a function \
of unbound drug - the total drug has a non-negative derivative. Therefore, \
DTOT(d) is monotonically positive/increasing function.\[LineSeparator]We show \
this point with an example set of parameters in the plot below.\
\>", "Text",
 CellChangeTimes->{{3.8122105874811697`*^9, 3.81221063342614*^9}, {
  3.812210677776366*^9, 3.8122107441216927`*^9}, {3.8122111211023817`*^9, 
  3.8122112898940353`*^9}, {3.832085750901709*^9, 
  3.8320858105658555`*^9}},ExpressionUUID->"d2a25e4c-e5a6-4e03-96f3-\
c9a8b3d2af10"],

Cell[BoxData[
 RowBox[{
  RowBox[{"fnDTOT", "=", 
   RowBox[{"SimplifyPars", "[", 
    RowBox[{
     RowBox[{
      RowBox[{
       RowBox[{"Consrv", "[", "vars", "]"}], "[", 
       RowBox[{"[", "2", "]"}], "]"}], "/.", "rep3"}], "/.", "sol3A"}], 
    "]"}]}], ";"}]], "Input",
 CellChangeTimes->{{3.7585572574558153`*^9, 3.7585573278649125`*^9}, {
   3.759595163226753*^9, 3.7595951983626966`*^9}, {3.759600640284622*^9, 
   3.7596006451030445`*^9}, 3.7646075104463263`*^9, {3.7646202269105544`*^9, 
   3.764620227426238*^9}, {3.7692714662387505`*^9, 3.7692714835925064`*^9}, {
   3.76927153667768*^9, 3.769271545331811*^9}, 3.769436866848941*^9, {
   3.8402070839625173`*^9, 3.8402070841989784`*^9}, 3.840652337796776*^9},
 CellLabel->
  "In[129]:=",ExpressionUUID->"5f1ee64e-3847-4d35-9c17-7c1e8dc7d360"],

Cell[CellGroupData[{

Cell[BoxData[{
 RowBox[{
  RowBox[{
   RowBox[{"Sty", "[", "x_", "]"}], ":=", 
   RowBox[{"Style", "[", 
    RowBox[{"x", ",", "20", ",", 
     RowBox[{"FontFamily", "\[Rule]", "\"\<Arial\>\""}]}], "]"}]}], 
  ";"}], "\[IndentingNewLine]", 
 RowBox[{
  RowBox[{"parset01", "=", 
   RowBox[{"{", 
    RowBox[{
     RowBox[{"KA", "\[Rule]", "2."}], ",", 
     RowBox[{"Kdim", "\[Rule]", " ", 
      RowBox[{"1.", " ", 
       SuperscriptBox["10", 
        RowBox[{"-", "7"}]]}]}], " ", 
     RowBox[{"(*", 
      RowBox[{"100", "nM"}], "*)"}], ",", 
     RowBox[{"f", "\[Rule]", "0.01"}], ",", 
     RowBox[{"g", "\[Rule]", "4"}]}], "}"}]}], ";"}], "\[IndentingNewLine]", 
 RowBox[{
  RowBox[{"KTarr", "=", 
   RowBox[{"{", 
    RowBox[{
     RowBox[{"1.", " ", 
      SuperscriptBox["10", 
       RowBox[{"-", "6"}]]}], ",", 
     RowBox[{"1.", " ", 
      SuperscriptBox["10", 
       RowBox[{"-", "7"}]]}], ",", 
     RowBox[{"1.", " ", 
      SuperscriptBox["10", 
       RowBox[{"-", "8"}]]}]}], "}"}]}], ";"}], "\[IndentingNewLine]", 
 RowBox[{
  RowBox[{"kdarr", "=", 
   RowBox[{"{", 
    RowBox[{
     RowBox[{"Kd", "\[Rule]", " ", 
      RowBox[{"1.", " ", 
       SuperscriptBox["10", 
        RowBox[{"-", "7"}]]}]}], " ", ",", 
     RowBox[{"Kd", "\[Rule]", " ", 
      RowBox[{"1.", " ", 
       SuperscriptBox["10", 
        RowBox[{"-", "9"}]]}]}]}], "}"}]}], ";"}], "\[IndentingNewLine]", 
 RowBox[{
  RowBox[{"pltfn", "=", 
   RowBox[{"Flatten", "[", 
    RowBox[{"Table", "[", 
     RowBox[{
      RowBox[{
       RowBox[{"fnDTOT", "/.", "parset01"}], "/.", "kd"}], ",", 
      RowBox[{"{", 
       RowBox[{"kd", ",", "kdarr"}], "}"}], ",", 
      RowBox[{"{", 
       RowBox[{"RAF", ",", "KTarr"}], "}"}]}], "]"}], "]"}]}], 
  ";"}], "\[IndentingNewLine]", 
 RowBox[{
  RowBox[{"ps", "=", 
   RowBox[{"{", 
    RowBox[{"Blue", ",", "Green", ",", 
     RowBox[{"Directive", "[", 
      RowBox[{"Red", ",", "Thick"}], "]"}], ",", 
     RowBox[{"Directive", "[", 
      RowBox[{"Blue", ",", "Dashed"}], "]"}], ",", 
     RowBox[{"Directive", "[", 
      RowBox[{"Green", ",", "Dashed"}], "]"}], ",", 
     RowBox[{"Directive", "[", 
      RowBox[{"Red", ",", "Dashed", ",", "Thick"}], "]"}]}], "}"}]}], 
  ";"}], "\[IndentingNewLine]", 
 RowBox[{"LogLogPlot", "[", 
  RowBox[{"pltfn", ",", 
   RowBox[{"{", 
    RowBox[{"d", ",", 
     SuperscriptBox["10", 
      RowBox[{"-", "9"}]], ",", 
     SuperscriptBox["10", 
      RowBox[{"-", "5"}]]}], "}"}], ",", 
   RowBox[{"Frame", "\[Rule]", "True"}], ",", 
   RowBox[{"FrameTicksStyle", "\[Rule]", "20"}], ",", 
   RowBox[{"PlotStyle", "\[Rule]", "ps"}], ",", 
   RowBox[{"PlotLegends", "\[Rule]", 
    RowBox[{"Placed", "[", 
     RowBox[{
      RowBox[{"LineLegend", "[", " ", 
       RowBox[{
        RowBox[{"{", 
         RowBox[{"Blue", ",", "Green", ",", 
          RowBox[{"Directive", "[", 
           RowBox[{"Red", ",", "Thick"}], "]"}]}], "}"}], ",", 
        RowBox[{"Sty", "/@", "KTarr"}], ",", 
        RowBox[{"LegendLabel", "\[Rule]", 
         RowBox[{"Sty", "[", "\"\<RAF(M)\>\"", "]"}]}], ",", 
        RowBox[{"LegendFunction", "\[Rule]", "Panel"}], ",", 
        RowBox[{"LabelStyle", "\[Rule]", "12"}]}], "]"}], ",", 
      RowBox[{"{", 
       RowBox[{"Right", ",", "Bottom"}], "}"}]}], "]"}]}], ",", 
   RowBox[{"FrameLabel", "\[Rule]", 
    RowBox[{"(", 
     RowBox[{"Sty", "/@", 
      RowBox[{"{", 
       RowBox[{
       "\"\<Unbound Drug [d] (M)\>\"", ",", "\"\<Total Drug [DTOT] (M)\>\""}],
        "}"}]}], ")"}]}], ",", 
   RowBox[{"ImageSize", "\[Rule]", 
    RowBox[{"{", "500", "}"}]}], ",", 
   RowBox[{"FrameStyle", "\[Rule]", 
    RowBox[{"Thickness", "[", "0.004", "]"}]}], ",", 
   RowBox[{"PlotLabel", "\[Rule]", 
    RowBox[{
    "Sty", "[", 
     "\"\<\!\(\*SubscriptBox[\(K\), \(d\)]\): \[LongDash]100nM  - -1nM \
\!\(\*SubscriptBox[\(K\), \(A\)]\):2\>\"", "]"}]}]}], 
  RowBox[{"(*", 
   RowBox[{"N", "[", 
    RowBox[{"TableForm", "[", 
     RowBox[{"parset01", ",", 
      RowBox[{"TableDirections", "\[Rule]", "Row"}]}], "]"}], "]"}], "*)"}], 
  "]"}]}], "Input",
 CellChangeTimes->{
  3.7585573502790737`*^9, {3.758557416662918*^9, 3.758557417800726*^9}, {
   3.7585574593029137`*^9, 3.75855752487545*^9}, {3.75855757528645*^9, 
   3.758557667757551*^9}, {3.758563426348437*^9, 3.7585634495480337`*^9}, 
   3.7590891396170406`*^9, {3.7596006546458197`*^9, 3.7596006554774103`*^9}, {
   3.7596011740167646`*^9, 3.75960122809816*^9}, {3.759601636287717*^9, 
   3.7596016621483*^9}, 3.7646075104932013`*^9, {3.7646203458456097`*^9, 
   3.764620454737575*^9}, {3.7646854996493673`*^9, 3.7646855037115173`*^9}, {
   3.7646859794921045`*^9, 3.7646860158481245`*^9}, {3.764686073184255*^9, 
   3.7646861544838943`*^9}, {3.764686211793691*^9, 3.7646862572125545`*^9}, {
   3.7646862904244523`*^9, 3.764686405427883*^9}, {3.7646864687285037`*^9, 
   3.7646865180442343`*^9}, {3.764686572759493*^9, 3.7646866878734045`*^9}, {
   3.764686719694611*^9, 3.7646867785222187`*^9}, {3.764686812610632*^9, 
   3.764686838179757*^9}, {3.7646868689586616`*^9, 3.7646868700991297`*^9}, {
   3.7646869951421323`*^9, 3.7646870070846577`*^9}, 3.764687038631254*^9, {
   3.766864949929313*^9, 3.7668649867287836`*^9}, {3.766865028396298*^9, 
   3.766865051889716*^9}, {3.7668656601959724`*^9, 3.766865718566044*^9}, {
   3.7668667541434526`*^9, 3.7668669007405806`*^9}, {3.7692715532102327`*^9, 
   3.7692715605764265`*^9}, {3.769271606645773*^9, 3.769271608832777*^9}, {
   3.7692716587496634`*^9, 3.7692716848105907`*^9}, {3.832168622315541*^9, 
   3.8321686610862274`*^9}, 3.8402044051998596`*^9, {3.840204677480768*^9, 
   3.8402046829517097`*^9}, 3.840207086620818*^9},
 CellLabel->
  "In[130]:=",ExpressionUUID->"22040dfe-f604-4cf5-a887-798c75943143"],

Cell[BoxData[
 TagBox[
  GraphicsBox[{{{{}, {}, 
      TagBox[
       {RGBColor[0, 0, 1], AbsoluteThickness[1.6], Opacity[1.], 
        LineBox[CompressedData["
1:eJwVyHs0lHkAh3Ga1aQosR10VCt6f3P3vu+8ohKi3RNFNoMutJFibNFskWJX
tlxGii5mu9lTnC0xjC5TpPRNSVmlw8q16KqjUK1Yl9a2fzznc85jGxazatME
AwMDny/9793Sr96Tcg7lkUTtXsziYGZffXQZh1O39VHpWhZBkS06/VUOAbrP
Kx4VsXgzRxvjeYWDl891iw2FLIyz/PvXX+Jgs5RXmHSOxYqteX05xRzyg2Uj
lWdYNAjde3l5HFSmNyWuGhadeQk9nRkc5h1ZMuKaxGI4O9Xn0moOIRNvJUX7
sGC1m5+1Cjm42g11jc1mIXpZWvZ2VI7Ki4cS0z8wsLfK+seqVo6HquoSBRi4
7PJQHj8pB78ivjDtMIPAx2oPR6Uc9yr1p01CGTj4LfrhupMckZqn1QU0A2ro
llZjLIfMfvG0ch6DOSc6wjKbWew4OonxaKQxP6rOq6mAhWfS3098z9IwCaJ2
GCewiDC5F3NoN42Xbl/z13ixeKc5VJyxnEZbQHPt6EwW588Zpdl9Q6MhQjZU
/oZB9EDiaMQLB6g1/Zs3XmWgC4NZidoB6z+m8DeoGZSsU5QlOTnA0bvULD6I
wdqnrXtdu2QQ1eu8XwgYaFU6q4fZMtj6efYqB2k8O+hZKFssQ3Ove2P7HRrn
9Nv0Tb1SFJVZ9JzW0AjIMhlLPCtFctJuZXI4jdNmypVuwVLEbr9irXekYWDK
Phi2lkK4L9j0Lz4Nf0+D6tftEtywlTbaaB2Q6+fuhZMShOcs73Va6QCjGYsu
VIRJMM3wcIu6R4aFpb8mgEjgfFbrfTFNhrlBqv5l78XI/UM1O1ksQ32b8JNn
pRgTc9ffTq2Rws98EL5qMYr6Pt1no6SQ/mzSn7hajPpdoUH6qVKUp3VnnxGI
MTg2oI8ukqB2wmcPswER1rSxcQ99JbCJ3nmi9ZYI0B3jb+oRY3r8/aFstQgb
OwtGzmSKUZHyaGrDKhFSlh3YoafF2JOlXlA1U4Si88dvjteJUFPH/96wXQjT
TX5b3seI8MKuSqM5JcRPVg49llNECFmQu1UfIESg0fO+GQVCjMuCfusyESJu
hVvAteVCGA6M6u3vCnBi/53MnG4BSjrHAg/HCTBiPzDPMkOAqvgL/HtCAVqH
hr6NkQkgVh1bFdxBUFFl5/RvLYFvjXUXl0rQ2j2slkcTNLWoAnkcwdrqHC5n
y5dv/8vlbJagI4/pHIwiUH6yHZjFEHSFKLlrEQQqbZyVs4zgdWPLU/dQgrrJ
S4aiBAQfb16V+yoI/K2Lbf60ITA5FvskciHBUi58T6wRwcHY6em1zgRl+ZR8
nEcwzb+YlTgRHDleeD99AoH51Fdp/XICw2cL806OU7Dep2DjpARbzAN5GKZA
bZOn7f2GYLKL9Civj0KBTz3zajbB/JDejP3vKAjFP3Z8N4tgXXzCZou3FCSv
85jJMwkWdXvWzX1DgQ0278i2IFCsUyjcn1O4vKAk9eN0ghaR//aaLgqOlt6M
woyA9OTv9O2k4NyQnGppSvDgRiId3EHhmm4Ws2sKQXjKvFfP2yi4HChvbzMm
cM8PTVK2UqiMCkh1mUSwMXTJeH8zBbdlH+jfJxKk85rC4x5T+A/57VqR
         "]]},
       Annotation[#, "Charting`Private`Tag$45631#1"]& ], 
      TagBox[
       {RGBColor[0, 1, 0], AbsoluteThickness[1.6], Opacity[1.], 
        LineBox[CompressedData["
1:eJwVjHk01XkAxUOFsbYdy5TlKN+3v9/2IhRtiBgtvFEoZB3LZHDSOk5Rz0hq
hommodemQV4kS4tbmRY0JpF9zEKK8VSKtlPz5o977jn3fu61DUtcH6E9bdo0
H43+9zuq6c9JHYd/Q4KDAoM45GSrWxNqOZReTYkv3sxBHt1VUV2j6c9f2ju8
icNT67LElVc4XMr74VRKIAf9IxvGQ6o0uwL9Z0cDOKyNV6rzyjnYWd7d2+TH
oY3vNqaj5FBX7HXHeTWHAeWukYEsDp3himYrCYe3uZk+VV9ykBZdaNL5wIIp
i/yrm8+hvbHLadkDFoJBVe3oexbSYzkRUUUsFpofeWPexCIi47pdVTwLl7QV
MQUnWCT+cnvQ35VFwGPFClkMi+Gc9tNWRpqdn/OWaw4s6ksuu/b2MrCfulmW
r89i+bIZP74oZ2Bd2BeW3cnglsPHK7LdDBbHtqzpKGHgO9TW/NiHgaHcPll/
FwOD/g/SJBsGg65zdQPXMGg+WiLxHKfR49/Z9N5S81u6ITL9Jo22KMlU3VMa
OwcnhDq5NBT545HhNTRUaTOU32+hEfIyQ3ergkZ1h7Iml6Eh81KZ7pDTeLNk
j/2EFg1Ba4XXPzwaesYz/ZrbKdj6rRyLmaQQfE/SYXeGQueY26PeRgrnWtKc
K5IplNbOGSnOpyArLtxV60khfd/OmPRtFMr3dOnEWlBI+eaKRbWMglx/3yK6
Vwr+gSCjdl0K84O776ozpLhuK340v0wKLb0H2+0EUmzL8x5z+EKK1DGb3aYd
EphoHetSjEiQERduGJYmgeO5Mq/KgxJY2yarGqwlOHl2u1W6UIKH7hEG61rE
mHky5HbmXTFWz5WGPt4uRqn69X0mVgxTj9B8boEYrWmh8mpjMdZ/jIsavy/C
5IdX1QmlIiTE3zO2TBQhsIdJ/c1XhHJr29mtFiKg4rhuxIgQZdGWqRevCRE+
UPLuVLYQPrDnTCOEyPA8nFxNCZHtmrcsy1iI0gsFDZ9aBDj8emuAtkoAowi/
uOeJAhwpn3VCLBcgyVw6YmYgQNtyDyffST4CZvytnlfCx+jiswWn8/lIXevq
X+/Nh4HM5syECx+F3zVm5w3z0LrV0829l4d3C18tMsviwVF7xbyr+3jonppa
nSjhIfE1z6tqEQ9Xb9k5fGwiaLnFH7txm6B7+K2CTSAIO2VTbBVNsOnXPC4v
juCiu9wkI5KgT0kPTMYSrHJW7xzdRvBncAxXH0WwPtjDozaU4Mmjrj/cNN7o
rL68bjPBy4Ya1ncjga+Bx5P9vgSGx1P6o50I7pgUVg5xBDkpsw41ORIs1a6v
9GYJTDaUMyIHgv5KRcUlmmC28dDBcU2e1bm8aI+EwOLARiZVTEAVyuXzeAT2
X7MH99sQTGQR0arPCUp8WukhK4IHwSFvLlgQ8IVf9bkvIKiIir1pYk4geqKk
P7PUcN4GXr1zCZig2X25cwieUSpZkjHB5SUXM1/OIriv/P1ppyGBzMyL3mhK
4Le76/hSAwLHtvRMMyMC//Dz43p6BPUVC+g0Td4wmpSfMJPA5XBdb48+QelD
iVP7dIIbsf6ZLhruk29/zxIdAlfPF9TPGo796dsdRVoE/wHhGU2y
         "]]},
       Annotation[#, "Charting`Private`Tag$45631#2"]& ], 
      TagBox[
       {RGBColor[1, 0, 0], Thickness[Large], Opacity[1.], 
        LineBox[CompressedData["
1:eJwVznkw1nkABnBd5ErpcEwSydd7v78DHdrezZaIKImiNym5ylHYbFs7b/JG
KbZBaJSsLCF2kXo7PLZjp7eGjZWjt1T7Uvu2jo6lsuz+9o9nPjPPzDPz2IXF
bQyfrKen58Plf+/VTh0m11hsfvrIMb6WxanMwdbYqyw6HB8bN9awCIzsqmlo
ZDHV5tnw+GUWr22r4tyvsBiz+qQ6Uc3CMMt/SF7HIrI42PfHSyy895YM5nL9
dpeOA89KWbTxZANTSliYl1a3eBew6C05qOs9zuLu0Gkl7wiLT9lKn7ogFmWe
t29M+LKgq3a/6Oax6E58JSd2LPja2qtvxhh0pR86v/w9AwfLrI+WagbCc2bT
9jQzcEtZFVVwlsG83XUTQ6cZbH6csco5isEAPyQpO5SBxG/59huuDCjdb6Y2
EgaOo81VeYYMQnM6D43rMbAt1IRldtJ4b5UmGWuh4RL90LOjnMZb4yJ9n2Ia
JoGOiYYHuf7+rcIT+2hoV84x2OJJo95iQ8VrGY2egE71mDWNyzJ5TKE5jbYI
8ei11xSqU7XDMc8pZOQN7d7ZSMELCkNhDQX5uzSD0AwKTSVn8r9UUHD2qp15
IJBC6WJlQoovBX5rjdcfThRqs97sN7CjYOfnPhA1IsXLjvsGqkEpOgdk7U/u
SPFnl4eF/KYUlVdn64rzpNgXb98SlCWF4rtvohS7pDg8f0J+cJsUSfuvWDU4
S3Ev5+z+D2IpeEdDTH83kCInYFmVfJIUN+1E7fOrJFDre3zUnpdgV+66AVdf
Ca40j++od5fAbNLprgydGMZZCVMe94qxpKzK6+djYmj7tHXth8QoupiwQCEQ
Y1mPKiLWXgz9Ivlt5a8imBhNTt/YJELl4N/36WgRPBa1Xn8QJkJryo7Ahhki
qAsSa2ZNF2Hknw8NsZVCPKLPBOReFGJLD53csl4IVcRcUuYpBGryDcJ1AmgW
dr8Z6BNgZ2/55wuZAvzwU3Nwc7oAaWtPJjZIBTA2vqTbIhKgsqKg6d+HfLhF
qNMd1HyYhvvtGY7jQ+F5+MjhvXzss5ToLIz5eOo3GGxoyMfmaS8H55bz8H2g
TBZcxkOy98oA1Toegtzj+lZ58VB44k5m7isnjDrHh4X0O+Gzw4fFFsedoNHO
CTDLcEL36OjqOLETkjWNFdkiJ1z/ZZHrhJogyPvBttWc3a8+ZTCxBHnJqf75
ewm23s1lc/cQTFfHfv05hkBTQvWORBPMU0wUhnA+3xbFqiII0q1NXizk7G/v
eibbQRA40h9ZEUrwrqmRWb+JQNTQFqHyJzDJT3oauYxgRZ+zg2YpwamkWenq
JQT6LmTFF5xm/tW00JWgvPxOQLELgfmMvmNDDMHdF1OVuzitjm6ik0UECtsL
L/8SEjjGM8dSFxKsdP42c9yW2/m0Un0LCDzWrCvezskTxGjW2BAstlfXNc8n
EPaXUEbWBG22Xd1pVgR0iLkmezaBdcJy+xmc9UsvK9/NIphmmcXEczpbeFGb
ZhIYbcj5qs2MYEmbQmlhShC3tT48z4RAVWNDpRgTjBe2Jn00InA7ee1JjyHB
5PVFaVs5b0UHKN2mE8gqbXJvGHA/176VntMn8Nf5lS7g/A9eFlZH
         "]]},
       Annotation[#, "Charting`Private`Tag$45631#3"]& ], 
      TagBox[
       {RGBColor[0, 0, 1], AbsoluteThickness[1.6], Opacity[1.], 
        Dashing[{Small, Small}], LineBox[CompressedData["
1:eJwVUWs0lHkcJsWqJEWklax6/zPzvsO8MyOydum2lZCKrJIyGhqJEpW0p6PG
2JFJZ6PTZbWiNmpa2hrRJo9WOayTjXIZt1TiTAexSi7Lzn74nefLc57bz0ES
u0U6zcDAwFd//+PToukfSKkYIZPu/3ru5eNMen9dTIkYy7vNrkki+Qja21yo
uS/GL6sdVSkRfPTaq2NXF+v5Eyuo2j18mGZsHQi9K0bUzfkJIWF8+OzP7c+6
LcbjlQ4q5XY+6rlefUa5YpR1bX5l5ctHZ26SrjNNDC9D8fXPQj5Gzyp8734v
Rs9kVbThJAOhOqKrhStG9L6mkwueM+C9LSp5Py7CDgvHLasKGCy1yfhsUyNC
WFiHf85JBh6Jq2QXL4vgvDP3eYGEwbZG5SoXmQgvuAfK2TUMnP2/3vXQVQTl
4unhHB4DaqRCfd5UBFmzeaCBFQP7S22S9CYhVtqukS00ZLA8qnbDy3whOiJt
HUwGacwOouJNk4TwKD5tsukNjbeelibBG4RQa7K4oY00tIFNNeO2QnilKXfW
/0WjPtJppLSXRabpuvFHFTSU5wciwu+ziJ/KEAyU0AgdSjHZrWThIigYjr1D
w8W7aO7RIBY/d1W1NxXQ4NUVer/hsJhyzvOcmUfDwX91n+yTAC1wFZRdptHU
59XQWinAeruB8YhMGrdK5utyzgsgvVFzR6CikXzimCx5jwBHDa68LJXTSDhU
vFDjIgCudnwznkSDKw8xe2Gi19Pq7kniaJQ58Bu+VDvDVjLTRBVBY0/Wxj7X
Tc64vKn285tgGuaGPzUrdU6Ytd/h2TxvGm6/qr1/T3WCYc3whIUbjezrBxcn
0074mzFsLFtKwzg79E9FFR/St4UhN2br8/V/rBZG8SE3TvPvHeKhLjEsSDOH
j7n5AZu3NvLwaWJYE3OLQU7jruJ1d3kI1goPP/NjkGGcYnDuDA8ovGAi1dEY
fOoWvELCQ3hn/tjVdP1fAhPHosU8pKxXxWsENK4dyXYNN+LhVsHF8qlaHpJ6
pNXZ1VyYSf2jP8TyYNNbUSnP4CLOxllnPYuHifYPS5b7cLFtxut+q3wujn51
fHRqBheHfTwDH2zkIi9z2kPrCg4una5Mz+rhIL2wiEzEcTC2dHiZdRoHKVU5
XizhoGVkZG2sEwfP4zvDf9AS/PHY0XWyhsB+SftYt5ygpWdUKYohmKzOVFiK
CLY/yRJnRROwVgK/PJagLZft/BRF4H7c/yMrIHi1UyZ+EEkwqIl77ccneNfQ
3OEVRpCekeieSgiGyu+L/AII/EKD/xlcRDD7QkL7XncCtbzOsmg6wZkEix9r
3Ah8fbjD7kYE5ltvCxlXgrDXqZonhgTz5nSnDuhzBFte7dBOUlgoDxAe1vuU
1+6uNRqlQB0QpZ5aQnBQ3UX591HI961juxcTOBaonFveU+DS+9q+syM4hgOL
JDoKzLtcdqYtwZNzJPtQDwVhyLy2s/MJltlLvbO6KNxb8ZtiyIKAOdUUY/eK
gou1Nxswl+DbRwuOXO+g4FafrLA20/fTrRVpWik8KLRjE2cRnGjf3uOhpeCh
Km3VmhL03VScqGym8CgqUOHxhX6Xh63jG5soeK4fFFwxJtgRHx3S8JLCfwTz
XB8=
         "]]},
       Annotation[#, "Charting`Private`Tag$45631#4"]& ], 
      TagBox[
       {RGBColor[0, 1, 0], AbsoluteThickness[1.6], Opacity[1.], 
        Dashing[{Small, Small}], LineBox[CompressedData["
1:eJwVUHtUzHkcTVmZHlLaHdFDGn3nPb/fPDSUrVOy9NLRZNajWnpQ9FgKbc7a
dnvIJslOTKSV16wm00GlNut6lCNWTkUPMaKSnB5sSsXa2T8+557PPfeee+51
3py4JtrYyMgo0HD/Y0PF9BFSI4Xxzxf00R408nKHmhKuSjE9Sa3rdqeh3Nqu
q6yWIiP27okww9/vpE30qZLiwk2rptClNBiHQobDL0uhyOT99o2cRkB86ZCq
XIrBFzINJaXRzPEaNCmVot/5jdiOT0NfmjagPyCF69+vVb72NCbyswIvfyvF
mXj1lbNTFMTamO4OjsHvo59Yp6fA7am4+mZKgs9Jt1dX1FNgzT30YW6jBEdn
r4/mayl4pHrHqo9L4Fv3zGJvIYW1j3O8ZbESLLY9LOenUxAFu0fUuUlQZuxw
xi+Bguv4DW0hQ4KSzuDkoHAKTkVdm3PbxFhdrjb6KYjC4rj7qx5pxJCzPDMG
vShYKF2TGWlizH8gF+6VUujxtDVdt0qMuNz2gAuEQmdoW+PUPDEs8p652thT
aN4iHK/pp7HtjMZFbUUhp3A4JrKaRtpLZRXLhEL4u0zT73JoGMU53mENiSDz
q5i9R0njXBRzIKpZBG6Tzu8lm8Yc3fLJzCoRnIN9BmPHKBxmUEFnVSK0DXq1
PLlN4XQMiePtEKHs6pyB3w29zdfkffU4UIT0fT/EpkdRWJHp0XN4oQgpO6vs
KmUUWp4/bPUfE4KTsdGy1ZSC7/oOmf0dIa45C1rstSK8/fqGcfEhIaJU/oNu
q0UoenX89D2lEFbTCtpzBoQozXN0NmEKIT+n9buULYR7pCPDu0WA4rPfO6bz
hNh50ye5IF+AGcXht7LuCGBh5vG+drkAZUPv74rjBNjtU9jSP8lHU+omZeUs
AU7k04qPOj7GPo5WJpTx4V7e+aPzRj7WdYp3PQjiIyT7gHeDOR/QHTONHuBh
8fmXsnOXeIjUayZP5fLgcj+NfTeMh8yVB5MrKR4+BddXejN4KPtDff3zfS6q
xYUmQVouLKODt48kcjHZpriSreBix1zRANOcC2uzOt/UUQ7WfvFi6EsNB+o9
kaHhKg52BXiG1vpzoC1isSw9OCj69Xau6hUbPffiGZpONiZZo4uYB9ho7e37
5L+PjY7xcd9EIRshicoXUYvY+POmi9u/jQTHbYv9c24RdLyayJEkEIgzvC0m
thCsr1dJVdsJPGFTHRFD0FVK68fiCJYV9IY1RBE8D4uV1hp0ZH9JyZFNBH0t
7c+8DPhoUd0/gg0E765XS4IUBCPn/bs3BRFYHEt5unUpwcmmnr4GKUFeivX+
RjmB6dQIUyAhsAopF/PdCErqI3yP0AQ2s3qzhw2826kkVYSQwC5DId4lIHjd
etHsAyFwTZJk/7KAIHKhdQB7PoEmsInudSSIn6FenmdHwOFt61rhQOBAVywZ
ZRLw+0pps3kEKUuO2sHW0HOjTVf+HIKHNUcqlLMIriy5mPXO2pCf2X3wmgWB
jOlHK2YT3HNq3eJiTiBvTs9iWhLUbLhkPWxKUKtzoFMNfOGK092KGQQeB2ue
dDIIZhb4XKydTvBXXGiWx0yCjKeq3QtMDDuufEudNOh2NJxYljWN4D+U7ks4

         "]]},
       Annotation[#, "Charting`Private`Tag$45631#5"]& ], 
      TagBox[
       {RGBColor[1, 0, 0], Thickness[Large], Opacity[1.], 
        Dashing[{Small, Small}], LineBox[CompressedData["
1:eJwVznk01XkYx3HJEIVEIVQoX3f1W64Ig6PTdqNMiJBIZNcIJ5pNi+uWEs0V
7e5Uo0FElquaPhUVKUUzWkShkjkoidE6v/njOa/z/PM8b8uNiWsi1NXU1Ly4
+d8bFRpviEqCC20uR923sNifPdSaUCdBc4Kn29lEFv5RD8urayVInpT+zoDb
++eWJi6ukWB1kFtObzwL7Ryf4ZAqCXI1+36VxbLwjFcOKcokCFqg19kWyaKN
5z44WSmBVfPx5NT1LLqV2we690iw60pg3oiUxcSBTK+qAAkMvex/abRmwZRG
Pn/Ek8DIzKAiSo0Fv6+i7p+PLNQbChZ0dzGYb5Lzr0kzi1iLLueqiwxc0jyi
C4+wsPmUu6z/CIO1f8s97KNZ3HGOsY5KZ2Dn7bzhkgP3R/2U1COQgc341dJ8
bRZbCwaGKl0YzD3cuTG7g0FZiWHAA3MGC2NaVvxVzOBdoiLr4xca0/xtkrW3
M3AyV90Kf06jz81Ia90KBh75wYXFoPHYr6P542wGwToRt3yLaLRtFo+r+mmE
9Y7f9vuJhjx/ODK8lsbu2VWRLYE0QkZ2a4XKaVx9Ktua5UjDXloxfZs/ja6j
I9EWM2jwW8ulvbY0FnVrhxoPUrD0XjwYPUZB6ta0AdcpdAy6tz9poOC841SW
2mEKJXWGAyfzKSSqIp+bJFHI+Dk9OmMThW0aO0d6llBI2VpjWm1PIf9T7pp7
ZhR4u4J1H2hRKDtk33mv1w6XLUXt5qV2sGJXrC6U2WGTYuWgw2o7qDfuLPyB
soP+pLyH8gExaP0W1cz7YjieKZVWysToDFIa5yWJcez093MyBGL0VupubzAV
Q/NYyPXMmyK0p3S8flonQsnQ+yYmRoQ/0qLuDq8XoTUtzL9aT4SR372N4zRE
GPs0Wp1QIsSz3BNlw0oh1j1mUu+uEuLIjSXyqmVCoLxAK2JAgL0+o6K9fQKE
dxd/KMoWoC71zhvIBNi9fF9yNSVAULhlwkmhACVnC698beEjjXKtUTbxoRvh
HfcmkQ9V5tIey3g+kkzsBoyn8nHC82140xQ+1n7TMzSzmIeea7pvxWd4SPV0
86tfyQO/aLnMWsrD4b0N2YpXthC35nYvfWmLD/NHFxjvscU8K6Nv1eS2eDQ+
viRRbIvvbKw0MkW2uHjN2uFLM4ERGzrLlfPRqwk5m0DACwhzOhhPENiokCji
CNjaTZHvYwk6lXT3WAxBRv3XXH/OZ+ujJfWbCU5//vzKjPNl+8Mu9zAChWJ+
zqlQgpErtewqX+6eeGNztQ/BtIKUp1FOBEWVbWMdiwj2pxhkNTsSDIVEzXLi
1PcpY4QOBJPPn7A/upBght4L2TBLIEkdTQrlNN3ly6SKCHQaXV/3CwlstrCy
nfO47vOHGibmEhR7tdIv5hBcb4/pCuLkCWI7l1pwXa5945fNCYQvlbTObILf
DG7zdpgSMMEzOg8YErRkbJHrcF5YdC5zxIBg9OaPJ+M47Y2ltO90rvsgW3tX
n8CxLSPTWJfg3P3C3rxpBPXlFnTaVIL0+9KJUR0Cl32qJ4+1CS4lnNbz5/wz
xi/TZQqB5vBZa5UWgdvyt9RxTYKaQwGOZpz/AfQSWEY=
         "]]},
       Annotation[#, "Charting`Private`Tag$45631#6"]& ]}, {}}, InsetBox[
     TemplateBox[{
      StyleBox["1.`*^-6", 20, FontFamily -> "Arial", StripOnInput -> False],
       StyleBox["1.`*^-7", 20, FontFamily -> "Arial", StripOnInput -> False],
       StyleBox["1.`*^-8", 20, FontFamily -> "Arial", StripOnInput -> False]},
      "LineLegend",
      DisplayFunction->(FormBox[
        PanelBox[
         StyleBox[
          StyleBox[
           PaneBox[
            TagBox[
             GridBox[{{
                StyleBox[
                 StyleBox[
                 "\"RAF(M)\"", 20, FontFamily -> "Arial", StripOnInput -> 
                  False], {FontSize -> 12, FontFamily -> "Arial"}, 
                 StripOnInput -> False]}, {
                TagBox[
                 GridBox[{{
                    TagBox[
                    GridBox[{{
                    GraphicsBox[{{
                    Directive[
                    EdgeForm[
                    Directive[
                    Opacity[0.3], 
                    GrayLevel[0]]], 
                    PointSize[0.5], 
                    AbsoluteThickness[1.6], 
                    RGBColor[0, 0, 1]], {
                    LineBox[{{0, 10}, {20, 10}}]}}, {
                    Directive[
                    EdgeForm[
                    Directive[
                    Opacity[0.3], 
                    GrayLevel[0]]], 
                    PointSize[0.5], 
                    AbsoluteThickness[1.6], 
                    RGBColor[0, 0, 1]], {}}}, AspectRatio -> Full, 
                    ImageSize -> {20, 10}, PlotRangePadding -> None, 
                    ImagePadding -> Automatic, 
                    BaselinePosition -> (Scaled[0.038000000000000006`] -> 
                    Baseline)], #}, {
                    GraphicsBox[{{
                    Directive[
                    EdgeForm[
                    Directive[
                    Opacity[0.3], 
                    GrayLevel[0]]], 
                    PointSize[0.5], 
                    AbsoluteThickness[1.6], 
                    RGBColor[0, 1, 0]], {
                    LineBox[{{0, 10}, {20, 10}}]}}, {
                    Directive[
                    EdgeForm[
                    Directive[
                    Opacity[0.3], 
                    GrayLevel[0]]], 
                    PointSize[0.5], 
                    AbsoluteThickness[1.6], 
                    RGBColor[0, 1, 0]], {}}}, AspectRatio -> Full, 
                    ImageSize -> {20, 10}, PlotRangePadding -> None, 
                    ImagePadding -> Automatic, 
                    BaselinePosition -> (Scaled[0.038000000000000006`] -> 
                    Baseline)], #2}, {
                    GraphicsBox[{{
                    Directive[
                    EdgeForm[
                    Directive[
                    Opacity[0.3], 
                    GrayLevel[0]]], 
                    PointSize[0.5], 
                    AbsoluteThickness[1.6], 
                    RGBColor[1, 0, 0], 
                    Thickness[Large]], {
                    LineBox[{{0, 10}, {20, 10}}]}}, {
                    Directive[
                    EdgeForm[
                    Directive[
                    Opacity[0.3], 
                    GrayLevel[0]]], 
                    PointSize[0.5], 
                    AbsoluteThickness[1.6], 
                    RGBColor[1, 0, 0], 
                    Thickness[Large]], {}}}, AspectRatio -> Full, 
                    ImageSize -> {20, 10}, PlotRangePadding -> None, 
                    ImagePadding -> Automatic, 
                    BaselinePosition -> (Scaled[0.038000000000000006`] -> 
                    Baseline)], #3}}, 
                    GridBoxAlignment -> {
                    "Columns" -> {Center, Left}, "Rows" -> {{Baseline}}}, 
                    AutoDelete -> False, 
                    GridBoxDividers -> {
                    "Columns" -> {{False}}, "Rows" -> {{False}}}, 
                    GridBoxItemSize -> {
                    "Columns" -> {{All}}, "Rows" -> {{All}}}, 
                    GridBoxSpacings -> {
                    "Columns" -> {{0.5}}, "Rows" -> {{0.8}}}], "Grid"]}}, 
                  GridBoxAlignment -> {
                   "Columns" -> {{Left}}, "Rows" -> {{Top}}}, AutoDelete -> 
                  False, 
                  GridBoxItemSize -> {
                   "Columns" -> {{Automatic}}, "Rows" -> {{Automatic}}}, 
                  GridBoxSpacings -> {"Columns" -> {{1}}, "Rows" -> {{0}}}], 
                 "Grid"]}}, GridBoxAlignment -> {"Columns" -> {{Center}}}, 
              AutoDelete -> False, 
              GridBoxItemSize -> {
               "Columns" -> {{Automatic}}, "Rows" -> {{Automatic}}}, 
              GridBoxSpacings -> {
               "Columns" -> {{Automatic}}, "Rows" -> {{Automatic}}}], "Grid"],
             Alignment -> Left, AppearanceElements -> None, ImageSizeAction -> 
            "ResizeToFit"], LineIndent -> 0, StripOnInput -> False], {
          FontSize -> 12, FontFamily -> "Arial"}, StripOnInput -> False], 
         Background -> Automatic, ContentPadding -> True, 
         FrameMargins -> {{5, 5}, {5, 5}}], TraditionalForm]& ),
      Editable->True,
      InterpretationFunction:>(RowBox[{"LineLegend", "[", 
         RowBox[{
           RowBox[{"{", 
             RowBox[{
               InterpretationBox[
                ButtonBox[
                 TooltipBox[
                  GraphicsBox[{{
                    GrayLevel[0], 
                    RectangleBox[{0, 0}]}, {
                    GrayLevel[0], 
                    RectangleBox[{1, -1}]}, {
                    RGBColor[0, 0, 1], 
                    RectangleBox[{0, -1}, {2, 1}]}}, DefaultBaseStyle -> 
                   "ColorSwatchGraphics", AspectRatio -> 1, Frame -> True, 
                   FrameStyle -> RGBColor[0., 0., 0.6666666666666666], 
                   FrameTicks -> None, PlotRangePadding -> None, ImageSize -> 
                   Dynamic[{
                    Automatic, 1.35 CurrentValue["FontCapHeight"]/
                    AbsoluteCurrentValue[Magnification]}]], 
                  StyleBox[
                   RowBox[{"RGBColor", "[", 
                    RowBox[{"0", ",", "0", ",", "1"}], "]"}], NumberMarks -> 
                   False]], Appearance -> None, BaseStyle -> {}, 
                 BaselinePosition -> Baseline, DefaultBaseStyle -> {}, 
                 ButtonFunction :> With[{Typeset`box$ = EvaluationBox[]}, 
                   If[
                    Not[
                    AbsoluteCurrentValue["Deployed"]], 
                    SelectionMove[Typeset`box$, All, Expression]; 
                    FrontEnd`Private`$ColorSelectorInitialAlpha = 1; 
                    FrontEnd`Private`$ColorSelectorInitialColor = 
                    RGBColor[0, 0, 1]; 
                    FrontEnd`Private`$ColorSelectorUseMakeBoxes = True; 
                    MathLink`CallFrontEnd[
                    FrontEnd`AttachCell[Typeset`box$, 
                    FrontEndResource["RGBColorValueSelector"], {
                    0, {Left, Bottom}}, {Left, Top}, 
                    "ClosingActions" -> {
                    "SelectionDeparture", "ParentChanged", 
                    "EvaluatorQuit"}]]]], BaseStyle -> Inherited, Evaluator -> 
                 Automatic, Method -> "Preemptive"], 
                RGBColor[0, 0, 1], Editable -> False, Selectable -> False], 
               ",", 
               InterpretationBox[
                ButtonBox[
                 TooltipBox[
                  GraphicsBox[{{
                    GrayLevel[0], 
                    RectangleBox[{0, 0}]}, {
                    GrayLevel[0], 
                    RectangleBox[{1, -1}]}, {
                    RGBColor[0, 1, 0], 
                    RectangleBox[{0, -1}, {2, 1}]}}, DefaultBaseStyle -> 
                   "ColorSwatchGraphics", AspectRatio -> 1, Frame -> True, 
                   FrameStyle -> RGBColor[0., 0.6666666666666666, 0.], 
                   FrameTicks -> None, PlotRangePadding -> None, ImageSize -> 
                   Dynamic[{
                    Automatic, 1.35 CurrentValue["FontCapHeight"]/
                    AbsoluteCurrentValue[Magnification]}]], 
                  StyleBox[
                   RowBox[{"RGBColor", "[", 
                    RowBox[{"0", ",", "1", ",", "0"}], "]"}], NumberMarks -> 
                   False]], Appearance -> None, BaseStyle -> {}, 
                 BaselinePosition -> Baseline, DefaultBaseStyle -> {}, 
                 ButtonFunction :> With[{Typeset`box$ = EvaluationBox[]}, 
                   If[
                    Not[
                    AbsoluteCurrentValue["Deployed"]], 
                    SelectionMove[Typeset`box$, All, Expression]; 
                    FrontEnd`Private`$ColorSelectorInitialAlpha = 1; 
                    FrontEnd`Private`$ColorSelectorInitialColor = 
                    RGBColor[0, 1, 0]; 
                    FrontEnd`Private`$ColorSelectorUseMakeBoxes = True; 
                    MathLink`CallFrontEnd[
                    FrontEnd`AttachCell[Typeset`box$, 
                    FrontEndResource["RGBColorValueSelector"], {
                    0, {Left, Bottom}}, {Left, Top}, 
                    "ClosingActions" -> {
                    "SelectionDeparture", "ParentChanged", 
                    "EvaluatorQuit"}]]]], BaseStyle -> Inherited, Evaluator -> 
                 Automatic, Method -> "Preemptive"], 
                RGBColor[0, 1, 0], Editable -> False, Selectable -> False], 
               ",", 
               RowBox[{"Directive", "[", 
                 RowBox[{
                   InterpretationBox[
                    ButtonBox[
                    TooltipBox[
                    GraphicsBox[{{
                    GrayLevel[0], 
                    RectangleBox[{0, 0}]}, {
                    GrayLevel[0], 
                    RectangleBox[{1, -1}]}, {
                    RGBColor[1, 0, 0], 
                    RectangleBox[{0, -1}, {2, 1}]}}, DefaultBaseStyle -> 
                    "ColorSwatchGraphics", AspectRatio -> 1, Frame -> True, 
                    FrameStyle -> RGBColor[0.6666666666666666, 0., 0.], 
                    FrameTicks -> None, PlotRangePadding -> None, ImageSize -> 
                    Dynamic[{
                    Automatic, 1.35 CurrentValue["FontCapHeight"]/
                    AbsoluteCurrentValue[Magnification]}]], 
                    StyleBox[
                    RowBox[{"RGBColor", "[", 
                    RowBox[{"1", ",", "0", ",", "0"}], "]"}], NumberMarks -> 
                    False]], Appearance -> None, BaseStyle -> {}, 
                    BaselinePosition -> Baseline, DefaultBaseStyle -> {}, 
                    ButtonFunction :> With[{Typeset`box$ = EvaluationBox[]}, 
                    If[
                    Not[
                    AbsoluteCurrentValue["Deployed"]], 
                    SelectionMove[Typeset`box$, All, Expression]; 
                    FrontEnd`Private`$ColorSelectorInitialAlpha = 1; 
                    FrontEnd`Private`$ColorSelectorInitialColor = 
                    RGBColor[1, 0, 0]; 
                    FrontEnd`Private`$ColorSelectorUseMakeBoxes = True; 
                    MathLink`CallFrontEnd[
                    FrontEnd`AttachCell[Typeset`box$, 
                    FrontEndResource["RGBColorValueSelector"], {
                    0, {Left, Bottom}}, {Left, Top}, 
                    "ClosingActions" -> {
                    "SelectionDeparture", "ParentChanged", 
                    "EvaluatorQuit"}]]]], BaseStyle -> Inherited, Evaluator -> 
                    Automatic, Method -> "Preemptive"], 
                    RGBColor[1, 0, 0], Editable -> False, Selectable -> 
                    False], ",", 
                   RowBox[{"Thickness", "[", "Large", "]"}]}], "]"}]}], "}"}],
            ",", 
           RowBox[{"{", 
             RowBox[{#, ",", #2, ",", #3}], "}"}], ",", 
           RowBox[{"LabelStyle", "\[Rule]", "12"}], ",", 
           RowBox[{"LegendFunction", "\[Rule]", "Panel"}], ",", 
           RowBox[{"LegendLabel", "\[Rule]", 
             StyleBox[
             "\"RAF(M)\"", 20, FontFamily -> "Arial", StripOnInput -> 
              False]}], ",", 
           RowBox[{"LegendLayout", "\[Rule]", "\"Column\""}]}], "]"}]& )], 
     Scaled[{0.99, 0.01}], ImageScaled[{1, 0}],
     BaseStyle->{FontSize -> Larger},
     FormatType->StandardForm]},
   AspectRatio->NCache[GoldenRatio^(-1), 0.6180339887498948],
   Axes->{True, True},
   AxesLabel->{None, None},
   AxesOrigin->{-20.72326583694641, -20.68921129821441},
   BaseStyle->{FontFamily -> "Times"},
   CoordinatesToolOptions:>{"DisplayFunction" -> ({
       Exp[
        Part[#, 1]], 
       Exp[
        Part[#, 2]]}& ), "CopiedValueFunction" -> ({
       Exp[
        Part[#, 1]], 
       Exp[
        Part[#, 2]]}& )},
   DisplayFunction->Identity,
   Frame->{{True, True}, {True, True}},
   FrameLabel->{{
      FormBox[
       StyleBox[
       "\"Total Drug [DTOT] (M)\"", 20, FontFamily -> "Arial", StripOnInput -> 
        False], TraditionalForm], None}, {
      FormBox[
       StyleBox[
       "\"Unbound Drug [d] (M)\"", 20, FontFamily -> "Arial", StripOnInput -> 
        False], TraditionalForm], None}},
   FrameStyle->Thickness[0.004],
   FrameTicks->FrontEndValueCache[{{Quiet[
        Charting`ScaledTicks[{Log, Exp}][#, #2, {6, 6}]]& , 
       Charting`ScaledFrameTicks[{Log, Exp}]}, {Quiet[
        Charting`ScaledTicks[{Log, Exp}][#, #2, {6, 6}]]& , 
       Charting`ScaledFrameTicks[{Log, Exp}]}}, {{{{-20.72326583694641, 
         FormBox[
          TemplateBox[{"10", 
            RowBox[{"-", "9"}]}, "Superscript", SyntaxForm -> SuperscriptBox],
           TraditionalForm], {0.01, 0.}, {
          AbsoluteThickness[0.1]}}, {-18.420680743952367`, 
         FormBox[
          TemplateBox[{"10", 
            RowBox[{"-", "8"}]}, "Superscript", SyntaxForm -> SuperscriptBox],
           TraditionalForm], {0.01, 0.}, {
          AbsoluteThickness[0.1]}}, {-16.11809565095832, 
         FormBox[
          TemplateBox[{"10", 
            RowBox[{"-", "7"}]}, "Superscript", SyntaxForm -> SuperscriptBox],
           TraditionalForm], {0.01, 0.}, {
          AbsoluteThickness[0.1]}}, {-13.815510557964274`, 
         FormBox[
          TemplateBox[{"10", 
            RowBox[{"-", "6"}]}, "Superscript", SyntaxForm -> SuperscriptBox],
           TraditionalForm], {0.01, 0.}, {
          AbsoluteThickness[0.1]}}, {-11.512925464970229`, 
         FormBox[
          TemplateBox[{"10", 
            RowBox[{"-", "5"}]}, "Superscript", SyntaxForm -> SuperscriptBox],
           TraditionalForm], {0.01, 0.}, {
          AbsoluteThickness[0.1]}}, {-23.025850929940457`, 
         FormBox[
          TemplateBox[{0., 0.}, "Spacer2"], TraditionalForm], {0.005, 0.}, {
          AbsoluteThickness[0.1]}}, {-22.33270374938051, 
         FormBox[
          TemplateBox[{0., 0.}, "Spacer2"], TraditionalForm], {0.005, 0.}, {
          AbsoluteThickness[0.1]}}, {-21.927238641272346`, 
         FormBox[
          TemplateBox[{0., 0.}, "Spacer2"], TraditionalForm], {0.005, 0.}, {
          AbsoluteThickness[0.1]}}, {-21.639556568820566`, 
         FormBox[
          TemplateBox[{0., 0.}, "Spacer2"], TraditionalForm], {0.005, 0.}, {
          AbsoluteThickness[0.1]}}, {-21.416413017506358`, 
         FormBox[
          TemplateBox[{0., 0.}, "Spacer2"], TraditionalForm], {0.005, 0.}, {
          AbsoluteThickness[0.1]}}, {-21.234091460712403`, 
         FormBox[
          TemplateBox[{0., 0.}, "Spacer2"], TraditionalForm], {0.005, 0.}, {
          AbsoluteThickness[0.1]}}, {-21.079940780885142`, 
         FormBox[
          TemplateBox[{0., 0.}, "Spacer2"], TraditionalForm], {0.005, 0.}, {
          AbsoluteThickness[0.1]}}, {-20.94640938826062, 
         FormBox[
          TemplateBox[{0., 0.}, "Spacer2"], TraditionalForm], {0.005, 0.}, {
          AbsoluteThickness[0.1]}}, {-20.82862635260424, 
         FormBox[
          TemplateBox[{0., 0.}, "Spacer2"], TraditionalForm], {0.005, 0.}, {
          AbsoluteThickness[0.1]}}, {-20.030118656386467`, 
         FormBox[
          TemplateBox[{0., 0.}, "Spacer2"], TraditionalForm], {0.005, 0.}, {
          AbsoluteThickness[0.1]}}, {-19.624653548278303`, 
         FormBox[
          TemplateBox[{0., 0.}, "Spacer2"], TraditionalForm], {0.005, 0.}, {
          AbsoluteThickness[0.1]}}, {-19.33697147582652, 
         FormBox[
          TemplateBox[{0., 0.}, "Spacer2"], TraditionalForm], {0.005, 0.}, {
          AbsoluteThickness[0.1]}}, {-19.11382792451231, 
         FormBox[
          TemplateBox[{0., 0.}, "Spacer2"], TraditionalForm], {0.005, 0.}, {
          AbsoluteThickness[0.1]}}, {-18.931506367718356`, 
         FormBox[
          TemplateBox[{0., 0.}, "Spacer2"], TraditionalForm], {0.005, 0.}, {
          AbsoluteThickness[0.1]}}, {-18.7773556878911, 
         FormBox[
          TemplateBox[{0., 0.}, "Spacer2"], TraditionalForm], {0.005, 0.}, {
          AbsoluteThickness[0.1]}}, {-18.643824295266576`, 
         FormBox[
          TemplateBox[{0., 0.}, "Spacer2"], TraditionalForm], {0.005, 0.}, {
          AbsoluteThickness[0.1]}}, {-18.526041259610192`, 
         FormBox[
          TemplateBox[{0., 0.}, "Spacer2"], TraditionalForm], {0.005, 0.}, {
          AbsoluteThickness[0.1]}}, {-17.72753356339242, 
         FormBox[
          TemplateBox[{0., 0.}, "Spacer2"], TraditionalForm], {0.005, 0.}, {
          AbsoluteThickness[0.1]}}, {-17.322068455284256`, 
         FormBox[
          TemplateBox[{0., 0.}, "Spacer2"], TraditionalForm], {0.005, 0.}, {
          AbsoluteThickness[0.1]}}, {-17.034386382832476`, 
         FormBox[
          TemplateBox[{0., 0.}, "Spacer2"], TraditionalForm], {0.005, 0.}, {
          AbsoluteThickness[0.1]}}, {-16.811242831518264`, 
         FormBox[
          TemplateBox[{0., 0.}, "Spacer2"], TraditionalForm], {0.005, 0.}, {
          AbsoluteThickness[0.1]}}, {-16.62892127472431, 
         FormBox[
          TemplateBox[{0., 0.}, "Spacer2"], TraditionalForm], {0.005, 0.}, {
          AbsoluteThickness[0.1]}}, {-16.474770594897052`, 
         FormBox[
          TemplateBox[{0., 0.}, "Spacer2"], TraditionalForm], {0.005, 0.}, {
          AbsoluteThickness[0.1]}}, {-16.34123920227253, 
         FormBox[
          TemplateBox[{0., 0.}, "Spacer2"], TraditionalForm], {0.005, 0.}, {
          AbsoluteThickness[0.1]}}, {-16.223456166616145`, 
         FormBox[
          TemplateBox[{0., 0.}, "Spacer2"], TraditionalForm], {0.005, 0.}, {
          AbsoluteThickness[0.1]}}, {-15.424948470398375`, 
         FormBox[
          TemplateBox[{0., 0.}, "Spacer2"], TraditionalForm], {0.005, 0.}, {
          AbsoluteThickness[0.1]}}, {-15.01948336229021, 
         FormBox[
          TemplateBox[{0., 0.}, "Spacer2"], TraditionalForm], {0.005, 0.}, {
          AbsoluteThickness[0.1]}}, {-14.73180128983843, 
         FormBox[
          TemplateBox[{0., 0.}, "Spacer2"], TraditionalForm], {0.005, 0.}, {
          AbsoluteThickness[0.1]}}, {-14.508657738524219`, 
         FormBox[
          TemplateBox[{0., 0.}, "Spacer2"], TraditionalForm], {0.005, 0.}, {
          AbsoluteThickness[0.1]}}, {-14.326336181730264`, 
         FormBox[
          TemplateBox[{0., 0.}, "Spacer2"], TraditionalForm], {0.005, 0.}, {
          AbsoluteThickness[0.1]}}, {-14.172185501903007`, 
         FormBox[
          TemplateBox[{0., 0.}, "Spacer2"], TraditionalForm], {0.005, 0.}, {
          AbsoluteThickness[0.1]}}, {-14.038654109278484`, 
         FormBox[
          TemplateBox[{0., 0.}, "Spacer2"], TraditionalForm], {0.005, 0.}, {
          AbsoluteThickness[0.1]}}, {-13.9208710736221, 
         FormBox[
          TemplateBox[{0., 0.}, "Spacer2"], TraditionalForm], {0.005, 0.}, {
          AbsoluteThickness[0.1]}}, {-13.122363377404328`, 
         FormBox[
          TemplateBox[{0., 0.}, "Spacer2"], TraditionalForm], {0.005, 0.}, {
          AbsoluteThickness[0.1]}}, {-12.716898269296165`, 
         FormBox[
          TemplateBox[{0., 0.}, "Spacer2"], TraditionalForm], {0.005, 0.}, {
          AbsoluteThickness[0.1]}}, {-12.429216196844383`, 
         FormBox[
          TemplateBox[{0., 0.}, "Spacer2"], TraditionalForm], {0.005, 0.}, {
          AbsoluteThickness[0.1]}}, {-12.206072645530174`, 
         FormBox[
          TemplateBox[{0., 0.}, "Spacer2"], TraditionalForm], {0.005, 0.}, {
          AbsoluteThickness[0.1]}}, {-12.02375108873622, 
         FormBox[
          TemplateBox[{0., 0.}, "Spacer2"], TraditionalForm], {0.005, 0.}, {
          AbsoluteThickness[0.1]}}, {-11.86960040890896, 
         FormBox[
          TemplateBox[{0., 0.}, "Spacer2"], TraditionalForm], {0.005, 0.}, {
          AbsoluteThickness[0.1]}}, {-11.736069016284437`, 
         FormBox[
          TemplateBox[{0., 0.}, "Spacer2"], TraditionalForm], {0.005, 0.}, {
          AbsoluteThickness[0.1]}}, {-11.618285980628055`, 
         FormBox[
          TemplateBox[{0., 0.}, "Spacer2"], TraditionalForm], {0.005, 0.}, {
          AbsoluteThickness[0.1]}}, {-10.819778284410283`, 
         FormBox[
          TemplateBox[{0., 0.}, "Spacer2"], TraditionalForm], {0.005, 0.}, {
          AbsoluteThickness[0.1]}}, {-10.41431317630212, 
         FormBox[
          TemplateBox[{0., 0.}, "Spacer2"], TraditionalForm], {0.005, 0.}, {
          AbsoluteThickness[0.1]}}, {-10.126631103850338`, 
         FormBox[
          TemplateBox[{0., 0.}, "Spacer2"], TraditionalForm], {0.005, 0.}, {
          AbsoluteThickness[0.1]}}, {-9.903487552536127, 
         FormBox[
          TemplateBox[{0., 0.}, "Spacer2"], TraditionalForm], {0.005, 0.}, {
          AbsoluteThickness[0.1]}}, {-9.721165995742174, 
         FormBox[
          TemplateBox[{0., 0.}, "Spacer2"], TraditionalForm], {0.005, 0.}, {
          AbsoluteThickness[0.1]}}, {-9.567015315914915, 
         FormBox[
          TemplateBox[{0., 0.}, "Spacer2"], TraditionalForm], {0.005, 0.}, {
          AbsoluteThickness[0.1]}}, {-9.433483923290392, 
         FormBox[
          TemplateBox[{0., 0.}, "Spacer2"], TraditionalForm], {0.005, 0.}, {
          AbsoluteThickness[0.1]}}, {-9.315700887634009, 
         FormBox[
          TemplateBox[{0., 0.}, "Spacer2"], TraditionalForm], {0.005, 0.}, {
          AbsoluteThickness[0.1]}}, {-9.210340371976182, 
         FormBox[
          TemplateBox[{0., 0.}, "Spacer2"], TraditionalForm], {0.005, 0.}, {
          AbsoluteThickness[0.1]}}}, {{-20.72326583694641, 
         FormBox[
          TemplateBox[{0., 0.}, "Spacer2"], TraditionalForm], {0.01, 0.}, {
          AbsoluteThickness[0.1]}}, {-18.420680743952367`, 
         FormBox[
          TemplateBox[{0., 0.}, "Spacer2"], TraditionalForm], {0.01, 0.}, {
          AbsoluteThickness[0.1]}}, {-16.11809565095832, 
         FormBox[
          TemplateBox[{0., 0.}, "Spacer2"], TraditionalForm], {0.01, 0.}, {
          AbsoluteThickness[0.1]}}, {-13.815510557964274`, 
         FormBox[
          TemplateBox[{0., 0.}, "Spacer2"], TraditionalForm], {0.01, 0.}, {
          AbsoluteThickness[0.1]}}, {-11.512925464970229`, 
         FormBox[
          TemplateBox[{0., 0.}, "Spacer2"], TraditionalForm], {0.01, 0.}, {
          AbsoluteThickness[0.1]}}, {-23.025850929940457`, 
         FormBox[
          TemplateBox[{0., 0.}, "Spacer2"], TraditionalForm], {0.005, 0.}, {
          AbsoluteThickness[0.1]}}, {-22.33270374938051, 
         FormBox[
          TemplateBox[{0., 0.}, "Spacer2"], TraditionalForm], {0.005, 0.}, {
          AbsoluteThickness[0.1]}}, {-21.927238641272346`, 
         FormBox[
          TemplateBox[{0., 0.}, "Spacer2"], TraditionalForm], {0.005, 0.}, {
          AbsoluteThickness[0.1]}}, {-21.639556568820566`, 
         FormBox[
          TemplateBox[{0., 0.}, "Spacer2"], TraditionalForm], {0.005, 0.}, {
          AbsoluteThickness[0.1]}}, {-21.416413017506358`, 
         FormBox[
          TemplateBox[{0., 0.}, "Spacer2"], TraditionalForm], {0.005, 0.}, {
          AbsoluteThickness[0.1]}}, {-21.234091460712403`, 
         FormBox[
          TemplateBox[{0., 0.}, "Spacer2"], TraditionalForm], {0.005, 0.}, {
          AbsoluteThickness[0.1]}}, {-21.079940780885142`, 
         FormBox[
          TemplateBox[{0., 0.}, "Spacer2"], TraditionalForm], {0.005, 0.}, {
          AbsoluteThickness[0.1]}}, {-20.94640938826062, 
         FormBox[
          TemplateBox[{0., 0.}, "Spacer2"], TraditionalForm], {0.005, 0.}, {
          AbsoluteThickness[0.1]}}, {-20.82862635260424, 
         FormBox[
          TemplateBox[{0., 0.}, "Spacer2"], TraditionalForm], {0.005, 0.}, {
          AbsoluteThickness[0.1]}}, {-20.030118656386467`, 
         FormBox[
          TemplateBox[{0., 0.}, "Spacer2"], TraditionalForm], {0.005, 0.}, {
          AbsoluteThickness[0.1]}}, {-19.624653548278303`, 
         FormBox[
          TemplateBox[{0., 0.}, "Spacer2"], TraditionalForm], {0.005, 0.}, {
          AbsoluteThickness[0.1]}}, {-19.33697147582652, 
         FormBox[
          TemplateBox[{0., 0.}, "Spacer2"], TraditionalForm], {0.005, 0.}, {
          AbsoluteThickness[0.1]}}, {-19.11382792451231, 
         FormBox[
          TemplateBox[{0., 0.}, "Spacer2"], TraditionalForm], {0.005, 0.}, {
          AbsoluteThickness[0.1]}}, {-18.931506367718356`, 
         FormBox[
          TemplateBox[{0., 0.}, "Spacer2"], TraditionalForm], {0.005, 0.}, {
          AbsoluteThickness[0.1]}}, {-18.7773556878911, 
         FormBox[
          TemplateBox[{0., 0.}, "Spacer2"], TraditionalForm], {0.005, 0.}, {
          AbsoluteThickness[0.1]}}, {-18.643824295266576`, 
         FormBox[
          TemplateBox[{0., 0.}, "Spacer2"], TraditionalForm], {0.005, 0.}, {
          AbsoluteThickness[0.1]}}, {-18.526041259610192`, 
         FormBox[
          TemplateBox[{0., 0.}, "Spacer2"], TraditionalForm], {0.005, 0.}, {
          AbsoluteThickness[0.1]}}, {-17.72753356339242, 
         FormBox[
          TemplateBox[{0., 0.}, "Spacer2"], TraditionalForm], {0.005, 0.}, {
          AbsoluteThickness[0.1]}}, {-17.322068455284256`, 
         FormBox[
          TemplateBox[{0., 0.}, "Spacer2"], TraditionalForm], {0.005, 0.}, {
          AbsoluteThickness[0.1]}}, {-17.034386382832476`, 
         FormBox[
          TemplateBox[{0., 0.}, "Spacer2"], TraditionalForm], {0.005, 0.}, {
          AbsoluteThickness[0.1]}}, {-16.811242831518264`, 
         FormBox[
          TemplateBox[{0., 0.}, "Spacer2"], TraditionalForm], {0.005, 0.}, {
          AbsoluteThickness[0.1]}}, {-16.62892127472431, 
         FormBox[
          TemplateBox[{0., 0.}, "Spacer2"], TraditionalForm], {0.005, 0.}, {
          AbsoluteThickness[0.1]}}, {-16.474770594897052`, 
         FormBox[
          TemplateBox[{0., 0.}, "Spacer2"], TraditionalForm], {0.005, 0.}, {
          AbsoluteThickness[0.1]}}, {-16.34123920227253, 
         FormBox[
          TemplateBox[{0., 0.}, "Spacer2"], TraditionalForm], {0.005, 0.}, {
          AbsoluteThickness[0.1]}}, {-16.223456166616145`, 
         FormBox[
          TemplateBox[{0., 0.}, "Spacer2"], TraditionalForm], {0.005, 0.}, {
          AbsoluteThickness[0.1]}}, {-15.424948470398375`, 
         FormBox[
          TemplateBox[{0., 0.}, "Spacer2"], TraditionalForm], {0.005, 0.}, {
          AbsoluteThickness[0.1]}}, {-15.01948336229021, 
         FormBox[
          TemplateBox[{0., 0.}, "Spacer2"], TraditionalForm], {0.005, 0.}, {
          AbsoluteThickness[0.1]}}, {-14.73180128983843, 
         FormBox[
          TemplateBox[{0., 0.}, "Spacer2"], TraditionalForm], {0.005, 0.}, {
          AbsoluteThickness[0.1]}}, {-14.508657738524219`, 
         FormBox[
          TemplateBox[{0., 0.}, "Spacer2"], TraditionalForm], {0.005, 0.}, {
          AbsoluteThickness[0.1]}}, {-14.326336181730264`, 
         FormBox[
          TemplateBox[{0., 0.}, "Spacer2"], TraditionalForm], {0.005, 0.}, {
          AbsoluteThickness[0.1]}}, {-14.172185501903007`, 
         FormBox[
          TemplateBox[{0., 0.}, "Spacer2"], TraditionalForm], {0.005, 0.}, {
          AbsoluteThickness[0.1]}}, {-14.038654109278484`, 
         FormBox[
          TemplateBox[{0., 0.}, "Spacer2"], TraditionalForm], {0.005, 0.}, {
          AbsoluteThickness[0.1]}}, {-13.9208710736221, 
         FormBox[
          TemplateBox[{0., 0.}, "Spacer2"], TraditionalForm], {0.005, 0.}, {
          AbsoluteThickness[0.1]}}, {-13.122363377404328`, 
         FormBox[
          TemplateBox[{0., 0.}, "Spacer2"], TraditionalForm], {0.005, 0.}, {
          AbsoluteThickness[0.1]}}, {-12.716898269296165`, 
         FormBox[
          TemplateBox[{0., 0.}, "Spacer2"], TraditionalForm], {0.005, 0.}, {
          AbsoluteThickness[0.1]}}, {-12.429216196844383`, 
         FormBox[
          TemplateBox[{0., 0.}, "Spacer2"], TraditionalForm], {0.005, 0.}, {
          AbsoluteThickness[0.1]}}, {-12.206072645530174`, 
         FormBox[
          TemplateBox[{0., 0.}, "Spacer2"], TraditionalForm], {0.005, 0.}, {
          AbsoluteThickness[0.1]}}, {-12.02375108873622, 
         FormBox[
          TemplateBox[{0., 0.}, "Spacer2"], TraditionalForm], {0.005, 0.}, {
          AbsoluteThickness[0.1]}}, {-11.86960040890896, 
         FormBox[
          TemplateBox[{0., 0.}, "Spacer2"], TraditionalForm], {0.005, 0.}, {
          AbsoluteThickness[0.1]}}, {-11.736069016284437`, 
         FormBox[
          TemplateBox[{0., 0.}, "Spacer2"], TraditionalForm], {0.005, 0.}, {
          AbsoluteThickness[0.1]}}, {-11.618285980628055`, 
         FormBox[
          TemplateBox[{0., 0.}, "Spacer2"], TraditionalForm], {0.005, 0.}, {
          AbsoluteThickness[0.1]}}, {-10.819778284410283`, 
         FormBox[
          TemplateBox[{0., 0.}, "Spacer2"], TraditionalForm], {0.005, 0.}, {
          AbsoluteThickness[0.1]}}, {-10.41431317630212, 
         FormBox[
          TemplateBox[{0., 0.}, "Spacer2"], TraditionalForm], {0.005, 0.}, {
          AbsoluteThickness[0.1]}}, {-10.126631103850338`, 
         FormBox[
          TemplateBox[{0., 0.}, "Spacer2"], TraditionalForm], {0.005, 0.}, {
          AbsoluteThickness[0.1]}}, {-9.903487552536127, 
         FormBox[
          TemplateBox[{0., 0.}, "Spacer2"], TraditionalForm], {0.005, 0.}, {
          AbsoluteThickness[0.1]}}, {-9.721165995742174, 
         FormBox[
          TemplateBox[{0., 0.}, "Spacer2"], TraditionalForm], {0.005, 0.}, {
          AbsoluteThickness[0.1]}}, {-9.567015315914915, 
         FormBox[
          TemplateBox[{0., 0.}, "Spacer2"], TraditionalForm], {0.005, 0.}, {
          AbsoluteThickness[0.1]}}, {-9.433483923290392, 
         FormBox[
          TemplateBox[{0., 0.}, "Spacer2"], TraditionalForm], {0.005, 0.}, {
          AbsoluteThickness[0.1]}}, {-9.315700887634009, 
         FormBox[
          TemplateBox[{0., 0.}, "Spacer2"], TraditionalForm], {0.005, 0.}, {
          AbsoluteThickness[0.1]}}, {-9.210340371976182, 
         FormBox[
          TemplateBox[{0., 0.}, "Spacer2"], TraditionalForm], {0.005, 0.}, {
          AbsoluteThickness[0.1]}}}}, {{{-20.72326583694641, 
         FormBox[
          TemplateBox[{"10", 
            RowBox[{"-", "9"}]}, "Superscript", SyntaxForm -> SuperscriptBox],
           TraditionalForm], {0.01, 0.}, {
          AbsoluteThickness[0.1]}}, {-18.420680743952367`, 
         FormBox[
          TemplateBox[{"10", 
            RowBox[{"-", "8"}]}, "Superscript", SyntaxForm -> SuperscriptBox],
           TraditionalForm], {0.01, 0.}, {
          AbsoluteThickness[0.1]}}, {-16.11809565095832, 
         FormBox[
          TemplateBox[{"10", 
            RowBox[{"-", "7"}]}, "Superscript", SyntaxForm -> SuperscriptBox],
           TraditionalForm], {0.01, 0.}, {
          AbsoluteThickness[0.1]}}, {-13.815510557964274`, 
         FormBox[
          TemplateBox[{"10", 
            RowBox[{"-", "6"}]}, "Superscript", SyntaxForm -> SuperscriptBox],
           TraditionalForm], {0.01, 0.}, {
          AbsoluteThickness[0.1]}}, {-11.512925464970229`, 
         FormBox[
          TemplateBox[{"10", 
            RowBox[{"-", "5"}]}, "Superscript", SyntaxForm -> SuperscriptBox],
           TraditionalForm], {0.01, 0.}, {
          AbsoluteThickness[0.1]}}, {-23.025850929940457`, 
         FormBox[
          TemplateBox[{0., 0.}, "Spacer2"], TraditionalForm], {0.005, 0.}, {
          AbsoluteThickness[0.1]}}, {-22.33270374938051, 
         FormBox[
          TemplateBox[{0., 0.}, "Spacer2"], TraditionalForm], {0.005, 0.}, {
          AbsoluteThickness[0.1]}}, {-21.927238641272346`, 
         FormBox[
          TemplateBox[{0., 0.}, "Spacer2"], TraditionalForm], {0.005, 0.}, {
          AbsoluteThickness[0.1]}}, {-21.639556568820566`, 
         FormBox[
          TemplateBox[{0., 0.}, "Spacer2"], TraditionalForm], {0.005, 0.}, {
          AbsoluteThickness[0.1]}}, {-21.416413017506358`, 
         FormBox[
          TemplateBox[{0., 0.}, "Spacer2"], TraditionalForm], {0.005, 0.}, {
          AbsoluteThickness[0.1]}}, {-21.234091460712403`, 
         FormBox[
          TemplateBox[{0., 0.}, "Spacer2"], TraditionalForm], {0.005, 0.}, {
          AbsoluteThickness[0.1]}}, {-21.079940780885142`, 
         FormBox[
          TemplateBox[{0., 0.}, "Spacer2"], TraditionalForm], {0.005, 0.}, {
          AbsoluteThickness[0.1]}}, {-20.94640938826062, 
         FormBox[
          TemplateBox[{0., 0.}, "Spacer2"], TraditionalForm], {0.005, 0.}, {
          AbsoluteThickness[0.1]}}, {-20.82862635260424, 
         FormBox[
          TemplateBox[{0., 0.}, "Spacer2"], TraditionalForm], {0.005, 0.}, {
          AbsoluteThickness[0.1]}}, {-20.030118656386467`, 
         FormBox[
          TemplateBox[{0., 0.}, "Spacer2"], TraditionalForm], {0.005, 0.}, {
          AbsoluteThickness[0.1]}}, {-19.624653548278303`, 
         FormBox[
          TemplateBox[{0., 0.}, "Spacer2"], TraditionalForm], {0.005, 0.}, {
          AbsoluteThickness[0.1]}}, {-19.33697147582652, 
         FormBox[
          TemplateBox[{0., 0.}, "Spacer2"], TraditionalForm], {0.005, 0.}, {
          AbsoluteThickness[0.1]}}, {-19.11382792451231, 
         FormBox[
          TemplateBox[{0., 0.}, "Spacer2"], TraditionalForm], {0.005, 0.}, {
          AbsoluteThickness[0.1]}}, {-18.931506367718356`, 
         FormBox[
          TemplateBox[{0., 0.}, "Spacer2"], TraditionalForm], {0.005, 0.}, {
          AbsoluteThickness[0.1]}}, {-18.7773556878911, 
         FormBox[
          TemplateBox[{0., 0.}, "Spacer2"], TraditionalForm], {0.005, 0.}, {
          AbsoluteThickness[0.1]}}, {-18.643824295266576`, 
         FormBox[
          TemplateBox[{0., 0.}, "Spacer2"], TraditionalForm], {0.005, 0.}, {
          AbsoluteThickness[0.1]}}, {-18.526041259610192`, 
         FormBox[
          TemplateBox[{0., 0.}, "Spacer2"], TraditionalForm], {0.005, 0.}, {
          AbsoluteThickness[0.1]}}, {-17.72753356339242, 
         FormBox[
          TemplateBox[{0., 0.}, "Spacer2"], TraditionalForm], {0.005, 0.}, {
          AbsoluteThickness[0.1]}}, {-17.322068455284256`, 
         FormBox[
          TemplateBox[{0., 0.}, "Spacer2"], TraditionalForm], {0.005, 0.}, {
          AbsoluteThickness[0.1]}}, {-17.034386382832476`, 
         FormBox[
          TemplateBox[{0., 0.}, "Spacer2"], TraditionalForm], {0.005, 0.}, {
          AbsoluteThickness[0.1]}}, {-16.811242831518264`, 
         FormBox[
          TemplateBox[{0., 0.}, "Spacer2"], TraditionalForm], {0.005, 0.}, {
          AbsoluteThickness[0.1]}}, {-16.62892127472431, 
         FormBox[
          TemplateBox[{0., 0.}, "Spacer2"], TraditionalForm], {0.005, 0.}, {
          AbsoluteThickness[0.1]}}, {-16.474770594897052`, 
         FormBox[
          TemplateBox[{0., 0.}, "Spacer2"], TraditionalForm], {0.005, 0.}, {
          AbsoluteThickness[0.1]}}, {-16.34123920227253, 
         FormBox[
          TemplateBox[{0., 0.}, "Spacer2"], TraditionalForm], {0.005, 0.}, {
          AbsoluteThickness[0.1]}}, {-16.223456166616145`, 
         FormBox[
          TemplateBox[{0., 0.}, "Spacer2"], TraditionalForm], {0.005, 0.}, {
          AbsoluteThickness[0.1]}}, {-15.424948470398375`, 
         FormBox[
          TemplateBox[{0., 0.}, "Spacer2"], TraditionalForm], {0.005, 0.}, {
          AbsoluteThickness[0.1]}}, {-15.01948336229021, 
         FormBox[
          TemplateBox[{0., 0.}, "Spacer2"], TraditionalForm], {0.005, 0.}, {
          AbsoluteThickness[0.1]}}, {-14.73180128983843, 
         FormBox[
          TemplateBox[{0., 0.}, "Spacer2"], TraditionalForm], {0.005, 0.}, {
          AbsoluteThickness[0.1]}}, {-14.508657738524219`, 
         FormBox[
          TemplateBox[{0., 0.}, "Spacer2"], TraditionalForm], {0.005, 0.}, {
          AbsoluteThickness[0.1]}}, {-14.326336181730264`, 
         FormBox[
          TemplateBox[{0., 0.}, "Spacer2"], TraditionalForm], {0.005, 0.}, {
          AbsoluteThickness[0.1]}}, {-14.172185501903007`, 
         FormBox[
          TemplateBox[{0., 0.}, "Spacer2"], TraditionalForm], {0.005, 0.}, {
          AbsoluteThickness[0.1]}}, {-14.038654109278484`, 
         FormBox[
          TemplateBox[{0., 0.}, "Spacer2"], TraditionalForm], {0.005, 0.}, {
          AbsoluteThickness[0.1]}}, {-13.9208710736221, 
         FormBox[
          TemplateBox[{0., 0.}, "Spacer2"], TraditionalForm], {0.005, 0.}, {
          AbsoluteThickness[0.1]}}, {-13.122363377404328`, 
         FormBox[
          TemplateBox[{0., 0.}, "Spacer2"], TraditionalForm], {0.005, 0.}, {
          AbsoluteThickness[0.1]}}, {-12.716898269296165`, 
         FormBox[
          TemplateBox[{0., 0.}, "Spacer2"], TraditionalForm], {0.005, 0.}, {
          AbsoluteThickness[0.1]}}, {-12.429216196844383`, 
         FormBox[
          TemplateBox[{0., 0.}, "Spacer2"], TraditionalForm], {0.005, 0.}, {
          AbsoluteThickness[0.1]}}, {-12.206072645530174`, 
         FormBox[
          TemplateBox[{0., 0.}, "Spacer2"], TraditionalForm], {0.005, 0.}, {
          AbsoluteThickness[0.1]}}, {-12.02375108873622, 
         FormBox[
          TemplateBox[{0., 0.}, "Spacer2"], TraditionalForm], {0.005, 0.}, {
          AbsoluteThickness[0.1]}}, {-11.86960040890896, 
         FormBox[
          TemplateBox[{0., 0.}, "Spacer2"], TraditionalForm], {0.005, 0.}, {
          AbsoluteThickness[0.1]}}, {-11.736069016284437`, 
         FormBox[
          TemplateBox[{0., 0.}, "Spacer2"], TraditionalForm], {0.005, 0.}, {
          AbsoluteThickness[0.1]}}, {-11.618285980628055`, 
         FormBox[
          TemplateBox[{0., 0.}, "Spacer2"], TraditionalForm], {0.005, 0.}, {
          AbsoluteThickness[0.1]}}, {-10.819778284410283`, 
         FormBox[
          TemplateBox[{0., 0.}, "Spacer2"], TraditionalForm], {0.005, 0.}, {
          AbsoluteThickness[0.1]}}, {-10.41431317630212, 
         FormBox[
          TemplateBox[{0., 0.}, "Spacer2"], TraditionalForm], {0.005, 0.}, {
          AbsoluteThickness[0.1]}}, {-10.126631103850338`, 
         FormBox[
          TemplateBox[{0., 0.}, "Spacer2"], TraditionalForm], {0.005, 0.}, {
          AbsoluteThickness[0.1]}}, {-9.903487552536127, 
         FormBox[
          TemplateBox[{0., 0.}, "Spacer2"], TraditionalForm], {0.005, 0.}, {
          AbsoluteThickness[0.1]}}, {-9.721165995742174, 
         FormBox[
          TemplateBox[{0., 0.}, "Spacer2"], TraditionalForm], {0.005, 0.}, {
          AbsoluteThickness[0.1]}}, {-9.567015315914915, 
         FormBox[
          TemplateBox[{0., 0.}, "Spacer2"], TraditionalForm], {0.005, 0.}, {
          AbsoluteThickness[0.1]}}, {-9.433483923290392, 
         FormBox[
          TemplateBox[{0., 0.}, "Spacer2"], TraditionalForm], {0.005, 0.}, {
          AbsoluteThickness[0.1]}}, {-9.315700887634009, 
         FormBox[
          TemplateBox[{0., 0.}, "Spacer2"], TraditionalForm], {0.005, 0.}, {
          AbsoluteThickness[0.1]}}, {-9.210340371976182, 
         FormBox[
          TemplateBox[{0., 0.}, "Spacer2"], TraditionalForm], {0.005, 0.}, {
          AbsoluteThickness[0.1]}}}, {{-20.72326583694641, 
         FormBox[
          TemplateBox[{0., 0.}, "Spacer2"], TraditionalForm], {0.01, 0.}, {
          AbsoluteThickness[0.1]}}, {-18.420680743952367`, 
         FormBox[
          TemplateBox[{0., 0.}, "Spacer2"], TraditionalForm], {0.01, 0.}, {
          AbsoluteThickness[0.1]}}, {-16.11809565095832, 
         FormBox[
          TemplateBox[{0., 0.}, "Spacer2"], TraditionalForm], {0.01, 0.}, {
          AbsoluteThickness[0.1]}}, {-13.815510557964274`, 
         FormBox[
          TemplateBox[{0., 0.}, "Spacer2"], TraditionalForm], {0.01, 0.}, {
          AbsoluteThickness[0.1]}}, {-11.512925464970229`, 
         FormBox[
          TemplateBox[{0., 0.}, "Spacer2"], TraditionalForm], {0.01, 0.}, {
          AbsoluteThickness[0.1]}}, {-23.025850929940457`, 
         FormBox[
          TemplateBox[{0., 0.}, "Spacer2"], TraditionalForm], {0.005, 0.}, {
          AbsoluteThickness[0.1]}}, {-22.33270374938051, 
         FormBox[
          TemplateBox[{0., 0.}, "Spacer2"], TraditionalForm], {0.005, 0.}, {
          AbsoluteThickness[0.1]}}, {-21.927238641272346`, 
         FormBox[
          TemplateBox[{0., 0.}, "Spacer2"], TraditionalForm], {0.005, 0.}, {
          AbsoluteThickness[0.1]}}, {-21.639556568820566`, 
         FormBox[
          TemplateBox[{0., 0.}, "Spacer2"], TraditionalForm], {0.005, 0.}, {
          AbsoluteThickness[0.1]}}, {-21.416413017506358`, 
         FormBox[
          TemplateBox[{0., 0.}, "Spacer2"], TraditionalForm], {0.005, 0.}, {
          AbsoluteThickness[0.1]}}, {-21.234091460712403`, 
         FormBox[
          TemplateBox[{0., 0.}, "Spacer2"], TraditionalForm], {0.005, 0.}, {
          AbsoluteThickness[0.1]}}, {-21.079940780885142`, 
         FormBox[
          TemplateBox[{0., 0.}, "Spacer2"], TraditionalForm], {0.005, 0.}, {
          AbsoluteThickness[0.1]}}, {-20.94640938826062, 
         FormBox[
          TemplateBox[{0., 0.}, "Spacer2"], TraditionalForm], {0.005, 0.}, {
          AbsoluteThickness[0.1]}}, {-20.82862635260424, 
         FormBox[
          TemplateBox[{0., 0.}, "Spacer2"], TraditionalForm], {0.005, 0.}, {
          AbsoluteThickness[0.1]}}, {-20.030118656386467`, 
         FormBox[
          TemplateBox[{0., 0.}, "Spacer2"], TraditionalForm], {0.005, 0.}, {
          AbsoluteThickness[0.1]}}, {-19.624653548278303`, 
         FormBox[
          TemplateBox[{0., 0.}, "Spacer2"], TraditionalForm], {0.005, 0.}, {
          AbsoluteThickness[0.1]}}, {-19.33697147582652, 
         FormBox[
          TemplateBox[{0., 0.}, "Spacer2"], TraditionalForm], {0.005, 0.}, {
          AbsoluteThickness[0.1]}}, {-19.11382792451231, 
         FormBox[
          TemplateBox[{0., 0.}, "Spacer2"], TraditionalForm], {0.005, 0.}, {
          AbsoluteThickness[0.1]}}, {-18.931506367718356`, 
         FormBox[
          TemplateBox[{0., 0.}, "Spacer2"], TraditionalForm], {0.005, 0.}, {
          AbsoluteThickness[0.1]}}, {-18.7773556878911, 
         FormBox[
          TemplateBox[{0., 0.}, "Spacer2"], TraditionalForm], {0.005, 0.}, {
          AbsoluteThickness[0.1]}}, {-18.643824295266576`, 
         FormBox[
          TemplateBox[{0., 0.}, "Spacer2"], TraditionalForm], {0.005, 0.}, {
          AbsoluteThickness[0.1]}}, {-18.526041259610192`, 
         FormBox[
          TemplateBox[{0., 0.}, "Spacer2"], TraditionalForm], {0.005, 0.}, {
          AbsoluteThickness[0.1]}}, {-17.72753356339242, 
         FormBox[
          TemplateBox[{0., 0.}, "Spacer2"], TraditionalForm], {0.005, 0.}, {
          AbsoluteThickness[0.1]}}, {-17.322068455284256`, 
         FormBox[
          TemplateBox[{0., 0.}, "Spacer2"], TraditionalForm], {0.005, 0.}, {
          AbsoluteThickness[0.1]}}, {-17.034386382832476`, 
         FormBox[
          TemplateBox[{0., 0.}, "Spacer2"], TraditionalForm], {0.005, 0.}, {
          AbsoluteThickness[0.1]}}, {-16.811242831518264`, 
         FormBox[
          TemplateBox[{0., 0.}, "Spacer2"], TraditionalForm], {0.005, 0.}, {
          AbsoluteThickness[0.1]}}, {-16.62892127472431, 
         FormBox[
          TemplateBox[{0., 0.}, "Spacer2"], TraditionalForm], {0.005, 0.}, {
          AbsoluteThickness[0.1]}}, {-16.474770594897052`, 
         FormBox[
          TemplateBox[{0., 0.}, "Spacer2"], TraditionalForm], {0.005, 0.}, {
          AbsoluteThickness[0.1]}}, {-16.34123920227253, 
         FormBox[
          TemplateBox[{0., 0.}, "Spacer2"], TraditionalForm], {0.005, 0.}, {
          AbsoluteThickness[0.1]}}, {-16.223456166616145`, 
         FormBox[
          TemplateBox[{0., 0.}, "Spacer2"], TraditionalForm], {0.005, 0.}, {
          AbsoluteThickness[0.1]}}, {-15.424948470398375`, 
         FormBox[
          TemplateBox[{0., 0.}, "Spacer2"], TraditionalForm], {0.005, 0.}, {
          AbsoluteThickness[0.1]}}, {-15.01948336229021, 
         FormBox[
          TemplateBox[{0., 0.}, "Spacer2"], TraditionalForm], {0.005, 0.}, {
          AbsoluteThickness[0.1]}}, {-14.73180128983843, 
         FormBox[
          TemplateBox[{0., 0.}, "Spacer2"], TraditionalForm], {0.005, 0.}, {
          AbsoluteThickness[0.1]}}, {-14.508657738524219`, 
         FormBox[
          TemplateBox[{0., 0.}, "Spacer2"], TraditionalForm], {0.005, 0.}, {
          AbsoluteThickness[0.1]}}, {-14.326336181730264`, 
         FormBox[
          TemplateBox[{0., 0.}, "Spacer2"], TraditionalForm], {0.005, 0.}, {
          AbsoluteThickness[0.1]}}, {-14.172185501903007`, 
         FormBox[
          TemplateBox[{0., 0.}, "Spacer2"], TraditionalForm], {0.005, 0.}, {
          AbsoluteThickness[0.1]}}, {-14.038654109278484`, 
         FormBox[
          TemplateBox[{0., 0.}, "Spacer2"], TraditionalForm], {0.005, 0.}, {
          AbsoluteThickness[0.1]}}, {-13.9208710736221, 
         FormBox[
          TemplateBox[{0., 0.}, "Spacer2"], TraditionalForm], {0.005, 0.}, {
          AbsoluteThickness[0.1]}}, {-13.122363377404328`, 
         FormBox[
          TemplateBox[{0., 0.}, "Spacer2"], TraditionalForm], {0.005, 0.}, {
          AbsoluteThickness[0.1]}}, {-12.716898269296165`, 
         FormBox[
          TemplateBox[{0., 0.}, "Spacer2"], TraditionalForm], {0.005, 0.}, {
          AbsoluteThickness[0.1]}}, {-12.429216196844383`, 
         FormBox[
          TemplateBox[{0., 0.}, "Spacer2"], TraditionalForm], {0.005, 0.}, {
          AbsoluteThickness[0.1]}}, {-12.206072645530174`, 
         FormBox[
          TemplateBox[{0., 0.}, "Spacer2"], TraditionalForm], {0.005, 0.}, {
          AbsoluteThickness[0.1]}}, {-12.02375108873622, 
         FormBox[
          TemplateBox[{0., 0.}, "Spacer2"], TraditionalForm], {0.005, 0.}, {
          AbsoluteThickness[0.1]}}, {-11.86960040890896, 
         FormBox[
          TemplateBox[{0., 0.}, "Spacer2"], TraditionalForm], {0.005, 0.}, {
          AbsoluteThickness[0.1]}}, {-11.736069016284437`, 
         FormBox[
          TemplateBox[{0., 0.}, "Spacer2"], TraditionalForm], {0.005, 0.}, {
          AbsoluteThickness[0.1]}}, {-11.618285980628055`, 
         FormBox[
          TemplateBox[{0., 0.}, "Spacer2"], TraditionalForm], {0.005, 0.}, {
          AbsoluteThickness[0.1]}}, {-10.819778284410283`, 
         FormBox[
          TemplateBox[{0., 0.}, "Spacer2"], TraditionalForm], {0.005, 0.}, {
          AbsoluteThickness[0.1]}}, {-10.41431317630212, 
         FormBox[
          TemplateBox[{0., 0.}, "Spacer2"], TraditionalForm], {0.005, 0.}, {
          AbsoluteThickness[0.1]}}, {-10.126631103850338`, 
         FormBox[
          TemplateBox[{0., 0.}, "Spacer2"], TraditionalForm], {0.005, 0.}, {
          AbsoluteThickness[0.1]}}, {-9.903487552536127, 
         FormBox[
          TemplateBox[{0., 0.}, "Spacer2"], TraditionalForm], {0.005, 0.}, {
          AbsoluteThickness[0.1]}}, {-9.721165995742174, 
         FormBox[
          TemplateBox[{0., 0.}, "Spacer2"], TraditionalForm], {0.005, 0.}, {
          AbsoluteThickness[0.1]}}, {-9.567015315914915, 
         FormBox[
          TemplateBox[{0., 0.}, "Spacer2"], TraditionalForm], {0.005, 0.}, {
          AbsoluteThickness[0.1]}}, {-9.433483923290392, 
         FormBox[
          TemplateBox[{0., 0.}, "Spacer2"], TraditionalForm], {0.005, 0.}, {
          AbsoluteThickness[0.1]}}, {-9.315700887634009, 
         FormBox[
          TemplateBox[{0., 0.}, "Spacer2"], TraditionalForm], {0.005, 0.}, {
          AbsoluteThickness[0.1]}}, {-9.210340371976182, 
         FormBox[
          TemplateBox[{0., 0.}, "Spacer2"], TraditionalForm], {0.005, 0.}, {
          AbsoluteThickness[0.1]}}}}}],
   FrameTicksStyle->20,
   GridLines->{None, None},
   GridLinesStyle->Directive[
     GrayLevel[0.5, 0.4]],
   ImagePadding->All,
   ImageSize->{500},
   Method->{
    "DefaultBoundaryStyle" -> Automatic, 
     "DefaultGraphicsInteraction" -> {
      "Version" -> 1.2, "TrackMousePosition" -> {True, False}, 
       "Effects" -> {
        "Highlight" -> {"ratio" -> 2}, "HighlightPoint" -> {"ratio" -> 2}, 
         "Droplines" -> {
          "freeformCursorMode" -> True, 
           "placement" -> {"x" -> "All", "y" -> "None"}}}}, 
     "DefaultMeshStyle" -> AbsolutePointSize[6], "ScalingFunctions" -> None},
   PlotLabel->FormBox[
     StyleBox[
     "\"\\!\\(\\*SubscriptBox[\\(K\\), \\(d\\)]\\): \[LongDash]100nM  - -1nM \
\\!\\(\\*SubscriptBox[\\(K\\), \\(A\\)]\\):2\"", 20, FontFamily -> "Arial", 
      StripOnInput -> False], TraditionalForm],
   PlotRange->
    NCache[{{-Log[1000000000], -
       Log[100000]}, {-20.68921129821441, -11.41762818168552}}, \
{{-20.72326583694641, -11.512925464970229`}, {-20.68921129821441, \
-11.41762818168552}}],
   PlotRangeClipping->True,
   PlotRangePadding->{{
      Scaled[0.02], 
      Scaled[0.02]}, {
      Scaled[0.05], 
      Scaled[0.05]}},
   Ticks->{Quiet[
      Charting`ScaledTicks[{Log, Exp}][#, #2, {6, 6}]]& , Quiet[
      Charting`ScaledTicks[{Log, Exp}][#, #2, {6, 6}]]& }],
  InterpretTemplate[Legended[
    Graphics[{{{{}, {}, 
        Annotation[{
          Directive[
           Opacity[1.], 
           AbsoluteThickness[1.6], 
           RGBColor[0, 0, 1]], 
          Line[CompressedData["
1:eJwVyHs0lHkAh3Ga1aQosR10VCt6f3P3vu+8ohKi3RNFNoMutJFibNFskWJX
tlxGii5mu9lTnC0xjC5TpPRNSVmlw8q16KqjUK1Yl9a2fzznc85jGxazatME
AwMDny/9793Sr96Tcg7lkUTtXsziYGZffXQZh1O39VHpWhZBkS06/VUOAbrP
Kx4VsXgzRxvjeYWDl891iw2FLIyz/PvXX+Jgs5RXmHSOxYqteX05xRzyg2Uj
lWdYNAjde3l5HFSmNyWuGhadeQk9nRkc5h1ZMuKaxGI4O9Xn0moOIRNvJUX7
sGC1m5+1Cjm42g11jc1mIXpZWvZ2VI7Ki4cS0z8wsLfK+seqVo6HquoSBRi4
7PJQHj8pB78ivjDtMIPAx2oPR6Uc9yr1p01CGTj4LfrhupMckZqn1QU0A2ro
llZjLIfMfvG0ch6DOSc6wjKbWew4OonxaKQxP6rOq6mAhWfS3098z9IwCaJ2
GCewiDC5F3NoN42Xbl/z13ixeKc5VJyxnEZbQHPt6EwW588Zpdl9Q6MhQjZU
/oZB9EDiaMQLB6g1/Zs3XmWgC4NZidoB6z+m8DeoGZSsU5QlOTnA0bvULD6I
wdqnrXtdu2QQ1eu8XwgYaFU6q4fZMtj6efYqB2k8O+hZKFssQ3Ove2P7HRrn
9Nv0Tb1SFJVZ9JzW0AjIMhlLPCtFctJuZXI4jdNmypVuwVLEbr9irXekYWDK
Phi2lkK4L9j0Lz4Nf0+D6tftEtywlTbaaB2Q6+fuhZMShOcs73Va6QCjGYsu
VIRJMM3wcIu6R4aFpb8mgEjgfFbrfTFNhrlBqv5l78XI/UM1O1ksQ32b8JNn
pRgTc9ffTq2Rws98EL5qMYr6Pt1no6SQ/mzSn7hajPpdoUH6qVKUp3VnnxGI
MTg2oI8ukqB2wmcPswER1rSxcQ99JbCJ3nmi9ZYI0B3jb+oRY3r8/aFstQgb
OwtGzmSKUZHyaGrDKhFSlh3YoafF2JOlXlA1U4Si88dvjteJUFPH/96wXQjT
TX5b3seI8MKuSqM5JcRPVg49llNECFmQu1UfIESg0fO+GQVCjMuCfusyESJu
hVvAteVCGA6M6u3vCnBi/53MnG4BSjrHAg/HCTBiPzDPMkOAqvgL/HtCAVqH
hr6NkQkgVh1bFdxBUFFl5/RvLYFvjXUXl0rQ2j2slkcTNLWoAnkcwdrqHC5n
y5dv/8vlbJagI4/pHIwiUH6yHZjFEHSFKLlrEQQqbZyVs4zgdWPLU/dQgrrJ
S4aiBAQfb16V+yoI/K2Lbf60ITA5FvskciHBUi58T6wRwcHY6em1zgRl+ZR8
nEcwzb+YlTgRHDleeD99AoH51Fdp/XICw2cL806OU7Dep2DjpARbzAN5GKZA
bZOn7f2GYLKL9Civj0KBTz3zajbB/JDejP3vKAjFP3Z8N4tgXXzCZou3FCSv
85jJMwkWdXvWzX1DgQ0278i2IFCsUyjcn1O4vKAk9eN0ghaR//aaLgqOlt6M
woyA9OTv9O2k4NyQnGppSvDgRiId3EHhmm4Ws2sKQXjKvFfP2yi4HChvbzMm
cM8PTVK2UqiMCkh1mUSwMXTJeH8zBbdlH+jfJxKk85rC4x5T+A/57VqR
           "]]}, "Charting`Private`Tag$45631#1"], 
        Annotation[{
          Directive[
           Opacity[1.], 
           AbsoluteThickness[1.6], 
           RGBColor[0, 1, 0]], 
          Line[CompressedData["
1:eJwVjHk01XkAxUOFsbYdy5TlKN+3v9/2IhRtiBgtvFEoZB3LZHDSOk5Rz0hq
hommodemQV4kS4tbmRY0JpF9zEKK8VSKtlPz5o977jn3fu61DUtcH6E9bdo0
H43+9zuq6c9JHYd/Q4KDAoM45GSrWxNqOZReTYkv3sxBHt1VUV2j6c9f2ju8
icNT67LElVc4XMr74VRKIAf9IxvGQ6o0uwL9Z0cDOKyNV6rzyjnYWd7d2+TH
oY3vNqaj5FBX7HXHeTWHAeWukYEsDp3himYrCYe3uZk+VV9ykBZdaNL5wIIp
i/yrm8+hvbHLadkDFoJBVe3oexbSYzkRUUUsFpofeWPexCIi47pdVTwLl7QV
MQUnWCT+cnvQ35VFwGPFClkMi+Gc9tNWRpqdn/OWaw4s6ksuu/b2MrCfulmW
r89i+bIZP74oZ2Bd2BeW3cnglsPHK7LdDBbHtqzpKGHgO9TW/NiHgaHcPll/
FwOD/g/SJBsGg65zdQPXMGg+WiLxHKfR49/Z9N5S81u6ITL9Jo22KMlU3VMa
OwcnhDq5NBT545HhNTRUaTOU32+hEfIyQ3ergkZ1h7Iml6Eh81KZ7pDTeLNk
j/2EFg1Ba4XXPzwaesYz/ZrbKdj6rRyLmaQQfE/SYXeGQueY26PeRgrnWtKc
K5IplNbOGSnOpyArLtxV60khfd/OmPRtFMr3dOnEWlBI+eaKRbWMglx/3yK6
Vwr+gSCjdl0K84O776ozpLhuK340v0wKLb0H2+0EUmzL8x5z+EKK1DGb3aYd
EphoHetSjEiQERduGJYmgeO5Mq/KgxJY2yarGqwlOHl2u1W6UIKH7hEG61rE
mHky5HbmXTFWz5WGPt4uRqn69X0mVgxTj9B8boEYrWmh8mpjMdZ/jIsavy/C
5IdX1QmlIiTE3zO2TBQhsIdJ/c1XhHJr29mtFiKg4rhuxIgQZdGWqRevCRE+
UPLuVLYQPrDnTCOEyPA8nFxNCZHtmrcsy1iI0gsFDZ9aBDj8emuAtkoAowi/
uOeJAhwpn3VCLBcgyVw6YmYgQNtyDyffST4CZvytnlfCx+jiswWn8/lIXevq
X+/Nh4HM5syECx+F3zVm5w3z0LrV0829l4d3C18tMsviwVF7xbyr+3jonppa
nSjhIfE1z6tqEQ9Xb9k5fGwiaLnFH7txm6B7+K2CTSAIO2VTbBVNsOnXPC4v
juCiu9wkI5KgT0kPTMYSrHJW7xzdRvBncAxXH0WwPtjDozaU4Mmjrj/cNN7o
rL68bjPBy4Ya1ncjga+Bx5P9vgSGx1P6o50I7pgUVg5xBDkpsw41ORIs1a6v
9GYJTDaUMyIHgv5KRcUlmmC28dDBcU2e1bm8aI+EwOLARiZVTEAVyuXzeAT2
X7MH99sQTGQR0arPCUp8WukhK4IHwSFvLlgQ8IVf9bkvIKiIir1pYk4geqKk
P7PUcN4GXr1zCZig2X25cwieUSpZkjHB5SUXM1/OIriv/P1ppyGBzMyL3mhK
4Le76/hSAwLHtvRMMyMC//Dz43p6BPUVC+g0Td4wmpSfMJPA5XBdb48+QelD
iVP7dIIbsf6ZLhruk29/zxIdAlfPF9TPGo796dsdRVoE/wHhGU2y
           "]]}, "Charting`Private`Tag$45631#2"], 
        Annotation[{
          Directive[
           Opacity[1.], 
           AbsoluteThickness[1.6], 
           RGBColor[1, 0, 0], 
           Thickness[Large]], 
          Line[CompressedData["
1:eJwVznkw1nkABnBd5ErpcEwSydd7v78DHdrezZaIKImiNym5ylHYbFs7b/JG
KbZBaJSsLCF2kXo7PLZjp7eGjZWjt1T7Uvu2jo6lsuz+9o9nPjPPzDPz2IXF
bQyfrKen58Plf+/VTh0m11hsfvrIMb6WxanMwdbYqyw6HB8bN9awCIzsqmlo
ZDHV5tnw+GUWr22r4tyvsBiz+qQ6Uc3CMMt/SF7HIrI42PfHSyy895YM5nL9
dpeOA89KWbTxZANTSliYl1a3eBew6C05qOs9zuLu0Gkl7wiLT9lKn7ogFmWe
t29M+LKgq3a/6Oax6E58JSd2LPja2qtvxhh0pR86v/w9AwfLrI+WagbCc2bT
9jQzcEtZFVVwlsG83XUTQ6cZbH6csco5isEAPyQpO5SBxG/59huuDCjdb6Y2
EgaOo81VeYYMQnM6D43rMbAt1IRldtJ4b5UmGWuh4RL90LOjnMZb4yJ9n2Ia
JoGOiYYHuf7+rcIT+2hoV84x2OJJo95iQ8VrGY2egE71mDWNyzJ5TKE5jbYI
8ei11xSqU7XDMc8pZOQN7d7ZSMELCkNhDQX5uzSD0AwKTSVn8r9UUHD2qp15
IJBC6WJlQoovBX5rjdcfThRqs97sN7CjYOfnPhA1IsXLjvsGqkEpOgdk7U/u
SPFnl4eF/KYUlVdn64rzpNgXb98SlCWF4rtvohS7pDg8f0J+cJsUSfuvWDU4
S3Ev5+z+D2IpeEdDTH83kCInYFmVfJIUN+1E7fOrJFDre3zUnpdgV+66AVdf
Ca40j++od5fAbNLprgydGMZZCVMe94qxpKzK6+djYmj7tHXth8QoupiwQCEQ
Y1mPKiLWXgz9Ivlt5a8imBhNTt/YJELl4N/36WgRPBa1Xn8QJkJryo7Ahhki
qAsSa2ZNF2Hknw8NsZVCPKLPBOReFGJLD53csl4IVcRcUuYpBGryDcJ1AmgW
dr8Z6BNgZ2/55wuZAvzwU3Nwc7oAaWtPJjZIBTA2vqTbIhKgsqKg6d+HfLhF
qNMd1HyYhvvtGY7jQ+F5+MjhvXzss5ToLIz5eOo3GGxoyMfmaS8H55bz8H2g
TBZcxkOy98oA1Toegtzj+lZ58VB44k5m7isnjDrHh4X0O+Gzw4fFFsedoNHO
CTDLcEL36OjqOLETkjWNFdkiJ1z/ZZHrhJogyPvBttWc3a8+ZTCxBHnJqf75
ewm23s1lc/cQTFfHfv05hkBTQvWORBPMU0wUhnA+3xbFqiII0q1NXizk7G/v
eibbQRA40h9ZEUrwrqmRWb+JQNTQFqHyJzDJT3oauYxgRZ+zg2YpwamkWenq
JQT6LmTFF5xm/tW00JWgvPxOQLELgfmMvmNDDMHdF1OVuzitjm6ik0UECtsL
L/8SEjjGM8dSFxKsdP42c9yW2/m0Un0LCDzWrCvezskTxGjW2BAstlfXNc8n
EPaXUEbWBG22Xd1pVgR0iLkmezaBdcJy+xmc9UsvK9/NIphmmcXEczpbeFGb
ZhIYbcj5qs2MYEmbQmlhShC3tT48z4RAVWNDpRgTjBe2Jn00InA7ee1JjyHB
5PVFaVs5b0UHKN2mE8gqbXJvGHA/176VntMn8Nf5lS7g/A9eFlZH
           "]]}, "Charting`Private`Tag$45631#3"], 
        Annotation[{
          Directive[
           Opacity[1.], 
           AbsoluteThickness[1.6], 
           RGBColor[0, 0, 1], 
           Dashing[{Small, Small}]], 
          Line[CompressedData["
1:eJwVUWs0lHkcJsWqJEWklax6/zPzvsO8MyOydum2lZCKrJIyGhqJEpW0p6PG
2JFJZ6PTZbWiNmpa2hrRJo9WOayTjXIZt1TiTAexSi7Lzn74nefLc57bz0ES
u0U6zcDAwFd//+PToukfSKkYIZPu/3ru5eNMen9dTIkYy7vNrkki+Qja21yo
uS/GL6sdVSkRfPTaq2NXF+v5Eyuo2j18mGZsHQi9K0bUzfkJIWF8+OzP7c+6
LcbjlQ4q5XY+6rlefUa5YpR1bX5l5ctHZ26SrjNNDC9D8fXPQj5Gzyp8734v
Rs9kVbThJAOhOqKrhStG9L6mkwueM+C9LSp5Py7CDgvHLasKGCy1yfhsUyNC
WFiHf85JBh6Jq2QXL4vgvDP3eYGEwbZG5SoXmQgvuAfK2TUMnP2/3vXQVQTl
4unhHB4DaqRCfd5UBFmzeaCBFQP7S22S9CYhVtqukS00ZLA8qnbDy3whOiJt
HUwGacwOouJNk4TwKD5tsukNjbeelibBG4RQa7K4oY00tIFNNeO2QnilKXfW
/0WjPtJppLSXRabpuvFHFTSU5wciwu+ziJ/KEAyU0AgdSjHZrWThIigYjr1D
w8W7aO7RIBY/d1W1NxXQ4NUVer/hsJhyzvOcmUfDwX91n+yTAC1wFZRdptHU
59XQWinAeruB8YhMGrdK5utyzgsgvVFzR6CikXzimCx5jwBHDa68LJXTSDhU
vFDjIgCudnwznkSDKw8xe2Gi19Pq7kniaJQ58Bu+VDvDVjLTRBVBY0/Wxj7X
Tc64vKn285tgGuaGPzUrdU6Ytd/h2TxvGm6/qr1/T3WCYc3whIUbjezrBxcn
0074mzFsLFtKwzg79E9FFR/St4UhN2br8/V/rBZG8SE3TvPvHeKhLjEsSDOH
j7n5AZu3NvLwaWJYE3OLQU7jruJ1d3kI1goPP/NjkGGcYnDuDA8ovGAi1dEY
fOoWvELCQ3hn/tjVdP1fAhPHosU8pKxXxWsENK4dyXYNN+LhVsHF8qlaHpJ6
pNXZ1VyYSf2jP8TyYNNbUSnP4CLOxllnPYuHifYPS5b7cLFtxut+q3wujn51
fHRqBheHfTwDH2zkIi9z2kPrCg4una5Mz+rhIL2wiEzEcTC2dHiZdRoHKVU5
XizhoGVkZG2sEwfP4zvDf9AS/PHY0XWyhsB+SftYt5ygpWdUKYohmKzOVFiK
CLY/yRJnRROwVgK/PJagLZft/BRF4H7c/yMrIHi1UyZ+EEkwqIl77ccneNfQ
3OEVRpCekeieSgiGyu+L/AII/EKD/xlcRDD7QkL7XncCtbzOsmg6wZkEix9r
3Ah8fbjD7kYE5ltvCxlXgrDXqZonhgTz5nSnDuhzBFte7dBOUlgoDxAe1vuU
1+6uNRqlQB0QpZ5aQnBQ3UX591HI961juxcTOBaonFveU+DS+9q+syM4hgOL
JDoKzLtcdqYtwZNzJPtQDwVhyLy2s/MJltlLvbO6KNxb8ZtiyIKAOdUUY/eK
gou1Nxswl+DbRwuOXO+g4FafrLA20/fTrRVpWik8KLRjE2cRnGjf3uOhpeCh
Km3VmhL03VScqGym8CgqUOHxhX6Xh63jG5soeK4fFFwxJtgRHx3S8JLCfwTz
XB8=
           "]]}, "Charting`Private`Tag$45631#4"], 
        Annotation[{
          Directive[
           Opacity[1.], 
           AbsoluteThickness[1.6], 
           RGBColor[0, 1, 0], 
           Dashing[{Small, Small}]], 
          Line[CompressedData["
1:eJwVUHtUzHkcTVmZHlLaHdFDGn3nPb/fPDSUrVOy9NLRZNajWnpQ9FgKbc7a
dnvIJslOTKSV16wm00GlNut6lCNWTkUPMaKSnB5sSsXa2T8+557PPfeee+51
3py4JtrYyMgo0HD/Y0PF9BFSI4Xxzxf00R408nKHmhKuSjE9Sa3rdqeh3Nqu
q6yWIiP27okww9/vpE30qZLiwk2rptClNBiHQobDL0uhyOT99o2cRkB86ZCq
XIrBFzINJaXRzPEaNCmVot/5jdiOT0NfmjagPyCF69+vVb72NCbyswIvfyvF
mXj1lbNTFMTamO4OjsHvo59Yp6fA7am4+mZKgs9Jt1dX1FNgzT30YW6jBEdn
r4/mayl4pHrHqo9L4Fv3zGJvIYW1j3O8ZbESLLY9LOenUxAFu0fUuUlQZuxw
xi+Bguv4DW0hQ4KSzuDkoHAKTkVdm3PbxFhdrjb6KYjC4rj7qx5pxJCzPDMG
vShYKF2TGWlizH8gF+6VUujxtDVdt0qMuNz2gAuEQmdoW+PUPDEs8p652thT
aN4iHK/pp7HtjMZFbUUhp3A4JrKaRtpLZRXLhEL4u0zT73JoGMU53mENiSDz
q5i9R0njXBRzIKpZBG6Tzu8lm8Yc3fLJzCoRnIN9BmPHKBxmUEFnVSK0DXq1
PLlN4XQMiePtEKHs6pyB3w29zdfkffU4UIT0fT/EpkdRWJHp0XN4oQgpO6vs
KmUUWp4/bPUfE4KTsdGy1ZSC7/oOmf0dIa45C1rstSK8/fqGcfEhIaJU/oNu
q0UoenX89D2lEFbTCtpzBoQozXN0NmEKIT+n9buULYR7pCPDu0WA4rPfO6bz
hNh50ye5IF+AGcXht7LuCGBh5vG+drkAZUPv74rjBNjtU9jSP8lHU+omZeUs
AU7k04qPOj7GPo5WJpTx4V7e+aPzRj7WdYp3PQjiIyT7gHeDOR/QHTONHuBh
8fmXsnOXeIjUayZP5fLgcj+NfTeMh8yVB5MrKR4+BddXejN4KPtDff3zfS6q
xYUmQVouLKODt48kcjHZpriSreBix1zRANOcC2uzOt/UUQ7WfvFi6EsNB+o9
kaHhKg52BXiG1vpzoC1isSw9OCj69Xau6hUbPffiGZpONiZZo4uYB9ho7e37
5L+PjY7xcd9EIRshicoXUYvY+POmi9u/jQTHbYv9c24RdLyayJEkEIgzvC0m
thCsr1dJVdsJPGFTHRFD0FVK68fiCJYV9IY1RBE8D4uV1hp0ZH9JyZFNBH0t
7c+8DPhoUd0/gg0E765XS4IUBCPn/bs3BRFYHEt5unUpwcmmnr4GKUFeivX+
RjmB6dQIUyAhsAopF/PdCErqI3yP0AQ2s3qzhw2826kkVYSQwC5DId4lIHjd
etHsAyFwTZJk/7KAIHKhdQB7PoEmsInudSSIn6FenmdHwOFt61rhQOBAVywZ
ZRLw+0pps3kEKUuO2sHW0HOjTVf+HIKHNUcqlLMIriy5mPXO2pCf2X3wmgWB
jOlHK2YT3HNq3eJiTiBvTs9iWhLUbLhkPWxKUKtzoFMNfOGK092KGQQeB2ue
dDIIZhb4XKydTvBXXGiWx0yCjKeq3QtMDDuufEudNOh2NJxYljWN4D+U7ks4

           "]]}, "Charting`Private`Tag$45631#5"], 
        Annotation[{
          Directive[
           Opacity[1.], 
           AbsoluteThickness[1.6], 
           RGBColor[1, 0, 0], 
           Dashing[{Small, Small}], 
           Thickness[Large]], 
          Line[CompressedData["
1:eJwVznk01XkYx3HJEIVEIVQoX3f1W64Ig6PTdqNMiJBIZNcIJ5pNi+uWEs0V
7e5Uo0FElquaPhUVKUUzWkShkjkoidE6v/njOa/z/PM8b8uNiWsi1NXU1Ly4
+d8bFRpviEqCC20uR923sNifPdSaUCdBc4Kn29lEFv5RD8urayVInpT+zoDb
++eWJi6ukWB1kFtObzwL7Ryf4ZAqCXI1+36VxbLwjFcOKcokCFqg19kWyaKN
5z44WSmBVfPx5NT1LLqV2we690iw60pg3oiUxcSBTK+qAAkMvex/abRmwZRG
Pn/Ek8DIzKAiSo0Fv6+i7p+PLNQbChZ0dzGYb5Lzr0kzi1iLLueqiwxc0jyi
C4+wsPmUu6z/CIO1f8s97KNZ3HGOsY5KZ2Dn7bzhkgP3R/2U1COQgc341dJ8
bRZbCwaGKl0YzD3cuTG7g0FZiWHAA3MGC2NaVvxVzOBdoiLr4xca0/xtkrW3
M3AyV90Kf06jz81Ia90KBh75wYXFoPHYr6P542wGwToRt3yLaLRtFo+r+mmE
9Y7f9vuJhjx/ODK8lsbu2VWRLYE0QkZ2a4XKaVx9Ktua5UjDXloxfZs/ja6j
I9EWM2jwW8ulvbY0FnVrhxoPUrD0XjwYPUZB6ta0AdcpdAy6tz9poOC841SW
2mEKJXWGAyfzKSSqIp+bJFHI+Dk9OmMThW0aO0d6llBI2VpjWm1PIf9T7pp7
ZhR4u4J1H2hRKDtk33mv1w6XLUXt5qV2sGJXrC6U2WGTYuWgw2o7qDfuLPyB
soP+pLyH8gExaP0W1cz7YjieKZVWysToDFIa5yWJcez093MyBGL0VupubzAV
Q/NYyPXMmyK0p3S8flonQsnQ+yYmRoQ/0qLuDq8XoTUtzL9aT4SR372N4zRE
GPs0Wp1QIsSz3BNlw0oh1j1mUu+uEuLIjSXyqmVCoLxAK2JAgL0+o6K9fQKE
dxd/KMoWoC71zhvIBNi9fF9yNSVAULhlwkmhACVnC698beEjjXKtUTbxoRvh
HfcmkQ9V5tIey3g+kkzsBoyn8nHC82140xQ+1n7TMzSzmIeea7pvxWd4SPV0
86tfyQO/aLnMWsrD4b0N2YpXthC35nYvfWmLD/NHFxjvscU8K6Nv1eS2eDQ+
viRRbIvvbKw0MkW2uHjN2uFLM4ERGzrLlfPRqwk5m0DACwhzOhhPENiokCji
CNjaTZHvYwk6lXT3WAxBRv3XXH/OZ+ujJfWbCU5//vzKjPNl+8Mu9zAChWJ+
zqlQgpErtewqX+6eeGNztQ/BtIKUp1FOBEWVbWMdiwj2pxhkNTsSDIVEzXLi
1PcpY4QOBJPPn7A/upBght4L2TBLIEkdTQrlNN3ly6SKCHQaXV/3CwlstrCy
nfO47vOHGibmEhR7tdIv5hBcb4/pCuLkCWI7l1pwXa5945fNCYQvlbTObILf
DG7zdpgSMMEzOg8YErRkbJHrcF5YdC5zxIBg9OaPJ+M47Y2ltO90rvsgW3tX
n8CxLSPTWJfg3P3C3rxpBPXlFnTaVIL0+9KJUR0Cl32qJ4+1CS4lnNbz5/wz
xi/TZQqB5vBZa5UWgdvyt9RxTYKaQwGOZpz/AfQSWEY=
           "]]}, "Charting`Private`Tag$45631#6"]}}, {}}, {
     DisplayFunction -> Identity, 
      Method -> {
       "DefaultBoundaryStyle" -> Automatic, 
        "DefaultGraphicsInteraction" -> {
         "Version" -> 1.2, "TrackMousePosition" -> {True, False}, 
          "Effects" -> {
           "Highlight" -> {"ratio" -> 2}, "HighlightPoint" -> {"ratio" -> 2}, 
            "Droplines" -> {
             "freeformCursorMode" -> True, 
              "placement" -> {"x" -> "All", "y" -> "None"}}}}, 
        "DefaultMeshStyle" -> AbsolutePointSize[6], "ScalingFunctions" -> 
        None}, DisplayFunction -> Identity, DisplayFunction -> Identity, 
      Ticks -> {Quiet[
         Charting`ScaledTicks[{Log, Exp}][#, #2, {6, 6}]]& , Quiet[
         Charting`ScaledTicks[{Log, Exp}][#, #2, {6, 6}]]& }, 
      AxesOrigin -> {-20.72326583694641, -20.68921129821441}, 
      FrameTicks -> {{Quiet[
          Charting`ScaledTicks[{Log, Exp}][#, #2, {6, 6}]]& , 
         Charting`ScaledFrameTicks[{Log, Exp}]}, {Quiet[
          Charting`ScaledTicks[{Log, Exp}][#, #2, {6, 6}]]& , 
         Charting`ScaledFrameTicks[{Log, Exp}]}}, GridLines -> {None, None}, 
      DisplayFunction -> Identity, PlotRangePadding -> {{
         Scaled[0.02], 
         Scaled[0.02]}, {
         Scaled[0.05], 
         Scaled[0.05]}}, PlotRangeClipping -> True, ImagePadding -> All, 
      DisplayFunction -> Identity, 
      Method -> {
       "DefaultBoundaryStyle" -> Automatic, 
        "DefaultGraphicsInteraction" -> {
         "Version" -> 1.2, "TrackMousePosition" -> {True, False}, 
          "Effects" -> {
           "Highlight" -> {"ratio" -> 2}, "HighlightPoint" -> {"ratio" -> 2}, 
            "Droplines" -> {
             "freeformCursorMode" -> True, 
              "placement" -> {"x" -> "All", "y" -> "None"}}}}, 
        "DefaultMeshStyle" -> AbsolutePointSize[6], "ScalingFunctions" -> 
        None, "ClippingRange" -> {{{-20.72326564898028, \
-11.512925652936358`}, {-20.68921129821441, -11.41762818168552}}, \
{{-20.72326564898028, -11.512925652936358`}, {-20.68921129821441, \
-11.41762818168552}}}}, DisplayFunction -> Identity, AspectRatio -> 
      GoldenRatio^(-1), Axes -> {True, True}, AxesLabel -> {None, None}, 
      AxesOrigin -> {-20.72326583694641, -20.68921129821441}, 
      BaseStyle -> {FontFamily -> "Times"}, 
      CoordinatesToolOptions -> {"DisplayFunction" -> ({
          Exp[
           Part[#, 1]], 
          Exp[
           Part[#, 2]]}& ), "CopiedValueFunction" -> ({
          Exp[
           Part[#, 1]], 
          Exp[
           Part[#, 2]]}& )}, DisplayFunction :> Identity, 
      Frame -> {{True, True}, {True, True}}, FrameLabel -> {{
         Style["Total Drug [DTOT] (M)", 20, FontFamily -> "Arial"], None}, {
         Style["Unbound Drug [d] (M)", 20, FontFamily -> "Arial"], None}}, 
      FrameStyle -> Thickness[0.004], 
      FrameTicks -> {{Automatic, Automatic}, {Automatic, Automatic}}, 
      FrameTicksStyle -> 20, GridLines -> {None, None}, GridLinesStyle -> 
      Directive[
        GrayLevel[0.5, 0.4]], ImageSize -> {500}, 
      Method -> {
       "DefaultBoundaryStyle" -> Automatic, 
        "DefaultGraphicsInteraction" -> {
         "Version" -> 1.2, "TrackMousePosition" -> {True, False}, 
          "Effects" -> {
           "Highlight" -> {"ratio" -> 2}, "HighlightPoint" -> {"ratio" -> 2}, 
            "Droplines" -> {
             "freeformCursorMode" -> True, 
              "placement" -> {"x" -> "All", "y" -> "None"}}}}, 
        "DefaultMeshStyle" -> AbsolutePointSize[6], "ScalingFunctions" -> 
        None}, PlotLabel -> 
      Style["\!\(\*SubscriptBox[\(K\), \(d\)]\): \[LongDash]100nM  - -1nM \
\!\(\*SubscriptBox[\(K\), \(A\)]\):2", 20, FontFamily -> "Arial"], 
      PlotRange -> {{-Log[1000000000], -
         Log[100000]}, {-20.68921129821441, -11.41762818168552}}, 
      PlotRangeClipping -> True, PlotRangePadding -> {{
         Scaled[0.02], 
         Scaled[0.02]}, {
         Scaled[0.02], 
         Scaled[0.02]}}, Ticks -> {Automatic, Automatic}}], 
    Placed[
     Unevaluated[
      LineLegend[{
        RGBColor[0, 0, 1], 
        RGBColor[0, 1, 0], 
        Directive[
         RGBColor[1, 0, 0], 
         Thickness[Large]]}, {
        Style[1.*^-6, 20, FontFamily -> "Arial"], 
        Style[1.*^-7, 20, FontFamily -> "Arial"], 
        Style[1.*^-8, 20, FontFamily -> "Arial"]}, LabelStyle -> 12, 
       LegendFunction -> Panel, LegendLabel -> 
       Style["RAF(M)", 20, FontFamily -> "Arial"], LegendLayout -> 
       "Column"]], {Right, Bottom}, Identity]]& ],
  AutoDelete->True,
  Editable->True,
  SelectWithContents->False,
  Selectable->True]], "Output",
 CellChangeTimes->{3.812994407784314*^9, 3.8321686622364225`*^9, 
  3.8402046849217443`*^9, 3.840207088163101*^9, 3.8406523405796227`*^9, 
  3.8905260843546095`*^9, 3.890674003055136*^9, 3.8906741980947714`*^9},
 CellLabel->
  "Out[136]=",ExpressionUUID->"2d3de93f-aea2-451b-b49c-50ddd0b9a27c"]
}, Open  ]]
}, Closed]],

Cell[CellGroupData[{

Cell["1.3.5. Analytic Expressions for maximum Fold Change (FC) ", \
"Subsubsection",
 CellChangeTimes->{{3.831920558274994*^9, 3.831920568951131*^9}, {
   3.8319206099444203`*^9, 3.8319206382915373`*^9}, {3.8319228274578667`*^9, 
   3.831922828296911*^9}, {3.831923265609557*^9, 3.831923265941924*^9}, 
   3.832088767728548*^9, {3.8331596529044495`*^9, 3.8331596605908427`*^9}, {
   3.8407375893996086`*^9, 3.840737601563978*^9}, {3.8449391091477575`*^9, 
   3.8449391092171035`*^9}},ExpressionUUID->"9a1e0050-330b-4829-8b75-\
904554714e4e"],

Cell["\<\
Fold change is defined as the ratio between maximum RAF activity (no/conc of \
active protomers) to that in absence of drug\
\>", "Text",
 CellChangeTimes->{{3.8319210014332504`*^9, 
  3.831921044927513*^9}},ExpressionUUID->"1e932f9b-de9c-47b8-b721-\
2a28605fd63a"],

Cell[CellGroupData[{

Cell[BoxData[{
 RowBox[{
  RowBox[{"maxActiveRAFCA", "=", 
   RowBox[{"FullSimplify", "[", 
    RowBox[{"SimplifyPars", "[", 
     RowBox[{"fnActiveRAFCA", "/.", 
      RowBox[{"zeroes", "[", 
       RowBox[{"[", "2", "]"}], "]"}]}], "]"}], "]"}]}], 
  ";"}], "\[IndentingNewLine]", 
 RowBox[{"rafFC", "=", 
  RowBox[{"SimplifyPars", "[", 
   RowBox[{"maxActiveRAFCA", "/", "baselineActiveRAFCA"}], "]"}]}]}], "Input",
 CellChangeTimes->{{3.8319206411308155`*^9, 3.831920654543648*^9}, {
   3.8319209514436145`*^9, 3.831920964234915*^9}, {3.8319210462861276`*^9, 
   3.8319210808824434`*^9}, {3.8319211410192847`*^9, 
   3.8319211418294463`*^9}, {3.8319212907129707`*^9, 3.831921293775152*^9}, 
   3.831929927406506*^9, {3.8320860698850856`*^9, 3.8320861755815163`*^9}, {
   3.8320864795071588`*^9, 3.8320865564244003`*^9}, {3.8320866370022855`*^9, 
   3.832086656919811*^9}, {3.8321657983699083`*^9, 3.8321657985708137`*^9}, 
   3.8402070952948265`*^9, {3.8406523549400873`*^9, 3.840652365604474*^9}, {
   3.8928388131617684`*^9, 
   3.892838817162482*^9}},ExpressionUUID->"dbdb16eb-db63-44fa-b9da-\
e4d4c5d1fb9f"],

Cell[BoxData[
 FractionBox[
  RowBox[{"8", " ", 
   RowBox[{"(", 
    RowBox[{
     RowBox[{"-", "1"}], "+", 
     SqrtBox[
      RowBox[{"1", "+", 
       RowBox[{"6", " ", 
        SubscriptBox["RAF", "rel"]}]}]], "+", 
     RowBox[{
      SubscriptBox["RAF", "rel"], " ", 
      RowBox[{"(", 
       RowBox[{
        RowBox[{"-", "9"}], "+", 
        RowBox[{"6", " ", 
         SqrtBox[
          RowBox[{"1", "+", 
           RowBox[{"6", " ", 
            SubscriptBox["RAF", "rel"]}]}]]}]}], ")"}]}]}], ")"}]}], 
  RowBox[{"27", " ", "KA", " ", 
   SuperscriptBox[
    RowBox[{"(", 
     RowBox[{"1", "+", "KA", "-", 
      SqrtBox[
       RowBox[{
        SuperscriptBox[
         RowBox[{"(", 
          RowBox[{"1", "+", "KA"}], ")"}], "2"], "+", 
        RowBox[{"8", " ", 
         SubscriptBox["RAF", "rel"]}]}]]}], ")"}], "2"]}]]], "Output",
 CellChangeTimes->{
  3.840207096981233*^9, {3.840652351018113*^9, 3.8406523659399633`*^9}, 
   3.8905260854390697`*^9, 3.890674204772754*^9, 3.892838787337045*^9},
 CellLabel->"Out[29]=",ExpressionUUID->"6bfec464-55d4-4725-99c3-882e965d6c3e"]
}, Open  ]],

Cell[TextData[{
 "When the \[OpenCurlyQuote]exist\[CloseCurlyQuote] conditions derived above \
to qualify for existence of PA within this model are satisfied, we can \
evaluate the functional dependence of the raf fold change expression on ",
 Cell[BoxData[
  FormBox[
   SubscriptBox["RAF", "rel"], TraditionalForm]],ExpressionUUID->
  "af175b04-8b40-4e09-9f4e-14e52595b982"],
 " and KA:"
}], "Text",
 CellChangeTimes->{{3.832087546777257*^9, 
  3.8320875941822586`*^9}},ExpressionUUID->"2a8eee47-e26e-4e61-bcc2-\
65b9868530f7"],

Cell[CellGroupData[{

Cell[BoxData[{
 RowBox[{"dRAFrafFC", "=", 
  RowBox[{"SimplifyPars", "[", 
   RowBox[{"D", "[", 
    RowBox[{"rafFC", ",", 
     SubscriptBox["RAF", "rel"]}], "]"}], "]"}]}], "\[IndentingNewLine]", 
 RowBox[{"dKArafFC", "=", 
  RowBox[{"SimplifyPars", "[", 
   RowBox[{"D", "[", 
    RowBox[{"rafFC", ",", "KA"}], "]"}], "]"}]}], "\[IndentingNewLine]", 
 RowBox[{"Simplify", "[", 
  RowBox[{
   RowBox[{"Reduce", "[", 
    RowBox[{"dRAFrafFC", "<", "0"}], "]"}], ",", "exist"}], 
  "]"}], "\[IndentingNewLine]", 
 RowBox[{"Simplify", "[", 
  RowBox[{
   RowBox[{"Reduce", "[", 
    RowBox[{"dKArafFC", ">", "0"}], "]"}], ",", "exist"}], "]"}]}], "Input",
 CellChangeTimes->{{3.832086689751876*^9, 3.8320867350715184`*^9}, {
  3.832087084899557*^9, 3.8320870857655926`*^9}, {3.8320873820129504`*^9, 
  3.832087506095231*^9}, {3.832087718396454*^9, 3.8320877721038113`*^9}},
 CellLabel->
  "In[139]:=",ExpressionUUID->"0bb3208e-5af5-4e8b-a557-f46c5be4feaa"],

Cell[BoxData[
 FractionBox[
  RowBox[{"8", " ", 
   RowBox[{"(", 
    RowBox[{
     FractionBox[
      RowBox[{"9", " ", 
       RowBox[{"(", 
        RowBox[{
         RowBox[{"-", "1"}], "-", 
         RowBox[{"6", " ", 
          SubscriptBox["RAF", "rel"]}], "+", 
         SqrtBox[
          RowBox[{"1", "+", 
           RowBox[{"6", " ", 
            SubscriptBox["RAF", "rel"]}]}]]}], ")"}], " ", 
       RowBox[{"(", 
        RowBox[{
         RowBox[{"-", "1"}], "-", "KA", "+", 
         SqrtBox[
          RowBox[{
           SuperscriptBox[
            RowBox[{"(", 
             RowBox[{"1", "+", "KA"}], ")"}], "2"], "+", 
           RowBox[{"8", " ", 
            SubscriptBox["RAF", "rel"]}]}]]}], ")"}]}], 
      SqrtBox[
       RowBox[{"1", "+", 
        RowBox[{"6", " ", 
         SubscriptBox["RAF", "rel"]}]}]]], "+", 
     FractionBox[
      RowBox[{"8", " ", 
       RowBox[{"(", 
        RowBox[{
         RowBox[{"-", "1"}], "+", 
         SqrtBox[
          RowBox[{"1", "+", 
           RowBox[{"6", " ", 
            SubscriptBox["RAF", "rel"]}]}]], "+", 
         RowBox[{
          SubscriptBox["RAF", "rel"], " ", 
          RowBox[{"(", 
           RowBox[{
            RowBox[{"-", "9"}], "+", 
            RowBox[{"6", " ", 
             SqrtBox[
              RowBox[{"1", "+", 
               RowBox[{"6", " ", 
                SubscriptBox["RAF", "rel"]}]}]]}]}], ")"}]}]}], ")"}]}], 
      SqrtBox[
       RowBox[{
        SuperscriptBox[
         RowBox[{"(", 
          RowBox[{"1", "+", "KA"}], ")"}], "2"], "+", 
        RowBox[{"8", " ", 
         SubscriptBox["RAF", "rel"]}]}]]]}], ")"}]}], 
  RowBox[{"27", " ", "KA", " ", 
   SuperscriptBox[
    RowBox[{"(", 
     RowBox[{"1", "+", "KA", "-", 
      SqrtBox[
       RowBox[{
        SuperscriptBox[
         RowBox[{"(", 
          RowBox[{"1", "+", "KA"}], ")"}], "2"], "+", 
        RowBox[{"8", " ", 
         SubscriptBox["RAF", "rel"]}]}]]}], ")"}], "3"]}]]], "Output",
 CellChangeTimes->{{3.8320867192948036`*^9, 3.832086735541482*^9}, {
   3.832087390453227*^9, 3.8320873958642416`*^9}, {3.8320874327581825`*^9, 
   3.83208743999654*^9}, {3.832087473760183*^9, 3.8320875067748528`*^9}, 
   3.832087772873245*^9, 3.8402071007625055`*^9, 3.84065237911744*^9, 
   3.8905260858816266`*^9, 3.8906742069301643`*^9},
 CellLabel->
  "Out[139]=",ExpressionUUID->"ad71f2ba-9ad3-45ef-9dbb-d4f9a7dc31ab"],

Cell[BoxData[
 RowBox[{"-", 
  FractionBox[
   RowBox[{"8", " ", 
    RowBox[{"(", 
     RowBox[{
      RowBox[{
       RowBox[{"-", "2"}], " ", "KA"}], "+", 
      SqrtBox[
       RowBox[{
        SuperscriptBox[
         RowBox[{"(", 
          RowBox[{"1", "+", "KA"}], ")"}], "2"], "+", 
        RowBox[{"8", " ", 
         SubscriptBox["RAF", "rel"]}]}]]}], ")"}], " ", 
    RowBox[{"(", 
     RowBox[{
      RowBox[{"-", "1"}], "+", 
      SqrtBox[
       RowBox[{"1", "+", 
        RowBox[{"6", " ", 
         SubscriptBox["RAF", "rel"]}]}]], "+", 
      RowBox[{
       SubscriptBox["RAF", "rel"], " ", 
       RowBox[{"(", 
        RowBox[{
         RowBox[{"-", "9"}], "+", 
         RowBox[{"6", " ", 
          SqrtBox[
           RowBox[{"1", "+", 
            RowBox[{"6", " ", 
             SubscriptBox["RAF", "rel"]}]}]]}]}], ")"}]}]}], ")"}]}], 
   RowBox[{"27", " ", 
    SuperscriptBox["KA", "2"], " ", 
    SqrtBox[
     RowBox[{
      SuperscriptBox[
       RowBox[{"(", 
        RowBox[{"1", "+", "KA"}], ")"}], "2"], "+", 
      RowBox[{"8", " ", 
       SubscriptBox["RAF", "rel"]}]}]], " ", 
    SuperscriptBox[
     RowBox[{"(", 
      RowBox[{"1", "+", "KA", "-", 
       SqrtBox[
        RowBox[{
         SuperscriptBox[
          RowBox[{"(", 
           RowBox[{"1", "+", "KA"}], ")"}], "2"], "+", 
         RowBox[{"8", " ", 
          SubscriptBox["RAF", "rel"]}]}]]}], ")"}], "2"]}]]}]], "Output",
 CellChangeTimes->{{3.8320867192948036`*^9, 3.832086735541482*^9}, {
   3.832087390453227*^9, 3.8320873958642416`*^9}, {3.8320874327581825`*^9, 
   3.83208743999654*^9}, {3.832087473760183*^9, 3.8320875067748528`*^9}, 
   3.832087772873245*^9, 3.8402071007625055`*^9, 3.84065237911744*^9, 
   3.8905260858816266`*^9, 3.8906742070239162`*^9},
 CellLabel->
  "Out[140]=",ExpressionUUID->"9628f40a-49fc-49bf-98dd-25cc3a375b78"],

Cell[BoxData["True"], "Output",
 CellChangeTimes->{{3.8320867192948036`*^9, 3.832086735541482*^9}, {
   3.832087390453227*^9, 3.8320873958642416`*^9}, {3.8320874327581825`*^9, 
   3.83208743999654*^9}, {3.832087473760183*^9, 3.8320875067748528`*^9}, 
   3.832087772873245*^9, 3.8402071007625055`*^9, 3.84065237911744*^9, 
   3.8905260858816266`*^9, 3.890674207320814*^9},
 CellLabel->
  "Out[141]=",ExpressionUUID->"dffdd323-792d-423e-ba98-83822cab76c9"],

Cell[BoxData["True"], "Output",
 CellChangeTimes->{{3.8320867192948036`*^9, 3.832086735541482*^9}, {
   3.832087390453227*^9, 3.8320873958642416`*^9}, {3.8320874327581825`*^9, 
   3.83208743999654*^9}, {3.832087473760183*^9, 3.8320875067748528`*^9}, 
   3.832087772873245*^9, 3.8402071007625055`*^9, 3.84065237911744*^9, 
   3.8905260858816266`*^9, 3.8906742074614124`*^9},
 CellLabel->
  "Out[142]=",ExpressionUUID->"e2acd11e-fe95-490a-983e-4d56ff8ab6b6"]
}, Open  ]],

Cell["\<\
Hence, first derivative of the fold change expression relative to KA is \
always positive when the model displays PA and the first derivative relative \
to RAF rel always negative. \[LineSeparator]In other words, an equilibrium \
that more and more favors the inactive state (increasing KA), the fold change \
continues to increase as a function of KA. And as the concentration of RAF \
increases or it\[CloseCurlyQuote]s dimerization rate increases (Kdim \
reduces), the fold change relative to baseline continues to reduce.\
\>", "Text",
 CellChangeTimes->{{3.832087510939499*^9, 3.8320875447076406`*^9}, {
  3.832087599566928*^9, 
  3.8320876870914345`*^9}},ExpressionUUID->"51eb8cd6-e68d-4061-b7d9-\
6a83afd2dfb7"],

Cell[CellGroupData[{

Cell[BoxData[
 RowBox[{"{", 
  RowBox[{"maxActiveRAFCA", ",", "baselineActiveRAFCA"}], "}"}]], "Input",
 CellChangeTimes->{{3.831921309557544*^9, 3.831921313809476*^9}, {
  3.83192149143499*^9, 3.831921516429093*^9}, {3.831921839511224*^9, 
  3.831921840863959*^9}, {3.8319219854236984`*^9, 3.8319219975312634`*^9}, {
  3.8406523851940784`*^9, 3.840652385303643*^9}, {3.8906742383564053`*^9, 
  3.890674238418898*^9}},
 CellLabel->
  "In[143]:=",ExpressionUUID->"8e19d870-4a56-4f8d-97f0-ad604fe63d4c"],

Cell[BoxData[
 RowBox[{"{", 
  RowBox[{
   FractionBox[
    RowBox[{
     RowBox[{"-", "1"}], "+", 
     SqrtBox[
      RowBox[{"1", "+", 
       RowBox[{"6", " ", 
        SubscriptBox["RAF", "rel"]}]}]], "+", 
     RowBox[{
      SubscriptBox["RAF", "rel"], " ", 
      RowBox[{"(", 
       RowBox[{
        RowBox[{"-", "9"}], "+", 
        RowBox[{"6", " ", 
         SqrtBox[
          RowBox[{"1", "+", 
           RowBox[{"6", " ", 
            SubscriptBox["RAF", "rel"]}]}]]}]}], ")"}]}]}], 
    RowBox[{"27", " ", "KA", " ", 
     SubscriptBox["RAF", "rel"]}]], ",", 
   FractionBox[
    SuperscriptBox[
     RowBox[{"(", 
      RowBox[{"1", "+", "KA", "-", 
       SqrtBox[
        RowBox[{
         SuperscriptBox[
          RowBox[{"(", 
           RowBox[{"1", "+", "KA"}], ")"}], "2"], "+", 
         RowBox[{"8", " ", 
          SubscriptBox["RAF", "rel"]}]}]]}], ")"}], "2"], 
    RowBox[{"8", " ", 
     SubscriptBox["RAF", "rel"]}]]}], "}"}]], "Output",
 CellChangeTimes->{{3.8319215058299084`*^9, 3.8319215176454945`*^9}, 
   3.8319218472108855`*^9, {3.831921986970317*^9, 3.83192199783183*^9}, 
   3.831929929795315*^9, 3.8320866581927166`*^9, 3.840207104731703*^9, 
   3.840652385970027*^9, 3.890526086718381*^9, 3.8906742399846087`*^9},
 CellLabel->
  "Out[143]=",ExpressionUUID->"2212dae8-d190-481e-bca7-dfc6390f5321"]
}, Open  ]],

Cell["\<\
Activating Range is defined as the lowest concentration above which the drug \
no longer acts as a paradoxical activator and becomes an inhibitor. This \
function is not easily solved analytically, and to understand its variation \
within the range of parameters defined in conditions for PA above, is \
calculated numerically in python files.\
\>", "Text",
 CellChangeTimes->{{3.8319217033257265`*^9, 3.831921756276883*^9}, {
  3.831921925837969*^9, 3.831921981729839*^9}, {3.890674248035087*^9, 
  3.8906742522420845`*^9}},ExpressionUUID->"c875d813-5cd6-4488-ae15-\
a458080f794b"]
}, Closed]]
}, Open  ]],

Cell[CellGroupData[{

Cell["Section 1.4. Unified Model", "Section",
 CellChangeTimes->{{3.76919880174008*^9, 3.7691988613532224`*^9}, 
   3.769273566954769*^9, {3.8402032805684576`*^9, 3.840203284256183*^9}, 
   3.8402033256104307`*^9, {3.8402033853654327`*^9, 3.840203389849573*^9}, {
   3.844883679604762*^9, 
   3.844883681259268*^9}},ExpressionUUID->"16346496-a787-4b87-bd4e-\
2f260596ec56"],

Cell[BoxData[
 RowBox[{"Quit", "[", "]"}]], "Input",
 CellChangeTimes->{{3.769456144052461*^9, 3.7694561471807184`*^9}},
 CellLabel->"In[49]:=",ExpressionUUID->"a4a5fd6e-6a56-40aa-a338-632b95775732"],

Cell[CellGroupData[{

Cell["1.4.1. Analytic Solution to the model", "Subsubsection",
 CellChangeTimes->{{3.7692694154543457`*^9, 3.7692694289690504`*^9}, {
  3.769436772449255*^9, 3.769436772675357*^9}, {3.8324323477216988`*^9, 
  3.83243234796869*^9}, {3.8331596409988627`*^9, 3.8331596677817163`*^9}, {
  3.840653138832727*^9, 3.8406531391140285`*^9}, {3.8449391143712893`*^9, 
  3.8449391146192307`*^9}},ExpressionUUID->"ec7c3265-99b5-40b3-955d-\
940ab57786ab"],

Cell["This model incorporates all the mechanisms.", "Text",
 CellChangeTimes->{{3.7692038930283422`*^9, 3.769204042191204*^9}, {
   3.7692041782201395`*^9, 3.769204211165009*^9}, {3.7692042428710303`*^9, 
   3.769204276661768*^9}, {3.7692675966867456`*^9, 3.769267724788076*^9}, 
   3.840204405025261*^9, {3.8906742728451004`*^9, 
   3.8906742783624725`*^9}},ExpressionUUID->"cc58651c-9334-46ab-8394-\
65cf4a55198e"],

Cell[CellGroupData[{

Cell[BoxData[{
 RowBox[{
  RowBox[{
   RowBox[{"vars", "=", 
    RowBox[{"{", 
     RowBox[{
     "a", ",", "A", ",", "d", ",", "AA", ",", "Ad", ",", "AAd", ",", "AdAd"}],
      "}"}]}], ";"}], 
  RowBox[{"(*", 
   RowBox[{"A", " ", "list", " ", "of", " ", "all", " ", "variables"}], 
   "*)"}]}], "\[IndentingNewLine]", 
 RowBox[{
  RowBox[{
   RowBox[{"rep4", "=", 
    RowBox[{"{", 
     RowBox[{
      RowBox[{"AA", "\[Rule]", 
       FractionBox[
        SuperscriptBox["A", "2"], "Kdim"]}], ",", 
      RowBox[{"AAd", "\[Rule]", 
       FractionBox[
        RowBox[{"2", " ", 
         SuperscriptBox["A", "2"], "d"}], 
        RowBox[{"f", " ", "Kdim", " ", "Kd"}]]}], ",", 
      RowBox[{"AdAd", "\[Rule]", 
       FractionBox[
        RowBox[{
         SuperscriptBox["A", "2"], 
         SuperscriptBox["d", "2"]}], 
        RowBox[{"f", " ", "g", " ", "Kdim", " ", 
         SuperscriptBox["Kd", "2"]}]]}], ",", 
      RowBox[{"Ad", "\[Rule]", 
       FractionBox[
        RowBox[{"A", " ", "d"}], "Kd"]}], ",", 
      RowBox[{"a", "\[Rule]", 
       RowBox[{"A", " ", "KA"}]}]}], "}"}]}], ";"}], " ", 
  RowBox[{"(*", 
   RowBox[{"derived", " ", "from", " ", "equilibrium", " ", "relationships"}],
    "*)"}]}], "\[IndentingNewLine]", 
 RowBox[{
  RowBox[{
   RowBox[{
    RowBox[{"Consrv", "[", "eqns_", "]"}], ":=", 
    RowBox[{"{", 
     RowBox[{
      RowBox[{"Simplify", "[", 
       RowBox[{
        RowBox[{"eqns", "[", 
         RowBox[{"[", "1", "]"}], "]"}], "+", 
        RowBox[{"eqns", "[", 
         RowBox[{"[", "2", "]"}], "]"}], "+", 
        RowBox[{"eqns", "[", 
         RowBox[{"[", "5", "]"}], "]"}], "+", 
        RowBox[{"2", 
         RowBox[{"(", 
          RowBox[{
           RowBox[{"eqns", "[", 
            RowBox[{"[", "4", "]"}], "]"}], "+", 
           RowBox[{"eqns", "[", 
            RowBox[{"[", "6", "]"}], "]"}], "+", 
           RowBox[{"eqns", "[", 
            RowBox[{"[", "7", "]"}], "]"}]}], ")"}]}]}], "]"}], ",", 
      RowBox[{"Simplify", "[", 
       RowBox[{
        RowBox[{"eqns", "[", 
         RowBox[{"[", "3", "]"}], "]"}], "+", 
        RowBox[{"eqns", "[", 
         RowBox[{"[", "5", "]"}], "]"}], "+", 
        RowBox[{"eqns", "[", 
         RowBox[{"[", "6", "]"}], "]"}], "+", 
        RowBox[{"2", 
         RowBox[{"(", 
          RowBox[{"eqns", "[", 
           RowBox[{"[", "7", "]"}], "]"}], ")"}]}]}], "]"}]}], "}"}]}], ";"}], 
  RowBox[{"(*", 
   RowBox[{
   "conservation", " ", "relations", " ", "for", " ", "RAF", " ", "and", " ", 
    "DTOT"}], "*)"}]}], "\[IndentingNewLine]", 
 RowBox[{"eqnsconsrv", "=", 
  RowBox[{"Simplify", "[", 
   RowBox[{"Thread", "[", 
    RowBox[{
     RowBox[{"Simplify", "[", 
      RowBox[{
       RowBox[{"Consrv", "[", "vars", "]"}], "/.", "rep4"}], "]"}], 
     "\[Equal]", 
     RowBox[{"{", 
      RowBox[{"RAF", ",", "DTOT"}], "}"}]}], "]"}], "]"}]}]}], "Input",
 CellChangeTimes->{{3.7692042154998837`*^9, 3.7692042369245358`*^9}, {
   3.769204285127771*^9, 3.769204341657061*^9}, {3.769204538745946*^9, 
   3.769204548488737*^9}, {3.7692045887400646`*^9, 3.7692047475109215`*^9}, {
   3.769204807283332*^9, 3.7692048197677355`*^9}, {3.7692050383825026`*^9, 
   3.769205039460601*^9}, 3.7692678297233763`*^9, {3.769267866117442*^9, 
   3.769267932844144*^9}, 3.831920876102366*^9, {3.840203420465253*^9, 
   3.8402034244005575`*^9}, {3.8402034588172636`*^9, 3.840203493631587*^9}, {
   3.8402035590005283`*^9, 3.8402036105294175`*^9}, {3.840203640947667*^9, 
   3.840203652149537*^9}, 3.8402044050372953`*^9, 3.840556372264454*^9, 
   3.8405566153999057`*^9},
 CellLabel->"In[4]:=",ExpressionUUID->"269adec3-0804-44e3-9bcc-1ca71755f339"],

Cell[BoxData[
 RowBox[{"{", 
  RowBox[{
   RowBox[{
    RowBox[{"A", " ", 
     RowBox[{"(", 
      RowBox[{"d", "+", "Kd", "+", 
       RowBox[{"KA", " ", "Kd"}], "+", 
       FractionBox[
        RowBox[{"2", " ", "A", " ", 
         RowBox[{"(", 
          RowBox[{
           SuperscriptBox["d", "2"], "+", 
           RowBox[{"2", " ", "d", " ", "g", " ", "Kd"}], "+", 
           RowBox[{"f", " ", "g", " ", 
            SuperscriptBox["Kd", "2"]}]}], ")"}]}], 
        RowBox[{"f", " ", "g", " ", "Kd", " ", "Kdim"}]]}], ")"}]}], 
    "\[Equal]", 
    RowBox[{"Kd", " ", "RAF"}]}], ",", 
   RowBox[{
    RowBox[{"d", "+", 
     FractionBox[
      RowBox[{"A", " ", "d"}], "Kd"], "+", 
     FractionBox[
      RowBox[{"2", " ", 
       SuperscriptBox["A", "2"], " ", "d", " ", 
       RowBox[{"(", 
        RowBox[{"d", "+", 
         RowBox[{"g", " ", "Kd"}]}], ")"}]}], 
      RowBox[{"f", " ", "g", " ", 
       SuperscriptBox["Kd", "2"], " ", "Kdim"}]]}], "\[Equal]", "DTOT"}]}], 
  "}"}]], "Output",
 CellChangeTimes->{
  3.84020358612233*^9, {3.8402036420185766`*^9, 3.840203652476896*^9}, {
   3.8402084225567703`*^9, 3.84020847107111*^9}, 3.840209416490608*^9, 
   3.840209908004015*^9, 3.840556307393776*^9, 3.840556616552673*^9, 
   3.8405622173626137`*^9, 3.8405635249126854`*^9, 3.8405636880528765`*^9, {
   3.8406523971563377`*^9, 3.840652418080085*^9}, {3.8407322676841116`*^9, 
   3.8407322787473526`*^9}, 3.8407368954723454`*^9, 3.840737683754156*^9, 
   3.8449452947548866`*^9, 3.8449657538784*^9, 3.844966247043932*^9, 
   3.85239780641673*^9, 3.852398652394961*^9, 3.8905261075755925`*^9, 
   3.890674280442261*^9, 3.890692492857328*^9},
 CellLabel->"Out[7]=",ExpressionUUID->"7f9a85d5-4046-4704-a776-c2c095e8695e"]
}, Open  ]],

Cell["\<\
A simultaneous solution to both the above conservation equations is unwieldy \
and hard to obtain. Instead, we find partial solutions for kinase protomers \
as a function of free drug and then free drug as a function of the total drug \
and the kinase protomers. The latter solution is used to numerically \
construct d vs DTOT relationship.\
\>", "Text",
 CellChangeTimes->{{3.769268480156312*^9, 3.7692685358509054`*^9}, {
  3.769268566916627*^9, 
  3.7692686085566883`*^9}},ExpressionUUID->"3f68c915-08aa-4863-9c3f-\
a5b3502133bd"],

Cell[CellGroupData[{

Cell[BoxData[{
 RowBox[{
  RowBox[{
   RowBox[{"SimplifyPars", "[", "x_", "]"}], ":=", 
   RowBox[{"Simplify", "[", 
    RowBox[{"x", ",", 
     RowBox[{"{", 
      RowBox[{
       RowBox[{"RAF", ">", "0"}], ",", 
       RowBox[{"DTOT", ">", "0"}], ",", 
       RowBox[{"Kd", ">", "0"}], ",", 
       RowBox[{"Kdim", ">", "0"}], ",", 
       RowBox[{"KA", ">", "0"}], ",", 
       RowBox[{"d", ">", "0"}], ",", 
       RowBox[{"f", ">", "0"}], ",", 
       RowBox[{"g", ">", "0"}], ",", 
       RowBox[{
        SubscriptBox["d", "rel"], ">", "0"}], ",", 
       RowBox[{
        SubscriptBox["RAF", "rel"], ">", "0"}]}], "}"}]}], "]"}]}], 
  ";"}], "\[IndentingNewLine]", 
 RowBox[{
  RowBox[{"sol4A", "=", 
   RowBox[{
    RowBox[{"SimplifyPars", "[", 
     RowBox[{"Solve", "[", 
      RowBox[{
       RowBox[{"eqnsconsrv", "[", 
        RowBox[{"[", "1", "]"}], "]"}], ",", "A"}], "]"}], "]"}], "[", 
    RowBox[{"[", "2", "]"}], "]"}]}], "  ", 
  RowBox[{"(*", 
   RowBox[{"Second", " ", "solution", " ", "is", " ", "positive"}], 
   "*)"}]}], "\[IndentingNewLine]", 
 RowBox[{"sol4d", "=", 
  RowBox[{
   RowBox[{"SimplifyPars", "[", 
    RowBox[{"Solve", "[", 
     RowBox[{
      RowBox[{"eqnsconsrv", "[", 
       RowBox[{"[", "2", "]"}], "]"}], ",", "d"}], "]"}], "]"}], "[", 
   RowBox[{"[", "2", "]"}], "]"}], 
  RowBox[{"(*", 
   RowBox[{"Second", " ", "solution", " ", "is", " ", "positive"}], 
   "*)"}]}]}], "Input",
 CellChangeTimes->{{3.7692048471231923`*^9, 3.769204893862154*^9}, {
   3.76920497064507*^9, 3.7692050944975214`*^9}, {3.7692051323859997`*^9, 
   3.7692051514924307`*^9}, 3.7692052273412123`*^9, {3.769265303470145*^9, 
   3.7692653221119733`*^9}, {3.769265358603253*^9, 3.769265393912998*^9}, {
   3.7692654276106925`*^9, 3.769265462871611*^9}, {3.7692660477712846`*^9, 
   3.7692660513184977`*^9}, {3.7692663939422703`*^9, 
   3.7692664234293437`*^9}, {3.7692681049231358`*^9, 3.769268105891485*^9}, {
   3.7692682434167233`*^9, 3.7692682738420897`*^9}, {3.7692683203389816`*^9, 
   3.7692683654636745`*^9}, {3.769436803124284*^9, 3.7694368039228525`*^9}, {
   3.812208796618473*^9, 3.812208800884694*^9}, {3.8402036688763957`*^9, 
   3.840203717780062*^9}, 3.8402044050482736`*^9, {3.8402086149337215`*^9, 
   3.8402086163065677`*^9}, {3.8406524039042435`*^9, 3.8406524114524503`*^9}},
 CellLabel->"In[8]:=",ExpressionUUID->"c7ff7298-e82f-47f0-90b8-0f1e40759a1b"],

Cell[BoxData[
 RowBox[{"{", 
  RowBox[{"A", "\[Rule]", 
   RowBox[{"-", 
    FractionBox[
     RowBox[{"f", " ", "g", " ", "Kd", " ", "Kdim", " ", 
      RowBox[{"(", 
       RowBox[{"d", "+", "Kd", "+", 
        RowBox[{"KA", " ", "Kd"}], "-", 
        SqrtBox[
         RowBox[{
          SuperscriptBox[
           RowBox[{"(", 
            RowBox[{"d", "+", "Kd", "+", 
             RowBox[{"KA", " ", "Kd"}]}], ")"}], "2"], "+", 
          FractionBox[
           RowBox[{"8", " ", 
            RowBox[{"(", 
             RowBox[{
              SuperscriptBox["d", "2"], "+", 
              RowBox[{"2", " ", "d", " ", "g", " ", "Kd"}], "+", 
              RowBox[{"f", " ", "g", " ", 
               SuperscriptBox["Kd", "2"]}]}], ")"}], " ", "RAF"}], 
           RowBox[{"f", " ", "g", " ", "Kdim"}]]}]]}], ")"}]}], 
     RowBox[{"4", " ", 
      RowBox[{"(", 
       RowBox[{
        SuperscriptBox["d", "2"], "+", 
        RowBox[{"2", " ", "d", " ", "g", " ", "Kd"}], "+", 
        RowBox[{"f", " ", "g", " ", 
         SuperscriptBox["Kd", "2"]}]}], ")"}]}]]}]}], "}"}]], "Output",
 CellChangeTimes->{{3.840203686605233*^9, 3.8402037195899286`*^9}, {
   3.8402084253169756`*^9, 3.840208471136625*^9}, 3.8402086172796245`*^9, 
   3.8402094196491776`*^9, 3.8402099083705187`*^9, 3.8405563078312774`*^9, 
   3.840556618554001*^9, 3.8405622177162385`*^9, 3.8405635252981243`*^9, 
   3.840563688424765*^9, {3.8406523996172123`*^9, 3.8406524210731707`*^9}, {
   3.8407322681005325`*^9, 3.840732278857686*^9}, 3.8407368959024644`*^9, 
   3.8407376838951836`*^9, 3.8449452951090145`*^9, 3.8449657543638515`*^9, 
   3.844966248866232*^9, 3.8523978096308002`*^9, 3.852398656823492*^9, 
   3.89052610840032*^9, 3.890674282728734*^9, 3.8906924944208956`*^9},
 CellLabel->"Out[9]=",ExpressionUUID->"05d812f4-a7de-4b47-a511-cb96580a21f6"],

Cell[BoxData[
 RowBox[{"{", 
  RowBox[{"d", "\[Rule]", 
   RowBox[{"-", 
    FractionBox[
     RowBox[{"g", " ", "Kd", " ", 
      RowBox[{"(", 
       RowBox[{
        RowBox[{"2", " ", 
         SuperscriptBox["A", "2"]}], "+", 
        RowBox[{"A", " ", "f", " ", "Kdim"}], "+", 
        RowBox[{"f", " ", "Kd", " ", "Kdim"}], "-", 
        SqrtBox[
         FractionBox[
          RowBox[{
           RowBox[{"8", " ", 
            SuperscriptBox["A", "2"], " ", "DTOT", " ", "f", " ", "Kdim"}], 
           "+", 
           RowBox[{"g", " ", 
            SuperscriptBox[
             RowBox[{"(", 
              RowBox[{
               RowBox[{"2", " ", 
                SuperscriptBox["A", "2"]}], "+", 
               RowBox[{"A", " ", "f", " ", "Kdim"}], "+", 
               RowBox[{"f", " ", "Kd", " ", "Kdim"}]}], ")"}], "2"]}]}], 
          "g"]]}], ")"}]}], 
     RowBox[{"4", " ", 
      SuperscriptBox["A", "2"]}]]}]}], "}"}]], "Output",
 CellChangeTimes->{{3.840203686605233*^9, 3.8402037195899286`*^9}, {
   3.8402084253169756`*^9, 3.840208471136625*^9}, 3.8402086172796245`*^9, 
   3.8402094196491776`*^9, 3.8402099083705187`*^9, 3.8405563078312774`*^9, 
   3.840556618554001*^9, 3.8405622177162385`*^9, 3.8405635252981243`*^9, 
   3.840563688424765*^9, {3.8406523996172123`*^9, 3.8406524210731707`*^9}, {
   3.8407322681005325`*^9, 3.840732278857686*^9}, 3.8407368959024644`*^9, 
   3.8407376838951836`*^9, 3.8449452951090145`*^9, 3.8449657543638515`*^9, 
   3.844966248866232*^9, 3.8523978096308002`*^9, 3.852398656823492*^9, 
   3.89052610840032*^9, 3.890674282728734*^9, 3.8906924946712923`*^9},
 CellLabel->"Out[10]=",ExpressionUUID->"c72c74fc-5bf6-40d8-8b84-4054a7a5f7ef"]
}, Open  ]],

Cell["\<\
We estimate the total activity by counting all of the drug-free protomers \
which occur within a partly active or fully active dimer. Substituting the \
above solution into the expression for Raf activity and dividing by total RAF \
concentration, we obtain the proportionate \[LineSeparator]activity as a \
function of total drug and other parameters.\
\>", "Text",
 CellChangeTimes->{{3.7692051569956264`*^9, 3.7692052249831033`*^9}, {
   3.7692053058924074`*^9, 3.7692053326957016`*^9}, {3.7692665900295753`*^9, 
   3.7692665948921833`*^9}, 3.7692684645670233`*^9, {3.7692686287467785`*^9, 
   3.7692686294649706`*^9}, 
   3.8523978111517706`*^9},ExpressionUUID->"3a913887-8fd8-439d-95e7-\
28c129c79fe7"],

Cell[CellGroupData[{

Cell[BoxData[{
 RowBox[{
  RowBox[{"RafActivity", "[", "vars_", "]"}], ":=", " ", 
  RowBox[{
   RowBox[{"2", " ", 
    RowBox[{"vars", "[", 
     RowBox[{"[", "4", "]"}], "]"}]}], " ", "+", " ", 
   RowBox[{"vars", "[", 
    RowBox[{"[", "6", "]"}], "]"}]}]}], "\[IndentingNewLine]", 
 RowBox[{
  RowBox[{"fnActiveRAF", "=", 
   RowBox[{"SimplifyPars", "[", 
    RowBox[{
     RowBox[{
      RowBox[{
       RowBox[{"RafActivity", "[", "vars", "]"}], "/", "RAF"}], "/.", 
      "rep4"}], "/.", "sol4A"}], "]"}]}], ";"}], "\[IndentingNewLine]", 
 RowBox[{
  RowBox[{"repratios", "=", 
   RowBox[{"{", 
    RowBox[{
     RowBox[{"Kdim", "\[Rule]", 
      FractionBox["RAF", 
       SubscriptBox["RAF", "rel"]]}], ",", 
     RowBox[{"d", "\[Rule]", 
      RowBox[{"Kd", " ", 
       SubscriptBox["d", "rel"]}]}]}], "}"}]}], ";"}], "\[IndentingNewLine]", 
 RowBox[{"fnActiveRAF", "=", 
  RowBox[{"SimplifyPars", "[", 
   RowBox[{"FullSimplify", "[", 
    RowBox[{"fnActiveRAF", "/.", "repratios"}], "]"}], 
   "]"}]}], "\[IndentingNewLine]", 
 RowBox[{"fnActiveRAF2", "=", 
  RowBox[{"FullSimplify", "[", 
   RowBox[{"SimplifyPars", "[", 
    RowBox[{"fnActiveRAF", "//.", 
     RowBox[{"{", 
      RowBox[{
       RowBox[{
        RowBox[{"(", 
         RowBox[{"1", "+", "KA", "+", 
          SubscriptBox["d", "rel"]}], ")"}], "\[Rule]", "E1c"}], ",", 
       RowBox[{
        SubscriptBox["RAF", "rel"], "\[Rule]", 
        RowBox[{"E2u", " ", "f", " ", 
         RowBox[{
          RowBox[{"g", "/", 
           RowBox[{"(", 
            RowBox[{
             RowBox[{"f", " ", "g"}], "+", 
             RowBox[{"2", "g", " ", 
              SubscriptBox["d", "rel"]}], "+", 
             SuperscriptBox[
              SubscriptBox["d", "rel"], "2"]}], ")"}]}], "/", "8"}]}]}]}], 
      "}"}]}], "]"}], "]"}]}]}], "Input",
 CellChangeTimes->{{3.769205220141611*^9, 3.769205289672014*^9}, {
   3.769205345593025*^9, 3.769205353284094*^9}, {3.7692054655437536`*^9, 
   3.7692054685969486`*^9}, {3.769265526917851*^9, 3.7692655613369493`*^9}, {
   3.7692655940807266`*^9, 3.7692657331243925`*^9}, {3.7692657719746237`*^9, 
   3.769265864876149*^9}, {3.7692658997040854`*^9, 3.7692659006156936`*^9}, {
   3.769266749046686*^9, 3.769266750912019*^9}, {3.769268445259807*^9, 
   3.76926844899031*^9}, {3.769268639956765*^9, 3.769268644269384*^9}, {
   3.769268830483199*^9, 3.7692688709844255`*^9}, {3.7692689173114767`*^9, 
   3.769269038442933*^9}, {3.769269089183334*^9, 3.769269285211043*^9}, {
   3.7692695137259455`*^9, 3.7692695528466825`*^9}, {3.769269651781829*^9, 
   3.76926965421002*^9}, {3.7694368136077976`*^9, 3.7694368142564898`*^9}, {
   3.7694375986201754`*^9, 3.7694376029376187`*^9}, {3.7694382649841013`*^9, 
   3.769438269629182*^9}, {3.769439034726965*^9, 3.7694390745272303`*^9}, {
   3.812214333570692*^9, 3.812214391783123*^9}, {3.8123859575711336`*^9, 
   3.812386008423128*^9}, {3.8123860614959884`*^9, 3.8123861254690137`*^9}, 
   3.831474994890194*^9, {3.8319208702531366`*^9, 3.831920870955785*^9}, {
   3.8319211759273367`*^9, 3.8319211759273367`*^9}, {3.8319237689036894`*^9, 
   3.8319237970863533`*^9}, {3.831923844715188*^9, 3.831923850773985*^9}, {
   3.831924074308251*^9, 3.8319240757594156`*^9}, {3.840203742192509*^9, 
   3.8402039027208576`*^9}, {3.840203969207242*^9, 3.8402039799679236`*^9}, {
   3.840204018691835*^9, 3.840204049292286*^9}, 3.840208620490014*^9, {
   3.840556125640686*^9, 3.8405561283031545`*^9}, 3.840556621532282*^9, {
   3.8406524512431946`*^9, 3.840652459172752*^9}, {3.840652823634708*^9, 
   3.840652837369789*^9}},
 CellLabel->
  "In[151]:=",ExpressionUUID->"a79bac88-6a6e-48e0-872b-019a995410f0"],

Cell[BoxData[
 FractionBox[
  RowBox[{"f", " ", 
   SuperscriptBox["g", "2"], " ", 
   RowBox[{"(", 
    RowBox[{"f", "+", 
     SubscriptBox["d", "rel"]}], ")"}], " ", 
   SuperscriptBox[
    RowBox[{"(", 
     RowBox[{"1", "+", "KA", "+", 
      SubscriptBox["d", "rel"], "-", 
      SqrtBox[
       RowBox[{
        SuperscriptBox[
         RowBox[{"(", 
          RowBox[{"1", "+", "KA", "+", 
           SubscriptBox["d", "rel"]}], ")"}], "2"], "+", 
        FractionBox[
         RowBox[{"8", " ", 
          RowBox[{"(", 
           RowBox[{
            RowBox[{"f", " ", "g"}], "+", 
            RowBox[{"2", " ", "g", " ", 
             SubscriptBox["d", "rel"]}], "+", 
            SubsuperscriptBox["d", "rel", "2"]}], ")"}], " ", 
          SubscriptBox["RAF", "rel"]}], 
         RowBox[{"f", " ", "g"}]]}]]}], ")"}], "2"]}], 
  RowBox[{"8", " ", 
   SuperscriptBox[
    RowBox[{"(", 
     RowBox[{
      RowBox[{"f", " ", "g"}], "+", 
      RowBox[{"2", " ", "g", " ", 
       SubscriptBox["d", "rel"]}], "+", 
      SubsuperscriptBox["d", "rel", "2"]}], ")"}], "2"], " ", 
   SubscriptBox["RAF", "rel"]}]]], "Output",
 CellChangeTimes->{{3.8402037426185713`*^9, 3.840203748624338*^9}, {
   3.840203800486279*^9, 3.8402038148719597`*^9}, {3.8402038610912046`*^9, 
   3.8402039034223003`*^9}, {3.840203976247012*^9, 3.84020398036878*^9}, {
   3.8402040322958746`*^9, 3.840204049793034*^9}, {3.840208455288518*^9, 
   3.8402084712106323`*^9}, 3.8402094223121557`*^9, 3.8402099121853905`*^9, 
   3.8405563102290754`*^9, 3.84055662444647*^9, 3.840562219598998*^9, 
   3.840563526960758*^9, 3.840563690214009*^9, 3.8406524691688547`*^9, {
   3.840652827519314*^9, 3.8406528378547935`*^9}, {3.8407322713626957`*^9, 
   3.8407322790738554`*^9}, 3.8407368997257347`*^9, 3.8407376842712126`*^9, 
   3.844945296810011*^9, 3.844965756152608*^9, 3.8449662512716455`*^9, 
   3.85239781523048*^9, 3.852398660528982*^9, 3.890526110997628*^9, 
   3.890674287099436*^9},
 CellLabel->
  "Out[154]=",ExpressionUUID->"2f6494d2-92fa-468a-8cde-c31a999e496e"],

Cell[BoxData[
 FractionBox[
  RowBox[{
   SuperscriptBox[
    RowBox[{"(", 
     RowBox[{"E1c", "-", 
      SqrtBox[
       RowBox[{
        SuperscriptBox["E1c", "2"], "+", "E2u"}]]}], ")"}], "2"], " ", "g", 
   " ", 
   RowBox[{"(", 
    RowBox[{"f", "+", 
     SubscriptBox["d", "rel"]}], ")"}]}], 
  RowBox[{"E2u", " ", 
   RowBox[{"(", 
    RowBox[{
     RowBox[{"f", " ", "g"}], "+", 
     RowBox[{"2", " ", "g", " ", 
      SubscriptBox["d", "rel"]}], "+", 
     SubsuperscriptBox["d", "rel", "2"]}], ")"}]}]]], "Output",
 CellChangeTimes->{{3.8402037426185713`*^9, 3.840203748624338*^9}, {
   3.840203800486279*^9, 3.8402038148719597`*^9}, {3.8402038610912046`*^9, 
   3.8402039034223003`*^9}, {3.840203976247012*^9, 3.84020398036878*^9}, {
   3.8402040322958746`*^9, 3.840204049793034*^9}, {3.840208455288518*^9, 
   3.8402084712106323`*^9}, 3.8402094223121557`*^9, 3.8402099121853905`*^9, 
   3.8405563102290754`*^9, 3.84055662444647*^9, 3.840562219598998*^9, 
   3.840563526960758*^9, 3.840563690214009*^9, 3.8406524691688547`*^9, {
   3.840652827519314*^9, 3.8406528378547935`*^9}, {3.8407322713626957`*^9, 
   3.8407322790738554`*^9}, 3.8407368997257347`*^9, 3.8407376842712126`*^9, 
   3.844945296810011*^9, 3.844965756152608*^9, 3.8449662512716455`*^9, 
   3.85239781523048*^9, 3.852398660528982*^9, 3.890526110997628*^9, 
   3.8906742871775627`*^9},
 CellLabel->
  "Out[155]=",ExpressionUUID->"1f7a588d-87f6-460f-aff8-5f9c0623fc78"]
}, Open  ]],

Cell["\<\
Note that the above equations represent the total active RAF protomers in \
proportion to the total RAF kinase as a function of unbound drug (d). In \
order to analytically establish parameter values which correspond to \
activation of the kinase, we find the first derivative of this function and \
search for it\[CloseCurlyQuote]s zeroes.\
\>", "Text",
 CellChangeTimes->{{3.8314750261787057`*^9, 3.831475036190924*^9}, {
  3.8324318762945156`*^9, 3.832431882900982*^9}, {3.890674299772274*^9, 
  3.8906743025879145`*^9}},ExpressionUUID->"63a8061e-fd9d-4bb3-aa0a-\
a783572a4eeb"],

Cell[CellGroupData[{

Cell[BoxData[{
 RowBox[{
  RowBox[{
   RowBox[{"RafDimers", "[", "eqns_", "]"}], ":=", 
   RowBox[{"(", 
    RowBox[{
     RowBox[{"eqns", "[", 
      RowBox[{"[", "4", "]"}], "]"}], "+", 
     RowBox[{"eqns", "[", 
      RowBox[{"[", "6", "]"}], "]"}], "+", 
     RowBox[{"eqns", "[", 
      RowBox[{"[", "7", "]"}], "]"}]}], ")"}]}], ";"}], "\[IndentingNewLine]", 
 RowBox[{"fnDimers", "=", 
  RowBox[{"FullSimplify", "[", 
   RowBox[{"SimplifyPars", "[", 
    RowBox[{
     RowBox[{"(", 
      RowBox[{
       RowBox[{
        RowBox[{
         RowBox[{"RafDimers", "[", "vars", "]"}], "/", "RAF"}], "/.", 
        "rep4"}], "/.", "sol4A"}], ")"}], "/.", "repratios"}], "]"}], 
   "]"}]}], "\[IndentingNewLine]", 
 RowBox[{"SimplifyPars", "[", 
  RowBox[{"fnDimers", "/", "fnActiveRAF"}], "]"}]}], "Input",
 CellChangeTimes->{{3.8319238615172873`*^9, 3.83192390513754*^9}, {
   3.831923943703373*^9, 3.8319239810051637`*^9}, {3.83192408057911*^9, 
   3.8319240873711205`*^9}, 3.84020440505526*^9, {3.840204452736744*^9, 
   3.840204473036141*^9}, 3.840208625048671*^9, {3.840556628223157*^9, 
   3.840556661079576*^9}},
 CellLabel->
  "In[156]:=",ExpressionUUID->"a844e2bf-e030-4381-96dc-475e4ff850db"],

Cell[BoxData[
 FractionBox[
  RowBox[{"f", " ", "g", " ", 
   SuperscriptBox[
    RowBox[{"(", 
     RowBox[{"1", "+", "KA", "+", 
      SubscriptBox["d", "rel"], "-", 
      SqrtBox[
       RowBox[{
        SuperscriptBox[
         RowBox[{"(", 
          RowBox[{"1", "+", "KA", "+", 
           SubscriptBox["d", "rel"]}], ")"}], "2"], "+", 
        FractionBox[
         RowBox[{"8", " ", 
          RowBox[{"(", 
           RowBox[{
            RowBox[{"f", " ", "g"}], "+",
[truncated: 470,327 more chars]
