# Supplementary material for: Theoretical analysis reveals a role for RAF conformational autoinhibition in paradoxical activation
Source: eLife. 2023 Oct 12;12:e82739. doi: 10.7554/eLife.82739 (PMC10627510; doi:10.7554/eLife.82739)
Supplement: Source code 1. — Contents include a folder that includes Mathematica notebooks that derive the analytic results. Contents also include a folder that includes Python notebooks that reproduce all of the numerical results. [file elife-82739-code1.zip › Supplementary_code/Analytical_Validations_Mathematica_All_Models/README.txt]

Mathematica_AllModels.nb: The mathematica notebook validates expressions derived in each of the model discussed in the manuscript.

*.pdf files: enable viewing above mathematica notebook in adobe viewer without installing Woldram Mathematica software. The smaller file simply lists the index identifying locations of the each model and the larger file contains the index and the actual calculations themselves.

The Mathematica notebook was written in version 12.0.0 
Mathematica software can be puchased and downloaded from the link below.
https://www.wolfram.com/mathematica/
Free Wolfram player can be used to visualize and run the notebook with limited editing.
https://www.wolfram.com/player/

A pdf copy of the fully run notebook is also present in this supplementary code folder.
