# Supplementary material for: Theoretical analysis reveals a role for RAF conformational autoinhibition in paradoxical activation
Source: eLife. 2023 Oct 12;12:e82739. doi: 10.7554/eLife.82739 (PMC10627510; doi:10.7554/eLife.82739)
Supplement: Source code 1. — Contents include a folder that includes Mathematica notebooks that derive the analytic results. Contents also include a folder that includes Python notebooks that reproduce all of the numerical results. [file elife-82739-code1.zip › Supplementary_code/RAF_PA_Mechanisms/Fit_Karoulia_SubModels.ipynb]

# %% [raw]
# This file runs in 8 hours using 5 cores at 2-3GhZ with 8GB RAM.
%config Completer.use_jedi = False # Disable jedi autocompleter to fix autocomplete issues. This may not be necessary with newer versions

# %% [code]
# import libraries
import numpy as np
import os
import random as rand
import seaborn as sbn
from matplotlib import pyplot as plt
import pandas as pd
from multiprocess import Pool, cpu_count

# %% [code]
import modelfn

# %% [markdown]
## Step0: 

# %% [markdown]
## Input data and define Metric and Fit Objective Functions

# %% [raw]
# uncomment this block to run the simulation anew. - This is not necessary to reproduce results, prerun results are provided.
def fitmeta(ff):
    """Input fitflag options:'0','1','2','CA','NC','DP','DPNC','CADP','CANC'. Output is a best-fit parameters dataframe"""
    # -- Import Libraries --
    from fitdata import fitdata
    import pandas as pd
    # define a function to Normalize the data by loading control and by the drug-free readout
    # define a function to Normalize the data by loading control and by the drug-free readout
    def datanorm(data):
        """Inputs data for a list of drugs organized by [[pMEKdata],[pERKdata],[MEKdata]]. The pMEK and pERK data for each drug are normalized by MEK (loading control) and then each of the two rows==normalized by first element (drug=0)."""
        normdata0=[[row[0][iel]/row[-1][iel] for iel in range(len(row[0]))] for row in data]
        normdata=[[row[iel]/row[0] for iel in range(len(row)) if iel > 0] for row in normdata0]
        return normdata
    drugnames=['AZ','TAK','LY','SB','GDC','DAB','AZ-VEM','VEM','PB']
    drugvals=[0, 0.01, 0.03, 0.1, 0.3, 1, 3, 10] # micro-molar
    ## DATA==INPUT for a list of drugs arranged as [[pMEK],[pERK],[MEK]] data for each drug with each element corresponding to above concentrations.
    rawinpdata=[[[25, 55, 37, 40, 27, 17, 13, 10], [73, 119, 105, 92, 83, 50,37, 10], [34, 41, 29, 33, 32, 37, 37, 39]], [[22, 38, 49,   51, 45, 41, 25, 11], [90, 112, 139, 133, 150, 110, 58, 4], [27, 31,32, 33, 30, 31, 32, 35]], [[26, 41, 42, 39, 21, 12, 7,4], [105, 182, 159, 182, 97, 63, 13, 0.062], [59, 57, 51, 59, 53,   50, 50, 51]],[[17, 79, 83, 72, 49, 18, 5, 2], [89, 185, 182, 187, 166, 103,   15, 0.5], [32, 30, 33, 33, 32, 30, 30, 29]],[[7, 42, 63, 80, 73, 55, 23, 11], [71, 161, 176, 162, 176,   165, 118, 33], [43, 45, 40, 44, 44, 47, 47, 53]],[[25, 38, 64, 77, 84, 72, 72, 34], [110, 132, 158, 133, 161,   134, 160, 118], [51, 56, 61, 57, 55, 45, 51, 46]],[[14, 24, 31, 56, 59, 66, 73, 63], [76, 103, 124, 139, 146,   137, 153, 154], [61, 56, 55, 56, 52, 45, 55, 55]],[[26, 31, 37, 48, 48, 60, 71, 90], [113, 121, 127, 133, 133,   155, 156, 146], [68, 76, 91, 91, 91, 92, 91, 96]],[[38, 28, 34, 27, 33, 30, 35, 37], [100, 88, 79, 98, 102, 104,   98, 88], [44, 36, 42, 38, 38, 34, 36, 34]]]
    normMEK=datanorm(rawinpdata)
    drugvalsnorm=drugvals[1:] 
    RAFval=0.04 #uM
    Kdimval=0.1 #uM
    KAval=0.0001 # Fixes CA mechanism. Ignored when CA is specified in fitflag and KA is therefore varied.
    normtyp=1
    return fitdata(ydata=normMEK,drugvalues=drugvalsnorm,drugnames=drugnames,optionsinp={'fitflag':ff,'RAFval':RAFval,'Kdimval':Kdimval,'KA':KAval,'normtype':normtyp})

# %% [raw]
%%time
# uncomment this block to run the simulation anew. - This is not necessary to reproduce results, prerun results are provided.
Nruns=1500 # Total number of runs
NeachRun=100 # store in file after this many runs
niter=int(Nruns/NeachRun)
# For the reasons of python importing system, restart the kernel each time a new fitflag is used - otherwise older libraries could remain in the memory. 
ff='2' 
AlgoInit=[ff]*NeachRun 
# Parallel process
resglobal=[]
for iter1 in range(niter):
    if __name__=='__main__':
        npool=min([len(AlgoInit),5])
        po=Pool(npool)
        resl=list(po.map(fitmeta,AlgoInit))
        po.close()
        po.join()
        resglobal=resglobal+resl
    print(iter1+1,'of',niter)
    # since the run keeps taking too much time, save intermeidate results so far in a file and keep updating.
    it1=0
    for idf in resglobal:
        idf['irun']=it1
        it1+=1
    dfres=pd.concat([elem for elem in resglobal if len(elem)>0])
    foutname='SKMEL2_Karoulia_ff'+ff+'_normtp1_1Dec21.gz'
    dfres.to_csv(foutname,sep='\t',index=False)

# %% [code]
filelist=['SKMEL2_Karoulia_ff2_normtp1_1Dec21.gz','SKMEL2_Karoulia_ffCADP_normtp1_1Dec21.gz','SKMEL2_Karoulia_ffDPNC_normtp1_1Dec21.gz','SKMEL2_Karoulia_ffCANC_normtp1_1Dec21.gz','SKMEL2_Karoulia_ffCA_normtp1_1Dec21.gz','SKMEL2_Karoulia_ffDP_normtp1_1Dec21.gz','SKMEL2_Karoulia_ffNC_normtp1_1Dec21.gz'] 
modelslist=[ifile.split('_')[-3].split('ff')[1] for ifile in filelist]

# %% [code]
dic_res10p=dict()
dic_dfreslist=dict()
it1=0
for ifile in filelist:
    dfres=pd.read_csv(ifile,sep='\t')
    imodel=modelslist[it1]
    dic_dfreslist[imodel]=dfres
    minerr=min(dfres['fitmetric'])
    max10p=minerr*1.1 # Since the best fit is not unique, a small interval is chosen around it to reprepsent best fits
#     max10p=dfres.fitmetric.quantile(0.1)
    dic_res10p[imodel]=dfres[dfres['fitmetric']<=max10p].sort_values(by='fitmetric')
    it1+=1
    del dfres
#     del minerr
    del max10p

# %% [code]
setlen=lambda x:len(set(x))

# %% [code]
setlen(dic_dfreslist['2'].irun),setlen(dic_res10p['2'].irun)

# %% [code]
dic_fitmetric={ikey:[dic_res10p[ikey].drop_duplicates('irun')['fitmetric'].quantile(0.025),dic_res10p[ikey].drop_duplicates('irun')['fitmetric'].mean(),dic_res10p[ikey].drop_duplicates('irun')['fitmetric'].quantile(.975)] for ikey in modelslist}
df_fitmetric=pd.DataFrame(dic_fitmetric.values(),columns=['CL2.5','Mean','CL97.5'],index=modelslist)

# %% [code]
for ikey in modelslist:
    dic_res10p[ikey]['Model']=ikey

# %% [code]
dfFM=pd.concat(dic_res10p.values()).drop_duplicates('irun')

# %% [code]
set(dfFM.Model)

# %% [markdown]
## Figure 3D

# %% [code]
plt.rc('axes', labelsize=35)    # fontsize of the x and y labels
plt.rc('xtick', labelsize=35)    # fontsize of the tick labels
plt.rc('ytick', labelsize=35)    # fontsize of the tick labels
plt.subplots(figsize=(7,10))
plot1=sbn.boxplot(y='Model',x='fitmetric',data=dfFM,linewidth=3,width=0.9,order=['DPNC', 'CANC', 'CADP', 'CA', 'DP','NC','2'])#,scale="width")#,ax=ax1)
plt.show()
