# Supplementary material for: Theoretical analysis reveals a role for RAF conformational autoinhibition in paradoxical activation
Source: eLife. 2023 Oct 12;12:e82739. doi: 10.7554/eLife.82739 (PMC10627510; doi:10.7554/eLife.82739)
Supplement: Source code 1. — Contents include a folder that includes Mathematica notebooks that derive the analytic results. Contents also include a folder that includes Python notebooks that reproduce all of the numerical results. [file elife-82739-code1.zip › Supplementary_code/RAF_PA_Mechanisms/Fit_Karoulia_UnifiedModel.ipynb]

# %% [raw]
# This file runs in 8 hours using 5 cores at 2-3GhZ with 8GB RAM.
%config Completer.use_jedi = False # Disable jedi autocompleter to fix autocomplete issues. This may not be necessary with newer versions

# %% [code]
# import libraries
import numpy as np
import os
import random as rand
import seaborn as sbn
from matplotlib import pyplot as plt
import pandas as pd
from multiprocess import Pool, cpu_count
from IPython.display import clear_output
# import a library with model associated functions
import modelfn

base_directory=os.getcwd()

# %% [markdown]
## Step0: 

# %% [markdown]
## Input data and define Metric and Fit Objective Functions

# %% [raw]
# Uncomment this block to rerun simulation - this may consume 1-2 days of runtime
def fitmeta(ff):
    """Input fitflag options:'0','1','2','CA','NC','DP','DPNC','CADP','CANC'. Output is a best-fit parameters dataframe"""
    # -- Import Libraries --
    from fitdata import fitdata
    import pandas as pd
    # define a function to Normalize the data by loading control and by the drug-free readout
    # define a function to Normalize the data by loading control and by the drug-free readout
    def datanorm(data):
        """Inputs data for a list of drugs organized by [[pMEKdata],[pERKdata],[MEKdata]]. The pMEK and pERK data for each drug are normalized by MEK (loading control) and then each of the two rows==normalized by first element (drug=0)."""
        normdata0=[[row[0][iel]/row[-1][iel] for iel in range(len(row[0]))] for row in data]
        normdata=[[row[iel]/row[0] for iel in range(len(row)) if iel > 0] for row in normdata0]
        return normdata
    drugnames=['AZ','TAK','LY','SB','GDC','DAB','AZ-VEM','VEM','PB']
    drugvals=[0, 0.01, 0.03, 0.1, 0.3, 1, 3, 10] # micro-molar
    ## DATA==INPUT for a list of drugs arranged as [[pMEK],[pERK],[MEK]] data for each drug with each element corresponding to above concentrations.
    rawinpdata=[[[25, 55, 37, 40, 27, 17, 13, 10], [73, 119, 105, 92, 83, 50,37, 10], [34, 41, 29, 33, 32, 37, 37, 39]], [[22, 38, 49,   51, 45, 41, 25, 11], [90, 112, 139, 133, 150, 110, 58, 4], [27, 31,32, 33, 30, 31, 32, 35]], [[26, 41, 42, 39, 21, 12, 7,4], [105, 182, 159, 182, 97, 63, 13, 0.062], [59, 57, 51, 59, 53,   50, 50, 51]],[[17, 79, 83, 72, 49, 18, 5, 2], [89, 185, 182, 187, 166, 103,   15, 0.5], [32, 30, 33, 33, 32, 30, 30, 29]],[[7, 42, 63, 80, 73, 55, 23, 11], [71, 161, 176, 162, 176,   165, 118, 33], [43, 45, 40, 44, 44, 47, 47, 53]],[[25, 38, 64, 77, 84, 72, 72, 34], [110, 132, 158, 133, 161,   134, 160, 118], [51, 56, 61, 57, 55, 45, 51, 46]],[[14, 24, 31, 56, 59, 66, 73, 63], [76, 103, 124, 139, 146,   137, 153, 154], [61, 56, 55, 56, 52, 45, 55, 55]],[[26, 31, 37, 48, 48, 60, 71, 90], [113, 121, 127, 133, 133,   155, 156, 146], [68, 76, 91, 91, 91, 92, 91, 96]],[[38, 28, 34, 27, 33, 30, 35, 37], [100, 88, 79, 98, 102, 104,   98, 88], [44, 36, 42, 38, 38, 34, 36, 34]]]
    normMEK=datanorm(rawinpdata)
    drugvalsnorm=drugvals[1:] 
    RAFval=0.04 #uM
    Kdimval=0.1 #uM
    KAval=0.0001 # Fixes CA mechanism. Ignored when CA is specified in fitflag and KA is therefore varied.
    normtyp=0 # normtype 0 results in l2 like norm which is far more efficient. normtype 1 measures mean proportional deviation across all data as the fitness measure.
    return fitdata(ydata=normMEK,drugvalues=drugvalsnorm,drugnames=drugnames,optionsinp={'fitflag':ff,'RAFval':RAFval,'Kdimval':Kdimval,'KA':KAval,'normtype':normtyp})

# %% [raw]
%%time # Uncomment this block to rerun simulation - this may consume 1-2 days of runtime
Nruns=1500 # Total number of runs
NeachRun=100 # store in file after this many runs
niter=int(Nruns/NeachRun)
# For the reasons of python importing system, restart the kernel each time a new fitflag is used - otherwise older libraries could remain in the memory. 
ff='2' # set this to 0 for unrestricted fits and 2 to set KA and Kdim at values defined in the fitting function.
AlgoInit=[ff]*NeachRun 
# Parallel process
resglobal=[]
ncores=cpu_count()-1 # replace this with 1 to run on a single core computer or simply run the command following the desired number of times: fitmeta(1) 
for iter1 in range(niter):
    if __name__=='__main__':
        npool=min([len(AlgoInit),ncores])
        po=Pool(npool)
        resl=list(po.map(fitmeta,AlgoInit))
        po.close()
        po.join()
        resglobal=resglobal+resl
    print(iter1+1,'of',niter)
    # since the run keeps taking too much time, save intermeidate results so far in a file and keep updating.
    it1=0
    for idf in resglobal:
        idf['irun']=it1
        it1+=1
    dfres=pd.concat([elem for elem in resglobal if len(elem)>0])
    foutname='SKMEL2_Karoulia_'+ff+'.gz'
    dfres.to_csv(foutname,sep='\t',index=False)

# %% [code]
# Homogeneous color scheme for the plots
colcycle={'AZ':'#1f77b4',
'TAK':'#ff7f0e',
 'LY':'#2ca02c',
 'SB':'#d62728',
 'GDC':'#9467bd',
 'DAB':'#8c564b',
 'AZ-VEM':'#e377c2',
 'VEM':'#7f7f7f',
 'PB':'#bcbd22'}
markercyc={'AZ':"o",'TAK':"s",'LY':"D",'SB':"^",'GDC':"v",'DAB':"P",'AZ-VEM':"*",'VEM':"x",'PB':"p"}


dic_inpfiles={'28pars':'SKMEL2_Karoulia_2_9Dec21.gz','30pars':'SKMEL2_Karoulia_0_9Dec21.gz',
              '28pars_normtp1':'SKMEL2_Karoulia_ff2_normtp1_1Dec21.gz','30pars_normtp1':'SKMEL2_Karoulia_ff0_normtp1_1Dec21.gz',  
             'CADP':'SKMEL2_Karoulia_ffCADP_normtp1_1Dec21.gz','NC':'SKMEL2_Karoulia_ffNC_normtp1_1Dec21.gz',
              'DP':'SKMEL2_Karoulia_ffDP_normtp1_1Dec21.gz','CA':'SKMEL2_Karoulia_ffCA_normtp1_1Dec21.gz',
              'CANC':'SKMEL2_Karoulia_ffCANC_normtp1_1Dec21.gz','DPNC':'SKMEL2_Karoulia_ffDPNC_normtp1_1Dec21.gz'
             }
modelfn.bdyglobal['rafr']=[modelfn.bdyglobal['RAF'][0]/modelfn.bdyglobal['Kdim'][1],modelfn.bdyglobal['RAF'][1]/modelfn.bdyglobal['Kdim'][0]]

def datanorm(data):
    """Inputs data for a list of drugs organized by [[pMEKdata],[pERKdata],[MEKdata]]. The pMEK and pERK data for each drug are normalized by MEK (loading control) and then each of the two rows==normalized by first element (drug=0)."""
    normdata0=[[row[0][iel]/row[-1][iel] for iel in range(len(row[0]))] for row in data]
    normdata=[[row[iel]/row[0] for iel in range(len(row)) if iel > 0] for row in normdata0]
    return normdata
drugnames=['AZ','TAK','LY','SB','GDC','DAB','AZ-VEM','VEM','PB']
drugvals=[0, 0.01, 0.03, 0.1, 0.3, 1, 3, 10] # micro-molar
## DATA==INPUT for a list of drugs arranged as [[pMEK],[pERK],[MEK]] data for each drug with each element corresponding to above concentrations.
rawinpdata=[[[25, 55, 37, 40, 27, 17, 13, 10], [73, 119, 105, 92, 83, 50,37, 10], [34, 41, 29, 33, 32, 37, 37, 39]], [[22, 38, 49,   51, 45, 41, 25, 11], [90, 112, 139, 133, 150, 110, 58, 4], [27, 31,32, 33, 30, 31, 32, 35]], [[26, 41, 42, 39, 21, 12, 7,4], [105, 182, 159, 182, 97, 63, 13, 0.062], [59, 57, 51, 59, 53,   50, 50, 51]],[[17, 79, 83, 72, 49, 18, 5, 2], [89, 185, 182, 187, 166, 103,   15, 0.5], [32, 30, 33, 33, 32, 30, 30, 29]],[[7, 42, 63, 80, 73, 55, 23, 11], [71, 161, 176, 162, 176,   165, 118, 33], [43, 45, 40, 44, 44, 47, 47, 53]],[[25, 38, 64, 77, 84, 72, 72, 34], [110, 132, 158, 133, 161,   134, 160, 118], [51, 56, 61, 57, 55, 45, 51, 46]],[[14, 24, 31, 56, 59, 66, 73, 63], [76, 103, 124, 139, 146,   137, 153, 154], [61, 56, 55, 56, 52, 45, 55, 55]],[[26, 31, 37, 48, 48, 60, 71, 90], [113, 121, 127, 133, 133,   155, 156, 146], [68, 76, 91, 91, 91, 92, 91, 96]],[[38, 28, 34, 27, 33, 30, 35, 37], [100, 88, 79, 98, 102, 104,   98, 88], [44, 36, 42, 38, 38, 34, 36, 34]]]
normMEK=datanorm(rawinpdata)
drugvalsnorm=drugvals[1:]

cyc=[colcycle[dname] for dname in drugnames]
markr=[markercyc[dname] for dname in drugnames]

plt.rcParams['font.family'] = 'serif'
plt.rcParams['font.serif'] = ['Arial']

# %% [code]
dic_res10p=dict()
for ChooseModel in dic_inpfiles.keys(): #='CA' # CHOOSE MODEL - from the keys of the dic_inpfiles dictionary

    dfres=pd.read_csv(os.path.join(base_directory,dic_inpfiles[ChooseModel]),sep='\t')
    dfres['rafr']=dfres['RAF']/dfres['Kdim']

    setlen=lambda x:len(set(x))
    minerr=min(dfres['fitmetric'])
    max10p=minerr*1.1
    dfres10p=dfres[dfres['fitmetric']<max10p]

    print('10% of min error cutoff, number of qualifying datapoints:',minerr,max10p,setlen(dfres10p.irun))

#     dfres10describe=dfres.groupby('drug').describe()
#     dfres10describe['KA'].iloc[[0]].round(2)

    dfres10p.sort_values(by='drug',inplace=True)
    dic_res10p[ChooseModel]=dfres10p
    
    plt.rc('axes', labelsize=35)    # fontsize of the x and y labels
    plt.rc('xtick', labelsize=25)    # fontsize of the tick labels
    plt.rc('ytick', labelsize=25)    # fontsize of the tick labels
    plt.rc('legend', fontsize=25)    # legend fontsize
    fig1,ax1=plt.subplots(figsize=(12,12),nrows=3,sharex=True,sharey=False)
    i=-1
    for ylabel in ['Kd','f','g']:
        i+=1
        sbn.boxplot(ax=ax1[i],x='drug',whis=[2.5,97.5],y=ylabel,data=dfres10p,palette=colcycle)
        ax1[i].set_xlabel(None)
        ax1[i].set_yscale('log')
        ax1[i].set_ylim(modelfn.bdyglobal[ylabel][0]/10,modelfn.bdyglobal[ylabel][1]*10)
    ax1[i].set_xticklabels(ax1[i].get_xticklabels(), rotation=90, horizontalalignment='center')
    plt.savefig(os.path.join(base_directory,'subModel_plots',ChooseModel+'_parameter_Kd_f_g.png'),bbox_inches='tight')
    plt.close()
    
    plt.figure(figsize=(2,4))
    sbn.boxplot(y='KA',data=dfres10p.drop_duplicates(subset=['irun']),whis=[2.5,97.5])
    plt.yscale('log')
    plt.ylim(modelfn.bdyglobal['KA'])
    plt.savefig(os.path.join(base_directory,'subModel_plots',ChooseModel+'_parameter_KA.png'),bbox_inches='tight')
    plt.close()
    
    plt.rc('axes', labelsize=50)    # fontsize of the x and y labels
    plt.rc('xtick', labelsize=50)    # fontsize of the tick labels
    plt.rc('ytick', labelsize=50)    # fontsize of the tick labels
    plt.rc('legend', fontsize=20)    # legend fontsize
    def plt2(xcol,ycol):
        plt.figure(figsize=[8,8])
        for i in range(len(drugnames)):
            dataplot=dfres10p[dfres10p['drug']==drugnames[i]]
            sbn.scatterplot(x=xcol,y=ycol,data=dataplot,color=cyc[i],s=205,marker=markr[i])
        plt.xscale('log')
        plt.yscale('log')
        if xcol in modelfn.bdyglobal.keys():
            plt.xlim(modelfn.bdyglobal[xcol])
            plt.xticks(np.geomspace(modelfn.bdyglobal[xcol][0],modelfn.bdyglobal[xcol][1],5))
        if ycol in modelfn.bdyglobal.keys():
            plt.ylim(modelfn.bdyglobal[ycol])
            plt.yticks(np.geomspace(modelfn.bdyglobal[ycol][0],modelfn.bdyglobal[ycol][1],8))
        plt.legend(drugnames,loc='center left',bbox_to_anchor=(1., 0.5))#,ncol=len(drugnames))
    #     for i in range(len(drugnames)):
    #         dfres2_best=dfres2[dfres2.irun==dfres2.iloc[0].irun]
    #         sbn.scatterplot(x=xcol,y=ycol,data=dfres2_best[dfres2_best.drug==drugnames[i]],color='k',s=305,marker=markr[i],legend=None)
        plt.title('Top 10% Total fit error (<'+str(max10p)+'%)')
        if ycol=='f':
            plt.plot(modelfn.bdyglobal[xcol],[1,1],linestyle='dashed',color='k')
        plt.savefig(os.path.join(base_directory,'subModel_plots',ChooseModel+'_'+xcol+'_vs_'+ycol+'.png'),bbox_inches='tight')
        return plt.close()
    plt2('Kd','f')
clear_output()

# %% [markdown]
## Tabulate results

# %% [code]
dic_res10p.keys()

# %% [code]
imodel='DPNC'
fround=2
Kdround=1
df_mean=(dic_res10p[imodel][['KA','f','g','Kd','drug']]).groupby(by='drug').mean()
df_mean.g=df_mean.g.round(0).astype(int).astype(str)
df_mean.f=df_mean.f.round(fround).astype(str)
df_mean.Kd=df_mean.Kd.round(Kdround).astype(str)
df_mean.KA=df_mean.KA.round(3).astype(str)

df_std=(dic_res10p[imodel][['KA','f','g','Kd','drug']]).groupby(by='drug').std()
df_std.g=df_std.g.round(0).astype(int).astype(str)
df_std.f=df_std.f.round(fround).astype(str)
df_std.Kd=df_std.Kd.round(Kdround).astype(str)
df_std.KA=df_std.KA.round(3).astype(str)
df_tab=(df_mean+'+-'+df_std).transpose()
df_tab.to_excel(os.path.join(base_directory,'subModel_plots/',imodel+'.xlsx'))
df_tab

# %% [markdown]
# Dose response and fit plot

# %% [code]
def datanorm(data):
    """Inputs data for a list of drugs organized by [[pMEKdata],[pERKdata],[MEKdata]]. The pMEK and pERK data for each drug are normalized by MEK (loading control) and then each of the two rows==normalized by first element (drug=0)."""
    normdata0=[[row[0][iel]/row[-1][iel] for iel in range(len(row[0]))] for row in data]
    normdata=[[row[iel]/row[0] for iel in range(len(row)) if iel > 0] for row in normdata0]
    return normdata
drugnames=['AZ','TAK','LY','SB','GDC','DAB','AZ-VEM','VEM','PB']
drugvals=[0, 0.01, 0.03, 0.1, 0.3, 1, 3, 10] # micro-molar
## DATA==INPUT for a list of drugs arranged as [[pMEK],[pERK],[MEK]] data for each drug with each element corresponding to above concentrations.
rawinpdata=[[[25, 55, 37, 40, 27, 17, 13, 10], [73, 119, 105, 92, 83, 50,37, 10], [34, 41, 29, 33, 32, 37, 37, 39]], [[22, 38, 49,   51, 45, 41, 25, 11], [90, 112, 139, 133, 150, 110, 58, 4], [27, 31,32, 33, 30, 31, 32, 35]], [[26, 41, 42, 39, 21, 12, 7,4], [105, 182, 159, 182, 97, 63, 13, 0.062], [59, 57, 51, 59, 53,   50, 50, 51]],[[17, 79, 83, 72, 49, 18, 5, 2], [89, 185, 182, 187, 166, 103,   15, 0.5], [32, 30, 33, 33, 32, 30, 30, 29]],[[7, 42, 63, 80, 73, 55, 23, 11], [71, 161, 176, 162, 176,   165, 118, 33], [43, 45, 40, 44, 44, 47, 47, 53]],[[25, 38, 64, 77, 84, 72, 72, 34], [110, 132, 158, 133, 161,   134, 160, 118], [51, 56, 61, 57, 55, 45, 51, 46]],[[14, 24, 31, 56, 59, 66, 73, 63], [76, 103, 124, 139, 146,   137, 153, 154], [61, 56, 55, 56, 52, 45, 55, 55]],[[26, 31, 37, 48, 48, 60, 71, 90], [113, 121, 127, 133, 133,   155, 156, 146], [68, 76, 91, 91, 91, 92, 91, 96]],[[38, 28, 34, 27, 33, 30, 35, 37], [100, 88, 79, 98, 102, 104,   98, 88], [44, 36, 42, 38, 38, 34, 36, 34]]]
normMEK=datanorm(rawinpdata)
drugvalsnorm=drugvals[1:]

clear_output()

# %% [code]
%%time
# This block takes half an hour to run on a single core 2GhZ, 16 GB RAM machine
drugnames=['AZ','TAK','LY','SB','GDC','DAB','AZ-VEM','VEM','PB']
dvals=drugvalsnorm
dvals=[dvals[0]/100]+dvals
dvalsplot=np.geomspace(dvals[0],dvals[-1]*10,100)

dic_linplt=dict()
for ChooseModel in dic_inpfiles.keys():
    dfres10pp=dic_res10p[ChooseModel]
    dfres10p['paramsdic']=[dict(dfres10p[['Kdim','RAF','KA','f','g','Kd']].iloc[it1]) for it1 in range(len(dfres10p))]
    dflinplt=pd.DataFrame(columns=['DrugConc','pMEK/MEK','drug','irun'])
    for idx1 in range(len(dfres10p)):
        irun1=dfres10p.irun.iloc[idx1]
        idrug1=dfres10p.drug.iloc[idx1]

        dflinplt_idx=pd.DataFrame(columns=['DrugConc','pMEK/MEK','drug','irun'])
        idic=dfres10p.paramsdic.iloc[idx1]

        dflinplt_idx['DrugConc']=dvalsplot
        dflinplt_idx['pMEK/MEK']=dflinplt_idx['DrugConc'].apply(lambda iconc:modelfn.DTOT2AKnorm(iconc,idic))

        dflinplt_idx.irun=irun1
        dflinplt_idx.drug=idrug1
        dflinplt=pd.concat([dflinplt,dflinplt_idx])
        del dflinplt_idx
    clear_output()
    dic_linplt[ChooseModel]=dflinplt

# %% [code]
# Plot data with along with a fit curve.

# plt.rcParams['font.family'] = 'serif'
plt.rcParams['font.family'] = ['Arial']
plt.rc('axes', labelsize=35)    # fontsize of the x and y labels
plt.rc('xtick', labelsize=35)    # fontsize of the tick labels
plt.rc('ytick', labelsize=35)    # fontsize of the tick labels
plt.rc('legend', fontsize=20)    # legend fontsize

for ChooseModel in dic_inpfiles.keys():
    dflinplt=dic_linplt[ChooseModel]
    ax1=plt.figure(figsize=[8,8])
    daty=normMEK
    daty=[[1.]+irow for irow in daty]
    cyc=[colcycle[dname] for dname in drugnames]
    markr=[markercyc[dname] for dname in drugnames]
    for i in range(len(daty)):
        ax1=plt.scatter(dvals,daty[i],color=cyc[i],label=drugnames[i],marker=markr[i],s=100)
    plt.legend(drugnames,bbox_to_anchor=(1,1))
    for idrug in drugnames:
        pldf=dflinplt[dflinplt.drug==idrug]
        ax1=sbn.lineplot(data=pldf,x='DrugConc',y='pMEK/MEK',ci='sd',color=colcycle[idrug],legend=False)

    ax1.set_xscale('log')
    ax1.set_yscale('log')
    ax1.set_xlabel(r'Drug $(\mu$M)')
    ax1.set_ylabel('%pMEK norm to no-drug')
    plt.savefig(os.path.join(base_directory,'subModel_plots',ChooseModel+'_DoseResponse.png'),bbox_inches='tight') 
    plt.close()

# %% [markdown]
## Supplementary Figure 2f

# %% [code]
dic_res10p['30pars'].columns

# %% [code]
# Run this block ONLY when data is from the file "SKMEL2_Karoulia_0_9Dec21.gz" is input at In[3]: dfres=*
plt.rc('axes', labelsize=20)
plt.rc('xtick', labelsize=20)    # fontsize of the tick labels
plt.rc('ytick', labelsize=20)    # fontsize of the tick labels
ChooseModel='30pars'
dfplt=dic_res10p[ChooseModel]
sbn.scatterplot(data=dfplt,x='RAF',y='Kdim')
plt.xscale('log')
plt.yscale('log')
plt.show()

# %% [code]
# Run this block ONLY when data is from the file "SKMEL2_Karoulia_0_9Dec21.gz" is input at In[3]: dfres=*
ChooseModel='30pars'
dfplt=dic_res10p[ChooseModel]
sbn.scatterplot(data=dfplt,x='Kdim',y='KA')
# plt.xscale('log')
# plt.yscale('log')
plt.show()

# %% [markdown]
## Best-Fit (10p) parameter correlations in the unified model

# %% [code]
dic_res10p['28pars'].columns

# %% [code]
labelslist=['RAF','Kdim','KA', 'f', 'g', 'Kd']
pltdf=dic_res10p['30pars']
it1=0
for xlabel in labelslist:
    it1+=1
    for ylabel in labelslist[it1:]:
    
        ax1=plt.figure(figsize=[8,8])
        for idrug in drugnames:
            pldf=pltdf[pltdf.drug==idrug]
            ax1=sbn.scatterplot(data=pldf,x=xlabel,y=ylabel,color=colcycle[idrug],marker=markercyc[idrug],label=idrug,s=100)
            
        if xlabel != 'KA':
            ax1.set_xscale('log')
        ax1.set_yscale('log')
        ax1.set_xlabel(xlabel)
        ax1.set_ylabel(ylabel)
        plt.legend(bbox_to_anchor=(1.4,1))
        plt.show()
