# Supplementary material for: Theoretical analysis reveals a role for RAF conformational autoinhibition in paradoxical activation
Source: eLife. 2023 Oct 12;12:e82739. doi: 10.7554/eLife.82739 (PMC10627510; doi:10.7554/eLife.82739)
Supplement: Source code 1. — Contents include a folder that includes Mathematica notebooks that derive the analytic results. Contents also include a folder that includes Python notebooks that reproduce all of the numerical results. [file elife-82739-code1.zip › Supplementary_code/RAF_PA_Mechanisms/subModel_plots/CADP.xlsx]

## Sheet: Sheet1
	AZ	AZ-VEM	DAB	GDC	LY	PB	SB	TAK	VEM
KA	3.089±0.273	3.089±0.273	3.089±0.273	3.089±0.273	3.089±0.273	3.089±0.273	3.089±0.273	3.089±0.273	3.089±0.273
f	4.24±1.12	0.0±0.0	0.05±0.01	0.0±0.0	2.66±0.74	0.69±0.1	0.02±0.01	0.31±0.04	0.15±0.03
g	1	1	1	1	1	1	1	1	1
Kd	0.77±0.13	2.97±1.32	0.99±0.12	0.65±0.11	0.29±0.06	18.25±6.38	0.06±0.01	0.33±0.03	7.01±9.59
