# Supplementary material for: Theoretical analysis reveals a role for RAF conformational autoinhibition in paradoxical activation
Source: eLife. 2023 Oct 12;12:e82739. doi: 10.7554/eLife.82739 (PMC10627510; doi:10.7554/eLife.82739)
Supplement: Source code 1. — Contents include a folder that includes Mathematica notebooks that derive the analytic results. Contents also include a folder that includes Python notebooks that reproduce all of the numerical results. [file elife-82739-code1.zip › Supplementary_code/RAF_PA_Mechanisms/subModel_plots/DPNC.xlsx]

## Sheet: Sheet1
	AZ	AZ-VEM	DAB	GDC	LY	PB	SB	TAK	VEM
KA	0.0±0.0	0.0±0.0	0.0±0.0	0.0±0.0	0.0±0.0	0.0±0.0	0.0±0.0	0.0±0.0	0.0±0.0
f	1.18±2.65	0.68±1.19	0.01±0.14	0.01±0.24	1.29±1.01	0.05±0.26	2.91±2.24	4.17±2.89	0.01±0.03
g	8±42	11±64	10±31	12±50	8±38	12±61	7±46	5±26	9±36
Kd	2.6±1.0	7.6±8.6	9.1±4.3	9.1±7.2	1.1±0.3	11.4±5.3	1.8±0.4	8.7±4.3	11.9±33.3
